# Supplementary material for: Genome-resolved metaproteomic characterization of preterm infant gut microbiota development reveals species-specific metabolic shifts and variabilities during early life
Source: Microbiome. 2017 Jul 10;5:72. doi: 10.1186/s40168-017-0290-6 (PMC5504695; doi:10.1186/s40168-017-0290-6)
Supplement: Supplementary file 1 — Medical information of infants. (XLSX 9 kb) [file 40168_2017_290_MOESM1_ESM.xlsx]

## Sheet: Sheet1
Additional file 1. Medical information of infants
Infant	Gestational age (weeks)	Gender	Delivery mode	Birth weight (kg)	Feeding	Health condition	Antibiotics use (day of life)
03	26	Female	C-section	822	Breast	Healthy	0-6, 51-58, 63-65
19	24	Female	C-section	731	Combination	Sepsis	0-7, 23-32
21	24	Female	C-section	697	Breast	NEC	1-7, 24-30, 32-33
23	27	Female	Vaginal	875	Breast	Healthy	0-7
