# Supplementary material for: Genome-resolved metaproteomic characterization of preterm infant gut microbiota development reveals species-specific metabolic shifts and variabilities during early life
Source: Microbiome. 2017 Jul 10;5:72. doi: 10.1186/s40168-017-0290-6 (PMC5504695; doi:10.1186/s40168-017-0290-6)
Supplement: Supplementary file 2 — Protein groups and spectral counts identified in all metaproteomic measurements. (XLSX 4908 kb) [file 40168_2017_290_MOESM2_ESM.xlsx]

## Sheet: Baby03_ProteinGroups
Additional file 2. Protein groups and spectral counts identified in all metaproteomic measurements.
Protein Groups Seed Name	b03_d11_run1	b03_d11_run2	b03_d12_run1	b03_d12_run2	b03_d13_run1	b03_d13_run2	b03_d15_1_run1	b03_d15_1_run2	b03_d15_2_run1	b03_d15_2_run2	b03_d18_run1	b03_d18_run2	b03_d21_1_run1	b03_d21_1_run2	b03_d21_2_run1	b03_d21_2_run2	b03_d25_run1	b03_d25_run2	b03_d28_run1	b03_d28_run2	b03_d78_run1	b03_d78_run2	b03_d86_run1	b03_d86_run2	Description	ENOG	KO
BABY_3_148_10	0	0	0	0	0	0	0	0	0	0	2.2	0	0	0	0	0	0	0	0	0	0	0	0	0	primosome assembly protein PriA id=12272359 bin=BABY_3_Propionibacterium_63_1270 species=Propionibacterium sp. KPL2005 genus=Propionibacterium taxon_order=Propionibacteriales taxon_class=Actinobacteria phylum=Actinobacteria	ENOG4107RSZ	K04066
BABY_3_148_11	0	0	0	0	0	0	9.6	4.4	3.6	4.5	3.6	12.8	4.4	2.2	0	1.2	1.1	1.2	0	0	1.4	0	0	0	S-adenosylmethionine synthetase (EC:2.5.1.6) id=12272360 bin=BABY_3_Propionibacterium_63_1270 species=Propionibacterium sp. KPL1852 genus=Propionibacterium taxon_order=Propionibacteriales taxon_class=Actinobacteria phylum=Actinobacteria	ENOG4105CPH	K00789
BABY_3_148_12	0	0	0	0	0	0	0	0	0	0	7.8	6.7	0	3.1	0	0	5.1	0	0	0	0	0	0	0	phosphopantothenoylcysteine decarboxylase/phosphopantothenate--cysteine ligase id=12272361 bin=BABY_3_Propionibacterium_63_1270 species=Propionibacterium sp. KPL2000 genus=Propionibacterium taxon_order=Propionibacteriales taxon_class=Actinobacteria phylum=Actinobacteria	ENOG4105CJS	K13038
BABY_3_148_13	0	0	0	0	0	0	0	0	9.5	0	6.7	0	0	0	0	0	0	0	0	0	0	0	0	0	rpoZ; DNA-directed RNA polymerase subunit omega (EC:2.7.7.6) id=12272362 bin=BABY_3_Propionibacterium_63_1270 species=Propionibacterium avidum genus=Propionibacterium taxon_order=Propionibacteriales taxon_class=Actinobacteria phylum=Actinobacteria	ENOG4105MTQ	K03060
BABY_3_148_14	0	0	0	0	0	0	0	0	0	0	5.6	7.8	0	0	2.3	0	3.1	0	0	0	0	0	0	0	guanylate kinase id=12272363 bin=BABY_3_Propionibacterium_63_1270 species=Propionibacterium sp. KPL1852 genus=Propionibacterium taxon_order=Propionibacteriales taxon_class=Actinobacteria phylum=Actinobacteria	ENOG4108UHA	K00942
BABY_3_148_17	0	0	0	0	0	0	4.2	3.3	0	0	0	0	0	0	0	0	0	0	0	0	0	0	0	0	efp; elongation factor P id=12272366 bin=BABY_3_Propionibacterium_63_1270 species=Propionibacterium avidum genus=Propionibacterium taxon_order=Propionibacteriales taxon_class=Actinobacteria phylum=Actinobacteria	ENOG4105DRH	K02356
BABY_3_148_22	0	0	0	0	0	0	0	0	0	0	3.3	2.2	0	0	0	0	0	0	0	0	0	0	0	0	3-dehydroquinate synthase id=12272371 bin=BABY_3_Propionibacterium_63_1270 species=Propionibacterium sp. KPL2000 genus=Propionibacterium taxon_order=Propionibacteriales taxon_class=Actinobacteria phylum=Actinobacteria	ENOG4105D49	K01735
BABY_3_148_23	0	0	0	0	0	0	0	0	2.4	0	3.3	6.7	0	0	0	0	0	0	0	0	0	0	0	0	shikimate kinase id=12272372 bin=BABY_3_Propionibacterium_63_1270 species=Propionibacterium sp. KPL2005 genus=Propionibacterium taxon_order=Propionibacteriales taxon_class=Actinobacteria phylum=Actinobacteria	ENOG4105KHV	K00891
BABY_3_148_24	0	0	0	0	0	0	0	4.5	4.8	3.4	11.1	13.4	2	0	0	0	6.2	0	0	0	0	0	0	0	chorismate synthase (EC:4.2.3.5) id=12272373 bin=BABY_3_Propionibacterium_63_1270 species=Propionibacterium sp. KPL1838 genus=Propionibacterium taxon_order=Propionibacteriales taxon_class=Actinobacteria phylum=Actinobacteria	ENOG4105D10	K01736
BABY_3_148_25	0	0	0	0	0	0	0	0	0	0	2.2	0	0	0	0	0	0	0	0	0	0	0	0	0	shikimate 5-dehydrogenase id=12272374 bin=BABY_3_Propionibacterium_63_1270 species=Propionibacterium sp. KPL2000 genus=Propionibacterium taxon_order=Propionibacteriales taxon_class=Actinobacteria phylum=Actinobacteria	ENOG4107V59	K00014
BABY_3_148_26	0	0	0	0	0	0	0	5.6	7.2	0	17.8	13.4	8.2	0	0	0	0	0	0	0	0	0	0	0	hypothetical protein id=12272375 bin=BABY_3_Propionibacterium_63_1270 species=Propionibacterium sp. KPL2005 genus=Propionibacterium taxon_order=Propionibacteriales taxon_class=Actinobacteria phylum=Actinobacteria	ENOG4105HHA	K07082
BABY_3_148_27	0	0	0	0	0	0	0	0	0	0	2.2	4.5	5.1	0	0	0	2.1	0	0	0	0	0	0	0	RNAse YqgF id=12272376 bin=BABY_3_Propionibacterium_63_1270 species=Propionibacterium avidum genus=Propionibacterium taxon_order=Propionibacteriales taxon_class=Actinobacteria phylum=Actinobacteria	ENOG41080G3	K07447
BABY_3_148_28	0	0	0	0	0	0	26.5	17.8	13.1	14.7	30.1	21.2	18.4	11.2	9.3	6	13.3	11	0	0	0	0	0	0	alaS; alanyl-tRNA ligase (EC:6.1.1.7) id=12272377 bin=BABY_3_Propionibacterium_63_1270 species=Propionibacterium sp. KPL1852 genus=Propionibacterium taxon_order=Propionibacteriales taxon_class=Actinobacteria phylum=Actinobacteria	ENOG4105CIM	K01872
BABY_3_148_31	0	0	0	0	0	0	15.9	27.9	25.1	23.7	44.6	48.1	28.6	24.4	4.6	7.2	21.5	17.6	0	0	0	0	0	0	aspS; aspartyl-tRNA ligase (EC:6.1.1.12) id=12272380 bin=BABY_3_Propionibacterium_63_1270 species=Propionibacterium sp. KPL2000 genus=Propionibacterium taxon_order=Propionibacteriales taxon_class=Actinobacteria phylum=Actinobacteria	ENOG4105C9M	K01876
BABY_3_148_32	0	0	0	0	0	0	6.4	14.5	14.3	11.3	24.5	41.4	17.4	14.3	13.9	16.7	14.4	14.3	0	0	0	0	0	0	hypothetical protein id=12272381 bin=BABY_3_Propionibacterium_63_1270 species=Propionibacterium sp. KPL2000 genus=Propionibacterium taxon_order=Propionibacteriales taxon_class=Actinobacteria phylum=Actinobacteria	ENOG4108JZ6	NA
BABY_3_148_35	0	0	0	0	0	0	2.1	0	2.4	2.3	3.3	3.4	3.1	2	0	0	2.1	2.2	0	0	0	0	0	0	acetyltransferase id=12272384 bin=BABY_3_Propionibacterium_63_1270 species=Propionibacterium sp. KPL2005 genus=Propionibacterium taxon_order=Propionibacteriales taxon_class=Actinobacteria phylum=Actinobacteria	ENOG410907C	NA
BABY_3_148_37	0	0	0	0	0	0	9.6	5.6	13.1	11.3	11.1	11.2	6.1	2	0	0	8.2	0	0	0	0	0	0	0	hisS; histidyl-tRNA ligase (EC:6.1.1.21) id=12272386 bin=BABY_3_Propionibacterium_63_1270 species=Propionibacterium sp. KPL1852 genus=Propionibacterium taxon_order=Propionibacteriales taxon_class=Actinobacteria phylum=Actinobacteria	ENOG4105CUT	K01892
BABY_3_148_39	0	0	0	0	0	0	20.2	21.2	16.7	13.6	27.9	30.2	9.2	9.2	0	0	13.3	5.5	0	0	0	0	0	0	putative DNA repair ATPase id=12272388 bin=BABY_3_Propionibacterium_63_1270 species=Propionibacterium sp. KPL2005 genus=Propionibacterium taxon_order=Propionibacteriales taxon_class=Actinobacteria phylum=Actinobacteria	ENOG4105C99	NA
BABY_3_148_4	0	0	0	0	0	0	0	0	0	3.4	5.6	5.6	0	0	0	0	0	0	0	0	0	0	0	0	Methionine synthase (5-methyltetrahydrofolate:L-homocysteine S-methyltransferase) id=12272353 bin=BABY_3_Propionibacterium_63_1270 species=Propionibacterium sp. KPL1838 genus=Propionibacterium taxon_order=Propionibacteriales taxon_class=Actinobacteria phylum=Actinobacteria	ENOG4105C3R	K00548
BABY_3_148_40	0	0	0	0	0	0	0	0	6	0	14.5	8.9	1.7	0	0	0	4.1	5.5	2	0	0	0	0	0	GTP pyrophosphokinase id=12272389 bin=BABY_3_Propionibacterium_63_1270 species=Propionibacterium sp. KPL2005 genus=Propionibacterium taxon_order=Propionibacteriales taxon_class=Actinobacteria phylum=Actinobacteria	ENOG4105CWR	K00951
BABY_3_148_41	0	0	0	0	0	0	0	0	3.6	3.4	5.6	4.5	0	0	0	0	0	0	0	0	0	0	0	0	Ion channel id=12272390 bin=BABY_3_Propionibacterium_63_1270 species=Propionibacterium sp. KPL1852 genus=Propionibacterium taxon_order=Propionibacteriales taxon_class=Actinobacteria phylum=Actinobacteria	ENOG4107SE6	K10716
BABY_3_148_42	0	0	0	0	0	0	7.4	7.8	14.3	9	16.7	15.7	5.1	10.2	3.5	2.4	5.1	6.6	0	0	0	0	0	0	adenine phosphoribosyltransferase id=12272391 bin=BABY_3_Propionibacterium_63_1270 species=Propionibacterium sp. KPL2005 genus=Propionibacterium taxon_order=Propionibacteriales taxon_class=Actinobacteria phylum=Actinobacteria	ENOG4109003	K00759
BABY_3_148_43	0	0	0	0	0	0	0	0	0	0	0	0	5.1	4.1	0	0	2.1	0	0	0	0	0	0	0	secF; preprotein translocase subunit SecF id=12272392 bin=BABY_3_Propionibacterium_63_1270 species=Propionibacterium sp. KPL2005 genus=Propionibacterium taxon_order=Propionibacteriales taxon_class=Actinobacteria phylum=Actinobacteria	ENOG4107RTU	K03074
BABY_3_148_44	0	0	0	0	0	0	0	3.3	3.6	0	12.3	7.8	0	3.1	0	3.6	0	2.2	0	0	0	0	0	0	preprotein translocase subunit SecD id=12272393 bin=BABY_3_Propionibacterium_63_1270 species=Propionibacterium sp. KPL1838 genus=Propionibacterium taxon_order=Propionibacteriales taxon_class=Actinobacteria phylum=Actinobacteria	ENOG4107RSV	K03072
BABY_3_148_46	0	0	0	0	0	0	0	3.3	2.4	0	6.7	6.7	0	0	0	0	2.1	0	0	0	0	0	0	0	ruvB; Holliday junction DNA helicase RuvB (EC:3.6.1.-) id=12272395 bin=BABY_3_Propionibacterium_63_1270 species=Propionibacterium sp. KPL2005 genus=Propionibacterium taxon_order=Propionibacteriales taxon_class=Actinobacteria phylum=Actinobacteria	ENOG4105CKJ	K03551
BABY_3_148_49	0	0	0	0	0	0	10.6	6.7	6	2.3	18.9	22.4	9.2	6.1	3.5	0	11.3	4.4	0	0	0	0	0	0	hypothetical protein id=12272398 bin=BABY_3_Propionibacterium_63_1270 species=Propionibacterium sp. KPL2000 genus=Propionibacterium taxon_order=Propionibacteriales taxon_class=Actinobacteria phylum=Actinobacteria	ENOG4105CDY	NA
BABY_3_148_50	0	0	0	0	0	0	0	0	2.4	0	4.5	5.6	3.1	0	0	0	0	0	0	0	0	0	0	0	phosphoribosyl isomerase A (EC:5.3.1.24) id=12272399 bin=BABY_3_Propionibacterium_63_1270 species=Propionibacterium sp. KPL1852 genus=Propionibacterium taxon_order=Propionibacteriales taxon_class=Actinobacteria phylum=Actinobacteria	ENOG4105CJV	K01814
BABY_3_148_51	0	0	0	0	0	0	0	0	0	0	3.3	6.7	0	8.1	0	0	2.1	0	0	0	0	0	0	0	imidazole glycerol phosphate synthase subunit HisH id=12272400 bin=BABY_3_Propionibacterium_63_1270 species=Propionibacterium sp. KPL2005 genus=Propionibacterium taxon_order=Propionibacteriales taxon_class=Actinobacteria phylum=Actinobacteria	ENOG4108UJE	K02501
BABY_3_148_52	0	0	0	0	0	0	0	0	0	0	6.7	11.2	0	0	0	0	0	0	0	0	0	0	0	0	hisB; imidazoleglycerol-phosphate dehydratase (EC:4.2.1.19) id=12272401 bin=BABY_3_Propionibacterium_63_1270 species=Propionibacterium sp. KPL1852 genus=Propionibacterium taxon_order=Propionibacteriales taxon_class=Actinobacteria phylum=Actinobacteria	ENOG4105ECC	K01693
BABY_3_148_53	0	0	0	0	0	0	0	4.5	7.2	5.7	22.3	13.4	3.1	0	3.5	3.6	0	9.9	0	0	0	0	0	0	histidinol-phosphate aminotransferase (EC:2.6.1.9) id=12272402 bin=BABY_3_Propionibacterium_63_1270 species=Propionibacterium sp. KPL1852 genus=Propionibacterium taxon_order=Propionibacteriales taxon_class=Actinobacteria phylum=Actinobacteria	ENOG4100CD9	K00817
BABY_3_148_54	0	0	0	0	0	0	4.2	3.3	6	6.8	5.6	17.9	6.1	0	0	0	7.2	0	0	0	0	0	0	0	hisD; bifunctional histidinal dehydrogenase/histidinol dehydrogenase (EC:1.1.1.23) id=12272403 bin=BABY_3_Propionibacterium_63_1270 species=Propionibacterium sp. KPL1838 genus=Propionibacterium taxon_order=Propionibacteriales taxon_class=Actinobacteria phylum=Actinobacteria	ENOG4105CEK	K00013
BABY_3_148_56	0	0	0	0	0	0	0	0	0	0	4.5	3.4	0	0	0	0	0	0	0	0	0	0	0	0	dnaE; DNA polymerase III subunit alpha (EC:2.7.7.7) id=12272405 bin=BABY_3_Propionibacterium_63_1270 species=Propionibacterium sp. KPL2005 genus=Propionibacterium taxon_order=Propionibacteriales taxon_class=Actinobacteria phylum=Actinobacteria	ENOG4100BNM	K02337
BABY_3_148_68	0	0	0	0	0	0	0	0	0	0	5.6	0	0	0	0	0	0	0	0	0	0	0	0	0	NADH-dependent glutamate synthase large subunit id=12272417 bin=BABY_3_Propionibacterium_63_1270 species=Propionibacterium sp. KPL2000 genus=Propionibacterium taxon_order=Propionibacteriales taxon_class=Actinobacteria phylum=Actinobacteria	ENOG4100CE2	K00265
BABY_3_148_7	0	0	0	0	0	0	0	0	6	5.7	5.6	3.4	0	0	0	0	0	0	0	0	0	0	0	0	hypothetical protein id=12272356 bin=BABY_3_Propionibacterium_63_1270 species=Propionibacterium sp. KPL2005 genus=Propionibacterium taxon_order=Propionibacteriales taxon_class=Actinobacteria phylum=Actinobacteria	ENOG4106UKM	K11045
BABY_3_148_70	0	0	0	0	0	0	0	2.2	4.8	0	6.7	5.6	0	0	0	0	0	3.3	0	0	0	0	0	0	trpA; tryptophan synthase subunit alpha (EC:4.2.1.20) id=12272419 bin=BABY_3_Propionibacterium_63_1270 species=Propionibacterium avidum genus=Propionibacterium taxon_order=Propionibacteriales taxon_class=Actinobacteria phylum=Actinobacteria	ENOG4105F6H	K01695
BABY_3_148_71	0	0	0	0	0	0	2.1	0	3.6	4.5	14.5	14.5	2	4.1	0	0	5.1	3.3	0	0	0	0	0	0	tryptophan synthase subunit beta (EC:4.2.1.20) id=12272420 bin=BABY_3_Propionibacterium_63_1270 species=Propionibacterium sp. KPL2005 genus=Propionibacterium taxon_order=Propionibacteriales taxon_class=Actinobacteria phylum=Actinobacteria	ENOG4105CG0	K01696
BABY_3_148_72	0	0	0	0	0	0	7.4	0	3.6	0	17.8	10.1	4.1	3.1	0	0	3.1	3.3	0	0	0	0	0	0	indole-3-glycerol phosphate synthase id=12272421 bin=BABY_3_Propionibacterium_63_1270 species=Propionibacterium sp. KPL2005 genus=Propionibacterium taxon_order=Propionibacteriales taxon_class=Actinobacteria phylum=Actinobacteria	ENOG4105DK0	K01609
BABY_3_148_77	0	0	0	0	0	0	5.3	0	3.6	0	16.7	10.1	6.1	0	2.3	0	13.3	6.6	0	0	0	0	0	0	hypothetical protein id=12272426 bin=BABY_3_Propionibacterium_63_1270 species=Propionibacterium sp. KPL2000 genus=Propionibacterium taxon_order=Propionibacteriales taxon_class=Actinobacteria phylum=Actinobacteria	ENOG4108WDD	NA
BABY_3_148_78	0	0	0	0	0	0	0	0	3.6	0	8.9	8.9	0	0	0	0	0	0	0	0	0	0	0	0	gatB; aspartyl/glutamyl-tRNA amidotransferase subunit B (EC:6.3.5.-) id=12272427 bin=BABY_3_Propionibacterium_63_1270 species=Propionibacterium sp. KPL2005 genus=Propionibacterium taxon_order=Propionibacteriales taxon_class=Actinobacteria phylum=Actinobacteria	ENOG4105CHT	K02434
BABY_3_148_8	0	0	0	0	0	0	0	0	0	0	0	2.2	0	0	0	0	0	0	0	0	0	0	0	0	tRNA/rRNA cytosine-C5-methylase id=12272357 bin=BABY_3_Propionibacterium_63_1270 species=Propionibacterium sp. KPL2000 genus=Propionibacterium taxon_order=Propionibacteriales taxon_class=Actinobacteria phylum=Actinobacteria	ENOG4100C10	K03500
BABY_3_148_80	0	0	0	0	0	0	4.2	5.6	8.4	3.4	10	7.8	3.1	5.1	0	0	4.1	4.4	0	0	0	0	0	0	gatA; aspartyl/glutamyl-tRNA amidotransferase subunit A (EC:6.3.5.-) id=12272429 bin=BABY_3_Propionibacterium_63_1270 species=Propionibacterium sp. KPL2000 genus=Propionibacterium taxon_order=Propionibacteriales taxon_class=Actinobacteria phylum=Actinobacteria	ENOG4100BVQ	K02433
BABY_3_148_89	0	0	0	0	0	0	0	0	0	0	4.5	3.4	0	0	0	0	0	0	0	0	0	0	0	0	trehalose synthase id=12272438 bin=BABY_3_Propionibacterium_63_1270 species=Propionibacterium sp. KPL2005 genus=Propionibacterium taxon_order=Propionibacteriales taxon_class=Actinobacteria phylum=Actinobacteria	ENOG4100DDG	K05343
BABY_3_148_9	0	0	0	0	0	0	0	3.3	0	0	7.8	0	0	0	0	0	0	0	0	0	0	0	0	0	methionyl-tRNA formyltransferase id=12272358 bin=BABY_3_Propionibacterium_63_1270 species=Propionibacterium sp. KPL2005 genus=Propionibacterium taxon_order=Propionibacteriales taxon_class=Actinobacteria phylum=Actinobacteria	ENOG4105CAE	K00604
BABY_3_146_1	0	0	0	0	0	0	0	0	0	0	0	0	0	0	0	0	0	0	5	4.9	4.4	3.1	0	0	avtA; valine--pyruvate transaminase (EC:2.6.1.66) id=12269984 bin=BABY_3_Escherichia_coli_51_3332 species=Escherichia coli genus=Escherichia taxon_order=Enterobacteriales taxon_class=Gammaproteobacteria phylum=Proteobacteria organism_desc=Was classified as "Enterobacteriales" because of taxonomy table hits, but 80% of ORFs orthologous to E. coli K12 with 98.5% aa identity.	ENOG4105JKW	K00835
BABY_3_146_14	0	0	0	0	0	0	0	0	0	0	0	0	0	0	0	0	0	0	9.2	8.3	13.1	13	2.2	2.3	glyQ; glycyl-tRNA synthetase subunit alpha id=12269997 bin=BABY_3_Escherichia_coli_51_3332 species=Escherichia coli genus=Escherichia taxon_order=Enterobacteriales taxon_class=Gammaproteobacteria phylum=Proteobacteria organism_desc=Was classified as "Enterobacteriales" because of taxonomy table hits, but 80% of ORFs orthologous to E. coli K12 with 98.5% aa identity.	ENOG4107QIB	K01878
BABY_3_146_15	0	0	0	0	0	0	0	0	0	0	0	0	0	0	0	0	8.5	11	63.1	71.8	117.5	107.2	43.7	27.9	glyS; glycine tRNA synthetase, beta subunit id=12269998 bin=BABY_3_Escherichia_coli_51_3332 species=Escherichia coli genus=Escherichia taxon_order=Enterobacteriales taxon_class=Gammaproteobacteria phylum=Proteobacteria organism_desc=Was classified as "Enterobacteriales" because of taxonomy table hits, but 80% of ORFs orthologous to E. coli K12 with 98.5% aa identity.	ENOG4105C38	K01879
BABY_3_146_18	0	0	0	0	0	0	0	0	0	0	0	0	0	0	0	0	0	0	0	0	2.2	0	0	0	yiaG; putative transcriptional regulator id=12270001 bin=BABY_3_Escherichia_coli_51_3332 species=Escherichia coli genus=Escherichia taxon_order=Enterobacteriales taxon_class=Gammaproteobacteria phylum=Proteobacteria organism_desc=Was classified as "Enterobacteriales" because of taxonomy table hits, but 80% of ORFs orthologous to E. coli K12 with 98.5% aa identity.	ENOG4105MVF	K07726
BABY_3_146_19	0	0	0	0	0	0	0	0	0	0	0	0	0	0	0	0	0	0	10.6	9.4	11.9	15.5	4.4	2.3	hypothetical protein id=12270002 bin=BABY_3_Escherichia_coli_51_3332 species=Escherichia coli genus=Escherichia taxon_order=Enterobacteriales taxon_class=Gammaproteobacteria phylum=Proteobacteria organism_desc=Was classified as "Enterobacteriales" because of taxonomy table hits, but 80% of ORFs orthologous to E. coli K12 with 98.5% aa identity.	ENOG4106JH6	NA
BABY_3_146_20	0	0	0	0	0	0	0	0	0	0	0	0	0	0	0	0	0	0	4.5	5.3	14.4	13	0	0	D-isomer specific 2-hydroxyacid dehydrogenase NAD-binding id=12270003 bin=BABY_3_Escherichia_coli_51_3332 species=Escherichia coli genus=Escherichia taxon_order=Enterobacteriales taxon_class=Gammaproteobacteria phylum=Proteobacteria organism_desc=Was classified as "Enterobacteriales" because of taxonomy table hits, but 80% of ORFs orthologous to E. coli K12 with 98.5% aa identity.	ENOG410QKMV	K00090
BABY_3_146_21	0	0	0	0	0	0	0	0	0	0	0	0	0	0	0	0	0	0	4	7.8	11	12.5	12	7	putative outer membrane lipoprotein id=12270004 bin=BABY_3_Escherichia_coli_51_3332 species=Escherichia coli genus=Escherichia taxon_order=Enterobacteriales taxon_class=Gammaproteobacteria phylum=Proteobacteria organism_desc=Was classified as "Enterobacteriales" because of taxonomy table hits, but 80% of ORFs orthologous to E. coli K12 with 98.5% aa identity.	ENOG4108ZG0	NA
BABY_3_146_22	0	0	0	0	0	0	0	0	0	0	0	0	0	0	0	0	0	0	0	0	0	4.2	0	0	biotin sulfoxide reductase id=12270005 bin=BABY_3_Escherichia_coli_51_3332 species=Escherichia coli genus=Escherichia taxon_order=Enterobacteriales taxon_class=Gammaproteobacteria phylum=Proteobacteria organism_desc=Was classified as "Enterobacteriales" because of taxonomy table hits, but 80% of ORFs orthologous to E. coli K12 with 98.5% aa identity.	ENOG410RAWN	K08351
BABY_3_146_27	0	0	0	0	0	0	0	0	0	0	0	0	0	0	0	0	0	0	8.9	9.7	5.5	2.1	0	0	eptB; putative metal dependent hydrolase EptB id=12270010 bin=BABY_3_Escherichia_coli_51_3332 species=Escherichia coli genus=Escherichia taxon_order=Enterobacteriales taxon_class=Gammaproteobacteria phylum=Proteobacteria organism_desc=Was classified as "Enterobacteriales" because of taxonomy table hits, but 80% of ORFs orthologous to E. coli K12 with 98.5% aa identity.	ENOG4105DIJ	K12975
BABY_3_146_28	0	0	0	0	0	0	0	0	0	0	0	0	0	0	0	0	0	0	18	19	64.4	58.5	0	0	dipeptide transport protein id=12270011 bin=BABY_3_Escherichia_coli_51_3332 species=Escherichia coli genus=Escherichia taxon_order=Enterobacteriales taxon_class=Gammaproteobacteria phylum=Proteobacteria organism_desc=Was classified as "Enterobacteriales" because of taxonomy table hits, but 80% of ORFs orthologous to E. coli K12 with 98.5% aa identity.	ENOG410QIJ0	K12368
BABY_3_146_31	0	0	0	0	0	0	0	0	0	0	0	0	0	0	0	0	0	0	0	0	0	6.3	0	0	dipeptide ABC transporter ATP-binding protein id=12270014 bin=BABY_3_Escherichia_coli_51_3332 species=Escherichia coli genus=Escherichia taxon_order=Enterobacteriales taxon_class=Gammaproteobacteria phylum=Proteobacteria organism_desc=Was classified as "Enterobacteriales" because of taxonomy table hits, but 80% of ORFs orthologous to E. coli K12 with 98.5% aa identity.	ENOG4116PI9	K12371
BABY_3_146_32	0	0	0	0	0	0	0	0	0	0	0	0	0	0	0	0	0	0	0	0	7.7	15.6	0	0	dppF; dipeptide transporter ATP-binding subunit id=12270015 bin=BABY_3_Escherichia_coli_51_3332 species=Escherichia coli genus=Escherichia taxon_order=Enterobacteriales taxon_class=Gammaproteobacteria phylum=Proteobacteria organism_desc=Was classified as "Enterobacteriales" because of taxonomy table hits, but 80% of ORFs orthologous to E. coli K12 with 98.5% aa identity.	ENOG4108JQ7	K12372
BABY_3_146_38	0	0	0	0	0	0	0	0	0	0	0	0	0	0	0	0	0	0	0	0	6.6	0	0	0	yhjU; putative inner membrane protein id=12270021 bin=BABY_3_Escherichia_coli_51_3332 species=Escherichia coli genus=Escherichia taxon_order=Enterobacteriales taxon_class=Gammaproteobacteria phylum=Proteobacteria organism_desc=Was classified as "Enterobacteriales" because of taxonomy table hits, but 80% of ORFs orthologous to E. coli K12 with 98.5% aa identity.	ENOG4105D1V	NA
BABY_3_146_40	0	0	0	0	0	0	0	0	0	0	0	0	0	0	0	0	0	0	0	0	8.8	9.4	0	0	bcsE; cellulose biosynthesis protease id=12270023 bin=BABY_3_Escherichia_coli_51_3332 species=Escherichia coli genus=Escherichia taxon_order=Enterobacteriales taxon_class=Gammaproteobacteria phylum=Proteobacteria organism_desc=Was classified as "Enterobacteriales" because of taxonomy table hits, but 80% of ORFs orthologous to E. coli K12 with 98.5% aa identity.	ENOG4105U74	NA
BABY_3_146_41	0	0	0	0	0	0	0	0	0	0	0	0	0	0	0	0	0	0	0	0	2.2	0	0	0	yhjR; hypothetical protein id=12270024 bin=BABY_3_Escherichia_coli_51_3332 species=Escherichia coli genus=Escherichia taxon_order=Enterobacteriales taxon_class=Gammaproteobacteria phylum=Proteobacteria organism_desc=Was classified as "Enterobacteriales" because of taxonomy table hits, but 80% of ORFs orthologous to E. coli K12 with 98.5% aa identity.	ENOG410661M	NA
BABY_3_146_44	0	0	0	0	0	0	0	0	0	0	0	0	0	0	0	0	0	0	0	0	32.6	33.9	0	2.3	cyclic di-GMP-binding protein (cellulose synthase regulator subunit B) id=12270027 bin=BABY_3_Escherichia_coli_51_3332 species=Escherichia coli genus=Escherichia taxon_order=Enterobacteriales taxon_class=Gammaproteobacteria phylum=Proteobacteria organism_desc=Was classified as "Enterobacteriales" because of taxonomy table hits, but 80% of ORFs orthologous to E. coli K12 with 98.5% aa identity.	ENOG4107EEX	K20541
BABY_3_146_45	0	0	0	0	0	0	0	0	0	0	0	0	0	0	0	0	0	0	0	0	0	2.1	0	0	endo-1,4-D-glucanase (EC:3.2.1.4) id=12270028 bin=BABY_3_Escherichia_coli_51_3332 species=Escherichia coli genus=Escherichia taxon_order=Enterobacteriales taxon_class=Gammaproteobacteria phylum=Proteobacteria organism_desc=Was classified as "Enterobacteriales" because of taxonomy table hits, but 80% of ORFs orthologous to E. coli K12 with 98.5% aa identity.	ENOG4105K2Z	NA
BABY_3_146_46	0	0	0	0	0	0	0	0	0	0	0	0	0	0	0	0	0	0	0	0	5.5	5.2	0	0	Cellulose synthase operon C domain protein precursor id=12270029 bin=BABY_3_Escherichia_coli_51_3332 species=Escherichia coli genus=Escherichia taxon_order=Enterobacteriales taxon_class=Gammaproteobacteria phylum=Proteobacteria organism_desc=Was classified as "Enterobacteriales" because of taxonomy table hits, but 80% of ORFs orthologous to E. coli K12 with 98.5% aa identity.	ENOG4105EJG	K20543
BABY_3_146_47	0	0	0	0	0	0	0	0	0	0	0	0	0	0	0	0	0	0	0	0	2.2	2.1	0	0	diguanylate cyclase id=12270030 bin=BABY_3_Escherichia_coli_51_3332 species=Escherichia coli genus=Escherichia taxon_order=Enterobacteriales taxon_class=Gammaproteobacteria phylum=Proteobacteria organism_desc=Was classified as "Enterobacteriales" because of taxonomy table hits, but 80% of ORFs orthologous to E. coli K12 with 98.5% aa identity.	ENOG4116PBJ	NA
BABY_3_146_49	0	0	0	0	0	0	0	0	0	0	0	0	0	0	0	0	0	0	7	8.7	16.5	19.8	0	0	yhjJ; zinc-dependent peptidase id=12270032 bin=BABY_3_Escherichia_coli_51_3332 species=Escherichia coli genus=Escherichia taxon_order=Enterobacteriales taxon_class=Gammaproteobacteria phylum=Proteobacteria organism_desc=Was classified as "Enterobacteriales" because of taxonomy table hits, but 80% of ORFs orthologous to E. coli K12 with 98.5% aa identity.	ENOG4105CS0	NA
BABY_3_146_50	0	0	0	0	0	0	0	0	0	0	0	0	0	0	0	0	0	0	0	1.9	2.2	0	0	0	kdgK; 2-dehydro-3-deoxygluconokinase (EC:2.7.1.45) id=12270033 bin=BABY_3_Escherichia_coli_51_3332 species=Escherichia coli genus=Escherichia taxon_order=Enterobacteriales taxon_class=Gammaproteobacteria phylum=Proteobacteria organism_desc=Was classified as "Enterobacteriales" because of taxonomy table hits, but 80% of ORFs orthologous to E. coli K12 with 98.5% aa identity.	ENOG4107SS6	K00874
BABY_3_146_52	0	0	0	0	0	0	0	0	0	0	0	0	0	0	0	0	0	0	0	0	19.9	20.8	0	0	yhjG; putative outer membrane biogenesis protein id=12270035 bin=BABY_3_Escherichia_coli_51_3332 species=Escherichia coli genus=Escherichia taxon_order=Enterobacteriales taxon_class=Gammaproteobacteria phylum=Proteobacteria organism_desc=Was classified as "Enterobacteriales" because of taxonomy table hits, but 80% of ORFs orthologous to E. coli K12 with 98.5% aa identity.	ENOG41066T0	K07290
BABY_3_146_57	0	0	0	0	0	0	0	0	0	0	0	0	0	0	0	0	0	0	0	0	0	7.3	0	0	treF; cytoplasmic trehalase id=12270040 bin=BABY_3_Escherichia_coli_51_3332 species=Escherichia coli genus=Escherichia taxon_order=Enterobacteriales taxon_class=Gammaproteobacteria phylum=Proteobacteria organism_desc=Was classified as "Enterobacteriales" because of taxonomy table hits, but 80% of ORFs orthologous to E. coli K12 with 98.5% aa identity.	ENOG4105E53	K01194
BABY_3_146_58	0	0	0	0	0	0	0	0	0	0	0	0	0	0	0	0	0	2.2	14.9	13.6	0	0	3.3	4.6	yhjA; cytochrome C peroxidase id=12270041 bin=BABY_3_Escherichia_coli_51_3332 species=Escherichia coli genus=Escherichia taxon_order=Enterobacteriales taxon_class=Gammaproteobacteria phylum=Proteobacteria organism_desc=Was classified as "Enterobacteriales" because of taxonomy table hits, but 80% of ORFs orthologous to E. coli K12 with 98.5% aa identity.	ENOG41058PJ	K00428
BABY_3_146_59	0	0	0	0	0	0	0	0	0	0	0	0	0	0	0	0	0	0	256.9	408.3	0	0	0	0	gadA; glutamate decarboxylase A, PLP-dependent (EC:4.1.1.15) id=12270042 bin=BABY_3_Escherichia_coli_51_3332 species=Escherichia coli genus=Escherichia taxon_order=Enterobacteriales taxon_class=Gammaproteobacteria phylum=Proteobacteria organism_desc=Was classified as "Enterobacteriales" because of taxonomy table hits, but 80% of ORFs orthologous to E. coli K12 with 98.5% aa identity.	ENOG4105CVK	K01580
BABY_3_146_7	0	0	0	0	0	0	0	0	0	0	0	0	0	0	0	0	0	0	13.9	10.4	0	2.1	0	0	xylF; Xylose binding protein transport system id=12269990 bin=BABY_3_Escherichia_coli_51_3332 species=Shigella flexneri genus=Shigella taxon_order=Enterobacteriales taxon_class=Gammaproteobacteria phylum=Proteobacteria organism_desc=Was classified as "Enterobacteriales" because of taxonomy table hits, but 80% of ORFs orthologous to E. coli K12 with 98.5% aa identity.	ENOG4105DFW	K10543
BABY_3_146_8	0	0	0	0	0	0	0	0	0	0	0	0	0	0	0	0	3.4	3.7	23.8	18.5	17.6	18.4	7.3	10	xylose isomerase (EC:5.3.1.5) id=12269991 bin=BABY_3_Escherichia_coli_51_3332 species=Escherichia coli genus=Escherichia taxon_order=Enterobacteriales taxon_class=Gammaproteobacteria phylum=Proteobacteria organism_desc=Was classified as "Enterobacteriales" because of taxonomy table hits, but 80% of ORFs orthologous to E. coli K12 with 98.5% aa identity.	ENOG4105C93	K01805
BABY_3_146_9	0	0	0	0	0	0	0	0	0	0	0	0	0	0	0	0	0	0	3	0	4.4	5.2	5.5	0	xylB; xylulokinase id=12269992 bin=BABY_3_Escherichia_coli_51_3332 species=Escherichia coli genus=Escherichia taxon_order=Enterobacteriales taxon_class=Gammaproteobacteria phylum=Proteobacteria organism_desc=Was classified as "Enterobacteriales" because of taxonomy table hits, but 80% of ORFs orthologous to E. coli K12 with 98.5% aa identity.	ENOG4116R5D	K00854
BABY_3_140_1	0	0	0	0	0	0	0	0	9.5	0	0	8.9	0	0	0	0	7.2	0	0	0	0	0	0	0	ABC transporter ATP-binding protein id=12269686 bin=BABY_3_Propionibacterium_63_1270 species=Propionibacterium sp. KPL2000 genus=Propionibacterium taxon_order=Propionibacteriales taxon_class=Actinobacteria phylum=Actinobacteria	ENOG4100DPF	K01990
BABY_3_140_104	0	0	0	0	0	0	0	2.2	3.6	2.3	0	2.2	2	0	0	0	0	0	0	0	0	0	0	0	phosphoribosylaminoimidazole carboxylase catalytic subunit id=12269789 bin=BABY_3_Propionibacterium_63_1270 species=Propionibacterium avidum genus=Propionibacterium taxon_order=Propionibacteriales taxon_class=Actinobacteria phylum=Actinobacteria	ENOG4108UM6	K01588
BABY_3_140_105	0	0	0	0	0	0	0	0	0	0	2.2	0	0	0	0	0	0	0	0	0	0	0	0	0	beta-galactosidase id=12269790 bin=BABY_3_Propionibacterium_63_1270 species=Propionibacterium avidum genus=Propionibacterium taxon_order=Propionibacteriales taxon_class=Actinobacteria phylum=Actinobacteria	ENOG4100BKU	K01190
BABY_3_140_108	0	0	0	0	0	0	0	0	0	0	4.5	0	0	0	0	0	0	0	0	0	0	0	0	0	hypothetical protein id=12269793 bin=BABY_3_Propionibacterium_63_1270 species=Propionibacterium sp. KPL2005 genus=Propionibacterium taxon_order=Propionibacteriales taxon_class=Actinobacteria phylum=Actinobacteria	ENOG4108Y8P	NA
BABY_3_140_109	0	0	0	0	0	0	3.2	2.2	4.8	9	17.8	21.2	8.2	5.1	4.6	0	8.2	6.6	0	0	0	0	0	0	mannose-1-phosphate guanylyltransferase id=12269794 bin=BABY_3_Propionibacterium_63_1270 species=Propionibacterium sp. KPL2005 genus=Propionibacterium taxon_order=Propionibacteriales taxon_class=Actinobacteria phylum=Actinobacteria	ENOG4105CJT	K00971
BABY_3_140_12	0	0	0	0	0	0	5.3	29	19.1	22.6	12.3	17.9	0	0	0	16.7	13.3	14.3	0	0	0	0	0	0	rplM; 50S ribosomal protein L13 id=12269697 bin=BABY_3_Propionibacterium_63_1270 species=Propionibacterium avidum genus=Propionibacterium taxon_order=Propionibacteriales taxon_class=Actinobacteria phylum=Actinobacteria	ENOG4108UM5	K02871
BABY_3_140_13	0	0	0	0	0	0	52	56.8	63.3	47.5	52.4	54.8	32.7	35.6	28.9	20.3	21.5	25.3	3	3.9	0	0	0	0	rpsI; 30S ribosomal protein S9 id=12269698 bin=BABY_3_Propionibacterium_63_1270 species=Propionibacterium avidum genus=Propionibacterium taxon_order=Propionibacteriales taxon_class=Actinobacteria phylum=Actinobacteria	ENOG4108UJD	K02996
BABY_3_140_14	0	0	0	0	0	0	20.2	8.9	11.9	7.9	39	39.1	22.5	13.2	5.8	6	23.6	22	0	0	0	0	0	0	phosphoglucomutase/phosphomannomutase id=12269699 bin=BABY_3_Propionibacterium_63_1270 species=Propionibacterium avidum genus=Propionibacterium taxon_order=Propionibacteriales taxon_class=Actinobacteria phylum=Actinobacteria	ENOG4107QJF	K03431
BABY_3_140_17	0	0	0	0	0	0	7.4	6.7	31	24.9	22.3	23.5	12.3	16.3	11.6	8.4	2.1	0	0	0	0	0	0	0	triacylglycerol lipase id=12269702 bin=BABY_3_Propionibacterium_63_1270 species=Propionibacterium sp. KPL1852 genus=Propionibacterium taxon_order=Propionibacteriales taxon_class=Actinobacteria phylum=Actinobacteria	ENOG4108T9R	K01046
BABY_3_140_18	0	0	0	0	0	0	8.5	11.1	15.5	13.6	59.1	54.8	7.2	13.2	9.3	13.1	32.8	33	0	0	0	0	0	0	glucosamine--fructose-6-phosphate aminotransferase (EC:2.6.1.16) id=12269703 bin=BABY_3_Propionibacterium_63_1270 species=Propionibacterium sp. KPL2005 genus=Propionibacterium taxon_order=Propionibacteriales taxon_class=Actinobacteria phylum=Actinobacteria	ENOG4105C46	K00820
BABY_3_140_23	0	0	0	0	0	0	0	0	0	0	7.8	5.6	0	0	0	0	0	0	0	0	0	0	0	0	hypothetical protein id=12269708 bin=BABY_3_Propionibacterium_63_1270 species=Propionibacterium sp. KPL2005 genus=Propionibacterium taxon_order=Propionibacteriales taxon_class=Actinobacteria phylum=Actinobacteria	ENOG4107QTJ	NA
BABY_3_140_25	0	0	0	0	0	0	0	0	0	0	0	3.4	0	0	0	0	0	0	0	0	0	0	0	0	DEAD/DEAH box helicase id=12269710 bin=BABY_3_Propionibacterium_63_1270 species=Propionibacterium sp. KPL2005 genus=Propionibacterium taxon_order=Propionibacteriales taxon_class=Actinobacteria phylum=Actinobacteria	ENOG4100BJ1	NA
BABY_3_140_27	0	0	0	0	0	0	0	0	6	4.5	5.6	7.8	3.1	0	0	0	3.1	0	0	0	0	0	0	0	ATP-binding protein id=12269712 bin=BABY_3_Propionibacterium_63_1270 species=Propionibacterium avidum genus=Propionibacterium taxon_order=Propionibacteriales taxon_class=Actinobacteria phylum=Actinobacteria	ENOG4108097	K06925
BABY_3_140_28	0	0	0	0	0	0	0	3.3	4.8	3.4	10	12.3	3.1	0	2.3	2.4	0	0	0	0	0	0	0	0	peptidase, family M22 id=12269713 bin=BABY_3_Propionibacterium_63_1270 species=Propionibacterium sp. KPL2005 genus=Propionibacterium taxon_order=Propionibacteriales taxon_class=Actinobacteria phylum=Actinobacteria	ENOG410805F	NA
BABY_3_140_30	0	0	0	0	0	0	3.2	7.6	10.7	3.4	21.2	24.5	0	7.1	0	0	0	5.5	0	0	0	0	0	0	putative glycoprotease GCP id=12269715 bin=BABY_3_Propionibacterium_63_1270 species=Propionibacterium sp. KPL2005 genus=Propionibacterium taxon_order=Propionibacteriales taxon_class=Actinobacteria phylum=Actinobacteria	ENOG4105CPM	K01409
BABY_3_140_31	0	0	0	0	0	0	5.3	6.7	16.7	9	35.7	25.7	25.6	31.6	6.9	2.4	5.1	7.7	0	0	0	0	0	0	Peptidase C1-like family protein id=12269716 bin=BABY_3_Propionibacterium_63_1270 species=Propionibacterium sp. KPL2005 genus=Propionibacterium taxon_order=Propionibacteriales taxon_class=Actinobacteria phylum=Actinobacteria	ENOG4105CTZ	K01372
BABY_3_140_37	0	0	0	0	0	0	46.7	30.1	19.1	20.4	25.6	33.5	23.5	18.3	12.7	7.2	8.2	11	6	3.9	0	0	0	0	chaperonin GroS id=12269722 bin=BABY_3_Propionibacterium_63_1270 species=Propionibacterium sp. KPL2005 genus=Propionibacterium taxon_order=Propionibacteriales taxon_class=Actinobacteria phylum=Actinobacteria	ENOG4105K5Y	K04078
BABY_3_140_38	0	0	0	0	0	0	197.5	209.5	286.4	222.7	405.6	373.4	115.6	123.2	91.4	127.8	97.5	78.1	8.7	10.7	0	0	0	0	chaperonin GroL id=12269723 bin=BABY_3_Propionibacterium_63_1270 species=Propionibacterium avidum genus=Propionibacterium taxon_order=Propionibacteriales taxon_class=Actinobacteria phylum=Actinobacteria	ENOG4105CJ9	K04077
BABY_3_140_4	0	0	0	0	0	0	0	0	0	0	3.3	0	0	0	0	0	0	0	0	0	0	0	0	0	ABC transporter ATP-binding protein id=12269689 bin=BABY_3_Propionibacterium_63_1270 species=Propionibacterium sp. KPL2000 genus=Propionibacterium taxon_order=Propionibacteriales taxon_class=Actinobacteria phylum=Actinobacteria	ENOG41014Y5	K16786
BABY_3_140_41	0	0	0	0	0	0	47.8	21.8	19.1	20.6	62.9	43.1	19.7	27.8	6.1	6.4	19.9	20.4	0	0	0	0	0	0	inosine-5'-monophosphate dehydrogenase id=12269726 bin=BABY_3_Propionibacterium_63_1270 species=Propionibacterium avidum genus=Propionibacterium taxon_order=Propionibacteriales taxon_class=Actinobacteria phylum=Actinobacteria	ENOG4105CP4	K00088
BABY_3_140_42	0	0	0	0	0	0	22.3	18.9	29.8	28.3	81.3	66	15.3	15.3	12.7	17.9	14.4	29.7	0	0	0	0	0	0	inosine 5-monophosphate dehydrogenase (EC:1.1.1.205) id=12269727 bin=BABY_3_Propionibacterium_63_1270 species=Propionibacterium sp. KPL2000 genus=Propionibacterium taxon_order=Propionibacteriales taxon_class=Actinobacteria phylum=Actinobacteria	ENOG4107QVP	K00088
BABY_3_140_43	0	0	0	0	0	0	0	0	0	0	4.5	4.5	0	0	0	0	0	0	0	0	0	0	0	0	chorismate mutase id=12269728 bin=BABY_3_Propionibacterium_63_1270 species=Propionibacterium sp. KPL2000 genus=Propionibacterium taxon_order=Propionibacteriales taxon_class=Actinobacteria phylum=Actinobacteria	ENOG4105Q0R	K04092
BABY_3_140_45	0	0	0	0	0	0	26.5	15.2	28.6	35.1	50.1	61.5	10.2	15.3	4.6	2.4	8.2	2.2	0	0	0	0	0	0	guaA; GMP synthase (EC:6.3.5.2) id=12269730 bin=BABY_3_Propionibacterium_63_1270 species=Propionibacterium sp. KPL2000 genus=Propionibacterium taxon_order=Propionibacteriales taxon_class=Actinobacteria phylum=Actinobacteria	ENOG4105CM0	K01951
BABY_3_140_50	0	0	0	0	0	0	3.2	0	0	0	4.5	0	0	0	0	0	0	0	0	0	0	0	0	0	methionine import ATP-binding protein MetN id=12269735 bin=BABY_3_Propionibacterium_63_1270 species=Propionibacterium sp. KPL2005 genus=Propionibacterium taxon_order=Propionibacteriales taxon_class=Actinobacteria phylum=Actinobacteria	ENOG4108JEI	K02071
BABY_3_140_51	0	0	0	0	0	0	0	2.2	3.6	3.4	0	0	0	0	0	0	0	0	0	0	0	0	0	0	outer membrane lipoprotein id=12269736 bin=BABY_3_Propionibacterium_63_1270 species=Propionibacterium sp. KPL2005 genus=Propionibacterium taxon_order=Propionibacteriales taxon_class=Actinobacteria phylum=Actinobacteria	ENOG4100E2X	K02073
BABY_3_140_52	0	0	0	0	0	0	0	0	0	0	5.6	0	0	0	0	0	0	0	0	0	0	0	0	0	ATP-dependent DNA helicase PcrA id=12269737 bin=BABY_3_Propionibacterium_63_1270 species=Propionibacterium sp. KPL2005 genus=Propionibacterium taxon_order=Propionibacteriales taxon_class=Actinobacteria phylum=Actinobacteria	ENOG4100C6M	K03657
BABY_3_140_53	0	0	0	0	0	0	62.6	36.8	51.3	36.2	84.7	79.4	29.7	28.5	16.2	27.5	20.5	46.1	4	2.9	0	0	0	0	sucC; succinyl-CoA synthetase subunit beta (EC:6.2.1.5) id=12269738 bin=BABY_3_Propionibacterium_63_1270 species=Propionibacterium sp. KPL2005 genus=Propionibacterium taxon_order=Propionibacteriales taxon_class=Actinobacteria phylum=Actinobacteria	ENOG4105CMV	K01903
BABY_3_140_58	0	0	0	0	0	0	0	0	0	0	5.6	2.2	0	0	0	0	0	0	0	0	0	0	0	0	3,4-dihydroxy-2-butanone-4-phosphate synthase id=12269743 bin=BABY_3_Propionibacterium_63_1270 species=Propionibacterium avidum genus=Propionibacterium taxon_order=Propionibacteriales taxon_class=Actinobacteria phylum=Actinobacteria	ENOG4105C66	K14652
BABY_3_140_59	0	0	0	0	0	0	0	0	0	0	7.8	5.6	0	0	0	0	0	0	0	0	0	0	0	0	ribH; 6,7-dimethyl-8-ribityllumazine synthase id=12269744 bin=BABY_3_Propionibacterium_63_1270 species=Propionibacterium sp. KPL1838 genus=Propionibacterium taxon_order=Propionibacteriales taxon_class=Actinobacteria phylum=Actinobacteria	ENOG4108UTT	K00794
BABY_3_140_67	0	0	0	0	0	0	9.6	3.3	0	0	16.7	19	0	3.1	0	0	0	0	0	0	0	0	0	0	aldehyde dehydrogenase EutE id=12269752 bin=BABY_3_Propionibacterium_63_1270 species=Propionibacterium sp. KPL1852 genus=Propionibacterium taxon_order=Propionibacteriales taxon_class=Actinobacteria phylum=Actinobacteria	ENOG4107SG5	K13922
BABY_3_140_75	0	0	0	0	0	0	7.4	4.5	8.4	9	21.2	14.5	5.1	5.1	2.3	2.4	7.2	9.9	0	0	0	0	0	0	ABC transporter ATP-binding protein id=12269760 bin=BABY_3_Propionibacterium_63_1270 species=Propionibacterium sp. KPL1852 genus=Propionibacterium taxon_order=Propionibacteriales taxon_class=Actinobacteria phylum=Actinobacteria	ENOG4108JQ9	K02056
BABY_3_140_81	0	0	0	0	0	0	22.3	10	11.9	9	27.9	21.2	11.3	11.2	0	13.1	6.2	6.6	0	0	0	0	0	0	methionyl-tRNA ligase (EC:6.1.1.10) id=12269766 bin=BABY_3_Propionibacterium_63_1270 species=Propionibacterium sp. KPL2005 genus=Propionibacterium taxon_order=Propionibacteriales taxon_class=Actinobacteria phylum=Actinobacteria	ENOG4105CKH	K01874
BABY_3_140_90	0	0	0	0	0	0	15.9	14.5	17.9	7.9	26.7	19	7.2	8.1	2.3	7.2	6.2	7.7	0	0	0	0	0	0	acetyl/propionyl-CoA carboxylase subunit alpha id=12269775 bin=BABY_3_Propionibacterium_63_1270 species=Propionibacterium sp. KPL2000 genus=Propionibacterium taxon_order=Propionibacteriales taxon_class=Actinobacteria phylum=Actinobacteria	ENOG4108DZV	K11263
BABY_3_140_99	0	0	0	0	0	0	6.4	11.1	8.4	3.4	11.1	17.9	6.1	10.2	4.6	0	8.2	4.4	0	0	0	0	0	0	propionyl-CoA carboxylase subunit beta id=12269784 bin=BABY_3_Propionibacterium_63_1270 species=Propionibacterium sp. KPL2005 genus=Propionibacterium taxon_order=Propionibacteriales taxon_class=Actinobacteria phylum=Actinobacteria	ENOG4108HNZ	K01966
BABY_3_160_11	0	0	0	0	0	0	0	5.6	11.9	14.7	114.8	98.4	24.6	27.5	8.1	11.9	10.3	13.2	0	0	0	0	0	0	hypothetical protein id=12275696 bin=BABY_3_Propionibacterium_63_1270 species=Propionibacterium avidum genus=Propionibacterium taxon_order=Propionibacteriales taxon_class=Actinobacteria phylum=Actinobacteria	ENOG4108780	K09780
BABY_3_160_4	0	0	0	0	0	0	9.6	4.5	11.9	10.2	13.4	10.1	11.3	6.1	2.3	0	6.2	8.8	0	0	0	0	0	0	polyphosphate glucokinase/transcriptional regulator id=12275689 bin=BABY_3_Propionibacterium_63_1270 species=Propionibacterium sp. KPL2005 genus=Propionibacterium taxon_order=Propionibacteriales taxon_class=Actinobacteria phylum=Actinobacteria	ENOG4105DFK	K00886
BABY_3_160_7	0	0	0	0	0	0	2.1	4.5	2.4	0	12.3	11.2	0	0	0	0	0	0	0	0	0	0	0	0	nrdF; ribonucleotide-diphosphate reductase subunit beta (EC:1.17.4.1) id=12275692 bin=BABY_3_Propionibacterium_63_1270 species=Propionibacterium sp. KPL2005 genus=Propionibacterium taxon_order=Propionibacteriales taxon_class=Actinobacteria phylum=Actinobacteria	ENOG4105E05	K00526
BABY_3_179_25	0	0	0	0	0	0	4.2	25.6	29.8	19.2	53.5	50.3	16.4	16.3	9.3	13.1	9.2	12.1	0	0	0	0	0	0	ATP synthase F1 subunit gamma id=12282260 bin=BABY_3_Propionibacterium_63_1270 species=Propionibacterium sp. KPL2000 genus=Propionibacterium taxon_order=Propionibacteriales taxon_class=Actinobacteria phylum=Actinobacteria	ENOG4105J80	K02115
BABY_3_179_26	0	0	0	0	0	0	82.4	55.3	55.1	37.8	101.6	89.7	45.1	44.4	26.2	26.1	39.6	45.2	6.4	5.1	0	0	0	0	F0F1 ATP synthase subunit alpha (EC:3.6.3.14) id=12282261 bin=BABY_3_Propionibacterium_63_1270 species=Propionibacterium sp. KPL2005 genus=Propionibacterium taxon_order=Propionibacteriales taxon_class=Actinobacteria phylum=Actinobacteria	ENOG4105CDG	K02111
BABY_3_179_27	0	0	0	0	0	0	2.1	12.3	34.6	22.6	43.5	34.7	23.5	12.2	5.8	11.9	14.4	14.3	0	0	0	0	0	0	ATP synthase F1 subunit delta id=12282262 bin=BABY_3_Propionibacterium_63_1270 species=Propionibacterium sp. KPL2000 genus=Propionibacterium taxon_order=Propionibacteriales taxon_class=Actinobacteria phylum=Actinobacteria	ENOG4108T62	K02113
BABY_3_179_28	0	0	0	0	0	0	3.2	3.3	0	4.5	3.3	3.4	0	0	2.3	2.4	3.1	0	0	0	0	0	0	0	F0F1 ATP synthase subunit B id=12282263 bin=BABY_3_Propionibacterium_63_1270 species=Propionibacterium sp. KPL1852 genus=Propionibacterium taxon_order=Propionibacteriales taxon_class=Actinobacteria phylum=Actinobacteria	ENOG4107Z0K	K02109
BABY_3_179_36	0	0	0	0	0	0	0	0	0	0	0	2.2	0	0	0	0	0	0	0	0	0	0	0	0	peptide chain release factor 1 id=12282271 bin=BABY_3_Propionibacterium_63_1270 species=Propionibacterium sp. KPL2005 genus=Propionibacterium taxon_order=Propionibacteriales taxon_class=Actinobacteria phylum=Actinobacteria	ENOG4105C8K	K02835
BABY_3_179_38	0	0	0	0	0	0	14.9	9.9	15.5	10.2	25.6	24.6	11.3	12.2	3.5	0	15.4	9.9	0	0	0	0	0	0	transcription termination factor Rho id=12282273 bin=BABY_3_Propionibacterium_63_1270 species=Propionibacterium sp. KPL2005 genus=Propionibacterium taxon_order=Propionibacteriales taxon_class=Actinobacteria phylum=Actinobacteria	ENOG4107RRT	K03628
BABY_3_179_4	0	0	0	0	0	0	5.3	4.5	4.8	5.7	15.6	7.8	5.1	5.1	0	0	3.1	7.7	0	0	0	0	0	0	UDP-N-acetylglucosamine 1-carboxyvinyltransferase id=12276239 bin=BABY_3_Propionibacterium_63_1270 species=Propionibacterium avidum genus=Propionibacterium taxon_order=Propionibacteriales taxon_class=Actinobacteria phylum=Actinobacteria	ENOG4105CDF	K00790
BABY_3_179_47	0	0	0	0	0	0	0	0	0	0	7.8	4.5	0	0	0	0	0	0	0	0	0	0	0	0	transcription factor WhiB id=12282282 bin=BABY_3_Propionibacterium_63_1270 species=Propionibacterium acnes genus=Propionibacterium taxon_order=Propionibacteriales taxon_class=Actinobacteria phylum=Actinobacteria	ENOG4105KRM	K18955
BABY_3_179_56	0	0	0	0	0	0	13.8	5.6	15.5	7.9	21.2	20.1	11.3	18.3	5.8	0	17.4	12.1	0	0	0	0	0	0	hypothetical protein id=12282291 bin=BABY_3_Propionibacterium_63_1270 species=Propionibacterium sp. KPL2005 genus=Propionibacterium taxon_order=Propionibacteriales taxon_class=Actinobacteria phylum=Actinobacteria	ENOG4105F3F	NA
BABY_3_179_58	0	0	0	0	0	0	28.7	7.8	13.1	6.8	24.5	12.3	4.1	7.1	0	0	6.2	12.1	0	0	0	0	0	0	D-3-phosphoglycerate dehydrogenase id=12282293 bin=BABY_3_Propionibacterium_63_1270 species=Propionibacterium avidum genus=Propionibacterium taxon_order=Propionibacteriales taxon_class=Actinobacteria phylum=Actinobacteria	ENOG410G0FB	K00058
BABY_3_180_13	0	0	0	0	0	0	0	2.2	4.8	0	10	10.1	3.1	2	0	0	0	0	0	0	0	0	0	0	AsnC family transcriptional regulator id=12282312 bin=BABY_3_Propionibacterium_63_1270 species=Propionibacterium sp. KPL1852 genus=Propionibacterium taxon_order=Propionibacteriales taxon_class=Actinobacteria phylum=Actinobacteria	ENOG4108WBR	K03719
BABY_3_180_15	0	0	0	0	0	0	13.8	13.4	21.5	13.6	35.7	35.8	5.1	8.1	4.6	6	11.3	7.7	0	0	0	0	0	0	glycosyltransferase, group 2 family protein id=12282314 bin=BABY_3_Propionibacterium_63_1270 species=Propionibacterium sp. KPL1838 genus=Propionibacterium taxon_order=Propionibacteriales taxon_class=Actinobacteria phylum=Actinobacteria	ENOG4106N3V	K00721
BABY_3_180_2	0	0	0	0	0	0	0	8.9	9.5	10.2	11.1	13.4	5.1	5.1	0	0	0	0	0	0	0	0	0	0	hypothetical protein id=12282301 bin=BABY_3_Propionibacterium_63_1270 species=Propionibacterium sp. KPL1838 genus=Propionibacterium taxon_order=Propionibacteriales taxon_class=Actinobacteria phylum=Actinobacteria	ENOG4106070	NA
BABY_3_180_20	0	0	0	0	0	0	25.5	47.9	47.7	35.1	123.7	102.9	60.4	30.5	24.3	41.8	42.1	47.3	0	1.9	0	0	0	0	dihydrolipoamide dehydrogenase (EC:1.8.1.4) id=12282319 bin=BABY_3_Propionibacterium_63_1270 species=Propionibacterium avidum genus=Propionibacterium taxon_order=Propionibacteriales taxon_class=Actinobacteria phylum=Actinobacteria	ENOG4100CIC	K00382
BABY_3_180_3	0	0	0	0	0	0	0	0	7.2	0	11.1	5.6	0	0	0	0	0	0	0	0	0	0	0	0	TetR family transcriptional regulator id=12282302 bin=BABY_3_Propionibacterium_63_1270 species=Propionibacterium sp. KPL1852 genus=Propionibacterium taxon_order=Propionibacteriales taxon_class=Actinobacteria phylum=Actinobacteria	ENOG41061H5	NA
BABY_3_180_36	0	0	0	0	0	0	7.4	0	7.2	3.4	23.4	21.2	7.2	12.2	0	6	4.1	9.9	0	0	0	0	0	0	ATP:cob(I)alamin adenosyltransferase id=12282335 bin=BABY_3_Propionibacterium_63_1270 species=Propionibacterium sp. KPL1838 genus=Propionibacterium taxon_order=Propionibacteriales taxon_class=Actinobacteria phylum=Actinobacteria	ENOG4108WBT	K00798
BABY_3_180_38	0	0	0	0	0	0	0	3.3	2.4	0	0	3.4	2	2	2.3	0	0	0	0	0	0	0	0	0	ATP synthase F1 subunit epsilon id=12282337 bin=BABY_3_Propionibacterium_63_1270 species=Propionibacterium avidum genus=Propionibacterium taxon_order=Propionibacteriales taxon_class=Actinobacteria phylum=Actinobacteria	ENOG410825K	K02114
BABY_3_180_39	0	0	0	0	0	0	71.2	94	80.2	56.8	126.1	109.8	95	128.6	36.9	36.4	50.2	49.5	4.1	5.2	0	0	0	0	F0F1 ATP synthase subunit beta (EC:3.6.3.14) id=12282338 bin=BABY_3_Propionibacterium_63_1270 species=Propionibacterium sp. KPL2000 genus=Propionibacterium taxon_order=Propionibacteriales taxon_class=Actinobacteria phylum=Actinobacteria	ENOG4105C4J	K02112
BABY_3_180_4	0	0	0	0	0	0	0	0	0	0	7.8	4.5	0	0	0	0	0	0	0	0	0	0	0	0	proteasome subunit beta id=12282303 bin=BABY_3_Propionibacterium_63_1270 species=Propionibacterium sp. KPL1838 genus=Propionibacterium taxon_order=Propionibacteriales taxon_class=Actinobacteria phylum=Actinobacteria	ENOG4105KPK	K03433
BABY_3_180_5	0	0	0	0	0	0	0	0	0	0	0	4.5	0	0	0	0	0	0	0	0	0	0	0	0	proteasome subunit alpha id=12282304 bin=BABY_3_Propionibacterium_63_1270 species=Propionibacterium sp. KPL1852 genus=Propionibacterium taxon_order=Propionibacteriales taxon_class=Actinobacteria phylum=Actinobacteria	ENOG4105F7N	K03432
BABY_3_180_6	0	0	0	0	0	0	0	0	0	0	4.5	5.6	0	0	0	0	0	0	0	0	0	0	0	0	prephenate dehydrogenase id=12282305 bin=BABY_3_Propionibacterium_63_1270 species=Propionibacterium sp. KPL1852 genus=Propionibacterium taxon_order=Propionibacteriales taxon_class=Actinobacteria phylum=Actinobacteria	ENOG4105EVN	K04517
BABY_3_180_8	0	0	0	0	0	0	3.2	3.3	3.6	0	5.6	4.5	5.1	4.1	0	0	5.1	3.3	0	0	0	0	0	0	ribosome-associated GTPase EngA id=12282307 bin=BABY_3_Propionibacterium_63_1270 species=Propionibacterium sp. KPL1852 genus=Propionibacterium taxon_order=Propionibacteriales taxon_class=Actinobacteria phylum=Actinobacteria	ENOG4105DKZ	K03977
BABY_3_180_9	0	0	0	0	0	0	0	0	3.6	0	10	6.7	4.1	6.1	3.5	0	0	0	0	0	0	0	0	0	HAD hydrolase, family IIB id=12282308 bin=BABY_3_Propionibacterium_63_1270 species=Propionibacterium sp. KPL1852 genus=Propionibacterium taxon_order=Propionibacteriales taxon_class=Actinobacteria phylum=Actinobacteria	ENOG4108HCJ	K07024
BABY_3_26_1	0	0	0	0	0	0	5.3	11.1	17.9	15.8	40	48.1	20.5	15.3	11.6	9.6	15.4	15.4	0	0	0	0	0	0	phosphoribosylformylglycinamidine synthase II (EC:6.3.5.3) id=12267986 bin=BABY_3_Propionibacterium_63_1270 species=Propionibacterium sp. KPL2005 genus=Propionibacterium taxon_order=Propionibacteriales taxon_class=Actinobacteria phylum=Actinobacteria	ENOG4108JIU	K01952
BABY_3_26_13	0	0	0	0	0	0	8.5	4.5	7.2	5.7	7.8	5.6	2	0	0	0	4.1	5.5	0	0	0	0	0	0	BadF/BadG/BcrA/BcrD ATPase family protein id=12267998 bin=BABY_3_Propionibacterium_63_1270 species=Propionibacterium sp. KPL2005 genus=Propionibacterium taxon_order=Propionibacteriales taxon_class=Actinobacteria phylum=Actinobacteria	ENOG41061PX	NA
BABY_3_26_14	0	0	0	0	0	0	7.4	6.7	4.8	3.4	6.7	6.7	3.1	3.1	8.1	2.4	8.2	5.5	0	0	0	0	0	0	phosphoribosylformylglycinamidine synthase 1 id=12267999 bin=BABY_3_Propionibacterium_63_1270 species=Propionibacterium sp. KPL2000 genus=Propionibacterium taxon_order=Propionibacteriales taxon_class=Actinobacteria phylum=Actinobacteria	ENOG4105D21	K01952
BABY_3_26_15	0	0	0	0	0	0	12.7	27.9	21.5	11.3	44.6	30.2	11.3	18.3	3.5	0	18.5	5.5	0	0	0	0	0	0	phosphoribosylaminoimidazole-succinocarboxamide synthase id=12268000 bin=BABY_3_Propionibacterium_63_1270 species=Propionibacterium sp. KPL2005 genus=Propionibacterium taxon_order=Propionibacteriales taxon_class=Actinobacteria phylum=Actinobacteria	ENOG4105C8V	K01923
BABY_3_26_16	0	0	0	0	0	0	35	32.3	32.2	24.9	57.9	51.4	36.8	38.7	31.3	25.1	30.8	34.1	4	9.7	0	0	0	0	alkyl hydroperoxide reductase C22 protein id=12268001 bin=BABY_3_Propionibacterium_63_1270 species=Propionibacterium sp. KPL2005 genus=Propionibacterium taxon_order=Propionibacteriales taxon_class=Actinobacteria phylum=Actinobacteria	ENOG4101TVQ	K03386
BABY_3_26_17	0	0	0	0	0	0	6.4	5.6	7.2	3.4	14.5	15.7	5.1	7.1	0	0	0	5.5	0	0	0	0	0	0	alkyl hydroperoxide reductase subunit F id=12268002 bin=BABY_3_Propionibacterium_63_1270 species=Propionibacterium sp. KPL2005 genus=Propionibacterium taxon_order=Propionibacteriales taxon_class=Actinobacteria phylum=Actinobacteria	ENOG4108JU3	K03387
BABY_3_26_19	0	0	0	0	0	0	12.7	23.4	15.5	12.4	21.2	24.6	8.2	8.1	10.4	6	6.2	11	0	0	0	0	0	0	adenylosuccinate lyase (EC:4.3.2.2) id=12268004 bin=BABY_3_Propionibacterium_63_1270 species=Propionibacterium sp. KPL2005 genus=Propionibacterium taxon_order=Propionibacteriales taxon_class=Actinobacteria phylum=Actinobacteria	ENOG4107SGK	K01756
BABY_3_26_20	0	0	0	0	0	0	0	2.2	9.5	14.7	45.7	34.7	6.1	14.3	9.3	3.6	11.3	6.6	0	0	0	0	0	0	phosphoribosylamine--glycine ligase (EC:6.3.4.13) id=12268005 bin=BABY_3_Propionibacterium_63_1270 species=Propionibacterium sp. KPL2005 genus=Propionibacterium taxon_order=Propionibacteriales taxon_class=Actinobacteria phylum=Actinobacteria	ENOG4105C12	K01945
BABY_3_26_21	0	0	0	0	0	0	8.5	11.1	9.5	7.9	14.5	12.3	8.2	6.1	5.8	0	8.2	7.7	0	0	0	0	0	0	adenylosuccinate synthetase (EC:6.3.4.4) id=12268006 bin=BABY_3_Propionibacterium_63_1270 species=Propionibacterium sp. KPL1838 genus=Propionibacterium taxon_order=Propionibacteriales taxon_class=Actinobacteria phylum=Actinobacteria	ENOG4105C91	K01939
BABY_3_26_23	0	0	0	0	0	0	0	0	0	0	2.2	0	0	0	0	0	0	0	0	0	0	0	0	0	GntR family transcriptional regulator id=12268008 bin=BABY_3_Propionibacterium_63_1270 species=Propionibacterium sp. KPL1852 genus=Propionibacterium taxon_order=Propionibacteriales taxon_class=Actinobacteria phylum=Actinobacteria	ENOG4105THG	NA
BABY_3_26_24	0	0	0	0	0	0	21.2	18.9	31	21.5	31.2	30.2	23.5	20.4	0	0	11.3	9.9	0	0	0	0	0	0	N-acetylmannosamine-6-phosphate 2-epimerase (EC:5.1.3.9) id=12268009 bin=BABY_3_Propionibacterium_63_1270 species=Propionibacterium sp. KPL2000 genus=Propionibacterium taxon_order=Propionibacteriales taxon_class=Actinobacteria phylum=Actinobacteria	ENOG4105C9S	K01788
BABY_3_26_25	0	0	0	0	0	0	80.7	62.4	143.2	82.5	123.7	115.2	141.2	140.5	83.3	83.6	98.5	127.6	5	8.7	0	0	0	0	dihydrodipicolinate synthase id=12268010 bin=BABY_3_Propionibacterium_63_1270 species=Propionibacterium sp. KPL2005 genus=Propionibacterium taxon_order=Propionibacteriales taxon_class=Actinobacteria phylum=Actinobacteria	ENOG4100D6S	K01714
BABY_3_26_26	0	0	0	0	0	0	44.6	39	84.7	58.8	93.6	77.1	49.1	57	32.4	54.9	58.5	55	5	4.9	0	0	0	0	hypothetical protein id=12268011 bin=BABY_3_Propionibacterium_63_1270 species=Propionibacterium sp. KPL1852 genus=Propionibacterium taxon_order=Propionibacteriales taxon_class=Actinobacteria phylum=Actinobacteria	ENOG4108M5W	NA
BABY_3_26_28	0	0	0	0	0	0	0	2.2	0	0	4.5	5.6	0	2	0	0	0	0	0	0	0	0	0	0	hypothetical protein id=12268013 bin=BABY_3_Propionibacterium_63_1270 species=Propionibacterium avidum genus=Propionibacterium taxon_order=Propionibacteriales taxon_class=Actinobacteria phylum=Actinobacteria	ENOG4105N1A	NA
BABY_3_26_29	0	0	0	0	0	0	6.4	10	6	13.6	12.3	15.7	11.3	4.1	0	2.4	5.1	2.8	0	0	0	0	0	0	GTP-binding protein TypA id=12268014 bin=BABY_3_Propionibacterium_63_1270 species=Propionibacterium sp. KPL2005 genus=Propionibacterium taxon_order=Propionibacteriales taxon_class=Actinobacteria phylum=Actinobacteria	ENOG4105CI3	K06207
BABY_3_26_3	0	0	0	0	0	0	48.8	54.6	60.9	43	61.3	60.4	31.7	37.7	18.5	20.3	31.8	35.2	0	0	0	0	0	0	membrane alanyl aminopeptidase id=12267988 bin=BABY_3_Propionibacterium_63_1270 species=Propionibacterium sp. KPL2005 genus=Propionibacterium taxon_order=Propionibacteriales taxon_class=Actinobacteria phylum=Actinobacteria	ENOG4100GGI	K01256
BABY_3_26_30	0	0	0	0	0	0	0	0	4.8	0	14.5	19	5.1	0	3.5	0	7.2	3.3	0	0	0	0	0	0	hypothetical protein id=12268015 bin=BABY_3_Propionibacterium_63_1270 species=Propionibacterium sp. KPL1852 genus=Propionibacterium taxon_order=Propionibacteriales taxon_class=Actinobacteria phylum=Actinobacteria	ENOG41060QD	NA
BABY_3_26_31	0	0	0	0	0	0	5.3	3.3	16.7	6.8	39	23.5	18.4	23.4	12.7	9.6	7.2	6.6	0	0	0	0	0	0	Biotin carboxyl carrier protein of methylmalonyl-CoA:Pyruvate transcarboxylase id=12268016 bin=BABY_3_Propionibacterium_63_1270 species=Propionibacterium sp. KPL2005 genus=Propionibacterium taxon_order=Propionibacteriales taxon_class=Actinobacteria phylum=Actinobacteria	ENOG4105PV1	K17490
BABY_3_26_32	0	0	0	0	0	0	0	0	0	0	0	0	11.3	0	0	0	0	0	0	0	0	0	0	0	hypothetical protein id=12268017 bin=BABY_3_Propionibacterium_63_1270 species=Propionibacterium sp. KPL2005 genus=Propionibacterium taxon_order=Propionibacteriales taxon_class=Actinobacteria phylum=Actinobacteria	ENOG4106G2M	K17489
BABY_3_26_33	0	0	0	0	0	0	34	49	77.6	40.7	108.1	93.9	93	109.6	42.6	48.4	56.2	52.4	0	0	0	0	0	0	methylmalonyl-CoA carboxyltransferase 12S subunit id=12268018 bin=BABY_3_Propionibacterium_63_1270 species=Propionibacterium sp. KPL2005 genus=Propionibacterium taxon_order=Propionibacteriales taxon_class=Actinobacteria phylum=Actinobacteria	ENOG4100F6F	K17489
BABY_3_26_34	0	0	0	0	0	0	137.1	85.6	89.2	64.1	162.2	205.3	130.7	146.8	72.9	67	67.2	85.4	15.9	11.7	0	0	0	0	oxaloacetate decarboxylase (EC:4.1.1.3) id=12268019 bin=BABY_3_Propionibacterium_63_1270 species=Propionibacterium sp. KPL1838 genus=Propionibacterium taxon_order=Propionibacteriales taxon_class=Actinobacteria phylum=Actinobacteria	ENOG4107QSA	K03416
BABY_3_26_36	0	0	0	0	0	0	4.2	3.3	0	0	3.3	2.2	4.1	6.1	0	0	3.1	4.4	0	0	0	0	0	0	hypothetical protein id=12268021 bin=BABY_3_Propionibacterium_63_1270 species=Propionibacterium sp. KPL2005 genus=Propionibacterium taxon_order=Propionibacteriales taxon_class=Actinobacteria phylum=Actinobacteria	NA	NA
BABY_3_26_37	0	0	0	0	0	0	87.1	357.6	393.8	326.8	547.1	493.1	159.6	124.2	59	80	110.7	199.1	18.9	12.6	0	0	0	0	fructose-bisphosphate aldolase (EC:4.1.2.13) id=12268022 bin=BABY_3_Propionibacterium_63_1270 species=Propionibacterium sp. KPL2000 genus=Propionibacterium taxon_order=Propionibacteriales taxon_class=Actinobacteria phylum=Actinobacteria	ENOG4107RCW	K01624
BABY_3_26_44	0	0	0	0	0	0	4.4	4.2	10.3	9.3	8.7	7.8	1.8	1.6	0	3.4	0	1.5	0	0	0	0	0	0	ATP-dependent protease (Clp chaperone) id=12268029 bin=BABY_3_Propionibacterium_63_1270 species=Propionibacterium sp. KPL2005 genus=Propionibacterium taxon_order=Propionibacteriales taxon_class=Actinobacteria phylum=Actinobacteria	ENOG4100C5M	K03695
BABY_3_26_45	0	0	0	0	0	0	0	0	0	0	0	0	0	0	0	0	11.3	13.2	0	0	0	0	0	0	Extracellular solute-binding protein id=12268030 bin=BABY_3_Propionibacterium_63_1270 species=Propionibacterium avidum genus=Propionibacterium taxon_order=Propionibacteriales taxon_class=Actinobacteria phylum=Actinobacteria	ENOG4105BZ7	K05813
BABY_3_26_48	0	0	0	0	0	0	8.5	7.8	9.5	15.8	15.6	19	8.2	9.2	5.8	6	13.3	16.5	0	0	0	0	0	0	HAD hydrolase, family IIB id=12268033 bin=BABY_3_Propionibacterium_63_1270 species=Propionibacterium sp. KPL2005 genus=Propionibacterium taxon_order=Propionibacteriales taxon_class=Actinobacteria phylum=Actinobacteria	ENOG4108NP8	K07024
BABY_3_26_49	0	0	0	0	0	0	49.9	41.6	34.1	24.4	55.5	105.8	45.9	32.7	12.5	20.2	28.7	20.9	10.9	11.7	0	0	0	0	fructose-1,6-bisphosphate aldolase (EC:4.1.2.13) id=12268034 bin=BABY_3_Propionibacterium_63_1270 species=Propionibacterium sp. KPL2005 genus=Propionibacterium taxon_order=Propionibacteriales taxon_class=Actinobacteria phylum=Actinobacteria	ENOG4107QM6	K01623
BABY_3_26_54	0	0	0	0	0	0	0	0	0	2.3	0	0	0	0	0	0	0	0	0	0	0	0	0	0	ABC transporter ATP-binding protein id=12268039 bin=BABY_3_Propionibacterium_63_1270 species=Propionibacterium sp. KPL2000 genus=Propionibacterium taxon_order=Propionibacteriales taxon_class=Actinobacteria phylum=Actinobacteria	ENOG4100CXG	K02003
BABY_3_26_62	0	0	0	0	0	0	2.1	0	0	0	0	2.2	0	0	0	0	0	0	0	0	0	0	0	0	merR family transcriptional regulator id=12268047 bin=BABY_3_Propionibacterium_63_1270 species=Propionibacterium sp. KPL1838 genus=Propionibacterium taxon_order=Propionibacteriales taxon_class=Actinobacteria phylum=Actinobacteria	ENOG4105KNI	K13640
BABY_3_26_63	0	0	0	0	0	0	0	4.5	2.4	0	10	5.6	0	2	0	0	0	0	0	0	0	0	0	0	chaperone protein DnaJ id=12268048 bin=BABY_3_Propionibacterium_63_1270 species=Propionibacterium sp. KPL1852 genus=Propionibacterium taxon_order=Propionibacteriales taxon_class=Actinobacteria phylum=Actinobacteria	ENOG4105BZ5	K03686
BABY_3_26_64	0	0	0	0	0	0	8.5	8.9	6	3.4	4.5	0	4.1	0	0	0	3.1	0	0	0	0	0	0	0	co-chaperone GrpE id=12268049 bin=BABY_3_Propionibacterium_63_1270 species=Propionibacterium sp. KPL1852 genus=Propionibacterium taxon_order=Propionibacteriales taxon_class=Actinobacteria phylum=Actinobacteria	ENOG4108093	K03687
BABY_3_26_65	2.3	0	0	0	0	1.3	161.2	86.6	157.3	109.2	230.4	218.5	89.8	95.8	48.6	63	60.8	56.5	8.1	5	0	0	0	0	dnaK; molecular chaperone DnaK id=12268050 bin=BABY_3_Propionibacterium_63_1270 species=Propionibacterium sp. KPL2005 genus=Propionibacterium taxon_order=Propionibacteriales taxon_class=Actinobacteria phylum=Actinobacteria	ENOG4100BYY	K04043
BABY_3_26_68	0	0	0	0	0	0	11.7	12.3	10.7	7.9	35.7	20.1	6.1	8.1	0	0	2.1	0	0	0	0	0	0	0	Two component system response regulator id=12268053 bin=BABY_3_Propionibacterium_63_1270 species=Propionibacterium avidum genus=Propionibacterium taxon_order=Propionibacteriales taxon_class=Actinobacteria phylum=Actinobacteria	ENOG4100D36	K02483
BABY_3_26_7	0	0	0	0	0	0	0	0	0	0	4.5	0	0	0	0	0	0	0	0	0	0	0	0	0	hypothetical protein id=12267992 bin=BABY_3_Propionibacterium_63_1270 species=Propionibacterium sp. KPL2005 genus=Propionibacterium taxon_order=Propionibacteriales taxon_class=Actinobacteria phylum=Actinobacteria	ENOG4105ESF	NA
BABY_3_26_70	0	0	0	0	0	0	10.6	7.8	21.5	9	35.7	38	15.3	18.3	0	0	7.2	2.2	0	0	0	0	0	0	deoxyribose-phosphate aldolase id=12268055 bin=BABY_3_Propionibacterium_63_1270 species=Propionibacterium sp. KPL2005 genus=Propionibacterium taxon_order=Propionibacteriales taxon_class=Actinobacteria phylum=Actinobacteria	ENOG4105FCI	K01619
BABY_3_26_71	0	0	0	0	0	0	5.3	4.5	8.4	9	7.8	8.9	5.1	0	2.3	3.6	6.2	0	0	0	0	0	0	0	hypothetical protein id=12268056 bin=BABY_3_Propionibacterium_63_1270 species=Propionibacterium sp. KPL2005 genus=Propionibacterium taxon_order=Propionibacteriales taxon_class=Actinobacteria phylum=Actinobacteria	ENOG41090G3	NA
BABY_3_72_11	0	0	0	0	0	0	8.5	5.6	10.7	6.8	40.1	33.5	6.1	7.1	3.5	0	7.2	4.4	0	0	0	0	0	0	ferritin-like protein id=12270434 bin=BABY_3_Propionibacterium_63_1270 species=Propionibacterium sp. KPL2005 genus=Propionibacterium taxon_order=Propionibacteriales taxon_class=Actinobacteria phylum=Actinobacteria	ENOG41090A1	K02217
BABY_3_72_2	0	0	0	0	0	0	5.3	6.7	20.3	10.2	14.5	6.7	10.2	9.2	9.3	10.7	11.3	0	0	0	0	0	0	0	phosphoenolpyruvate-dependent sugar phosphotransferase system, EIIA 2 id=12270425 bin=BABY_3_Propionibacterium_63_1270 species=Propionibacterium sp. KPL2005 genus=Propionibacterium taxon_order=Propionibacteriales taxon_class=Actinobacteria phylum=Actinobacteria	ENOG4105N7C	K02768
BABY_3_72_20	0	0	0	0	0	0	7.4	7.8	0	0	8.9	11.2	4.1	4.1	0	0	0	0	0	0	0	0	0	0	hypothetical protein id=12270443 bin=BABY_3_Propionibacterium_63_1270 species=Propionibacterium sp. KPL2005 genus=Propionibacterium taxon_order=Propionibacteriales taxon_class=Actinobacteria phylum=Actinobacteria	ENOG4105JXW	NA
BABY_3_72_21	0	0	0	0	0	0	2.1	8.9	2.4	5.7	20.1	11.2	7.2	0	0	0	4.1	4.4	0	0	0	0	0	0	seryl-tRNA ligase (EC:6.1.1.11) id=12270444 bin=BABY_3_Propionibacterium_63_1270 species=Propionibacterium sp. KPL2000 genus=Propionibacterium taxon_order=Propionibacteriales taxon_class=Actinobacteria phylum=Actinobacteria	ENOG4105CGR	K01875
BABY_3_72_22	0	0	0	0	0	0	0	0	0	0	4.5	0	0	0	0	0	0	0	0	0	0	0	0	0	hypothetical protein id=12270445 bin=BABY_3_Propionibacterium_63_1270 species=Propionibacterium sp. KPL1852 genus=Propionibacterium taxon_order=Propionibacteriales taxon_class=Actinobacteria phylum=Actinobacteria	ENOG4108JA7	NA
BABY_3_72_23	0	0	0	0	0	0	0	0	0	0	2.2	0	0	0	0	0	0	0	0	0	0	0	0	0	HAD superfamily hydrolase id=12270446 bin=BABY_3_Propionibacterium_63_1270 species=Propionibacterium sp. KPL1852 genus=Propionibacterium taxon_order=Propionibacteriales taxon_class=Actinobacteria phylum=Actinobacteria	ENOG4107XQ9	NA
BABY_3_72_25	0	0	0	0	0	0	0	0	0	0	10	0	0	0	0	0	0	0	0	0	0	0	0	0	Na+/H+ antiporter id=12270448 bin=BABY_3_Propionibacterium_63_1270 species=Propionibacterium avidum genus=Propionibacterium taxon_order=Propionibacteriales taxon_class=Actinobacteria phylum=Actinobacteria	ENOG4107RPJ	NA
BABY_3_72_28	0	0	0	0	0	0	11.7	24.5	33.4	17	60.2	45.8	12.3	7.1	3.5	9.6	18.5	15.4	1.2	2.4	0	0	0	0	argininosuccinate synthase (EC:6.3.4.5) id=12270451 bin=BABY_3_Propionibacterium_63_1270 species=Propionibacterium avidum genus=Propionibacterium taxon_order=Propionibacteriales taxon_class=Actinobacteria phylum=Actinobacteria	ENOG4105CDH	K01940
BABY_3_72_29	0	0	0	0	0	0	0	0	4.8	0	4.5	4.5	0	0	0	0	0	0	0	0	0	0	0	0	Zn-binding dehydrogenase/oxidoreductase id=12270452 bin=BABY_3_Propionibacterium_63_1270 species=Propionibacterium sp. KPL1852 genus=Propionibacterium taxon_order=Propionibacteriales taxon_class=Actinobacteria phylum=Actinobacteria	ENOG4100DPS	NA
BABY_3_72_3	0	0	0	0	0	0	0	0	4.8	0	0	0	0	0	0	0	0	0	0	0	0	0	0	0	hypothetical protein id=12270426 bin=BABY_3_Propionibacterium_63_1270 species=Propionibacterium sp. KPL2005 genus=Propionibacterium taxon_order=Propionibacteriales taxon_class=Actinobacteria phylum=Actinobacteria	ENOG4108HY1	NA
BABY_3_72_32	0	0	0	0	0	0	0	0	0	0	0	4.5	5.1	0	0	0	2.1	0	0	0	0	0	0	0	hypothetical protein id=12270455 bin=BABY_3_Propionibacterium_63_1270 species=Propionibacterium sp. KPL2005 genus=Propionibacterium taxon_order=Propionibacteriales taxon_class=Actinobacteria phylum=Actinobacteria	NA	NA
BABY_3_72_4	0	0	0	0	0	0	32.9	34.5	62.1	55.4	156	206.8	105.4	118.1	48.6	53.7	47.2	28.6	0	0	0	0	0	0	peptidase S8 and S53 subtilisin kexin sedolisin id=12270427 bin=BABY_3_Propionibacterium_63_1270 species=Propionibacterium sp. KPL2005 genus=Propionibacterium taxon_order=Propionibacteriales taxon_class=Actinobacteria phylum=Actinobacteria	ENOG4105EY9	NA
BABY_3_72_5	0	0	0	0	0	0	2.1	0	21.5	5.7	62.4	41.4	0	0	4.6	0	6.2	0	0	0	0	0	0	0	rpsF; 30S ribosomal protein S6 id=12270428 bin=BABY_3_Propionibacterium_63_1270 species=Propionibacterium sp. KPL2005 genus=Propionibacterium taxon_order=Propionibacteriales taxon_class=Actinobacteria phylum=Actinobacteria	ENOG410829C	K02990
BABY_3_72_6	0	0	0	0	0	0	14.9	6.7	6	7.9	5.6	6.7	0	6.1	0	6	5.1	4.4	0	0	0	0	0	0	ssDNA-binding protein id=12270429 bin=BABY_3_Propionibacterium_63_1270 species=Propionibacterium sp. KPL2005 genus=Propionibacterium taxon_order=Propionibacteriales taxon_class=Actinobacteria phylum=Actinobacteria	ENOG4107YH6	K03111
BABY_3_72_7	0	0	0	0	0	0	15.9	13.4	0	2.3	3.3	4.5	11.3	6.1	2.3	0	0	0	0	0	0	0	0	0	rpsR; 30S ribosomal protein S18 id=12270430 bin=BABY_3_Propionibacterium_63_1270 species=Propionibacterium sp. KPL1852 genus=Propionibacterium taxon_order=Propionibacteriales taxon_class=Actinobacteria phylum=Actinobacteria	ENOG4105VH8	K02963
BABY_3_72_8	0	0	0	0	0	0	12.7	16.7	8.4	4.5	79.1	63.7	15.3	6.1	6.9	3.6	11.3	14.3	0	0	0	0	0	0	50S ribosomal protein L9 id=12270431 bin=BABY_3_Propionibacterium_63_1270 species=Propionibacterium sp. KPL1852 genus=Propionibacterium taxon_order=Propionibacteriales taxon_class=Actinobacteria phylum=Actinobacteria	ENOG4105K9Q	K02939
BABY_3_87_3	0	0	0	0	0	0	0	0	0	0	0	0	0	0	0	0	0	0	0	0	3.3	5.2	0	0	3-oxoacyl-ACP synthase (EC:2.3.1.179) id=12271042 bin=BABY_3_Klebsiella_pneumoniae_57_525 species=Klebsiella pneumoniae genus=Klebsiella taxon_order=Enterobacteriales taxon_class=Gammaproteobacteria phylum=Proteobacteria organism_desc=Partial. RecA 100% identical (99% query coverage) to Klebsiella pneumoniae subsp. pneumoniae MGH 78578.	ENOG410QNQJ	K09458
BABY_3_55_11	0	0	0	0	0	0	0	0	0	0	0	0	4.1	5.8	0	0	0	0	0	0	0	0	0	0	FAD-dependent pyridine nucleotide-disulfide oxidoreductase id=12271610 bin=BABY_3_Veillonella_38_899 species=Veillonella parvula genus=Veillonella taxon_order=Selenomonadales taxon_class=Negativicutes phylum=Firmicutes organism_desc=Partial	ENOG410X1S7	K00266
BABY_3_55_5	0	0	0	0	0	0	0	0	0	0	0	0	30.7	33.9	10.4	7.2	0	0	0	0	0	0	0	0	hypothetical protein id=12271604 bin=BABY_3_Veillonella_38_899 species=Veillonella parvula genus=Veillonella taxon_order=Selenomonadales taxon_class=Negativicutes phylum=Firmicutes organism_desc=Partial	ENOG410775E	NA
BABY_3_55_7	0	0	0	0	0	0	0	0	0	0	0	0	32	36.2	23.1	16.3	0	0	0	0	0	0	0	0	phosphate acetyltransferase id=12271606 bin=BABY_3_Veillonella_38_899 species=Veillonella parvula genus=Veillonella taxon_order=Selenomonadales taxon_class=Negativicutes phylum=Firmicutes organism_desc=Partial	ENOG4107QZ1	K00625
BABY_3_277_1	0	0	0	0	0	0	0	0	0	0	0	0	2.4	0	0	0	0	0	0	0	0	0	0	0	pyruvate kinase id=12290918 bin=BABY_3_Veillonella_38_899 species=Veillonella parvula genus=Veillonella taxon_order=Selenomonadales taxon_class=Negativicutes phylum=Firmicutes organism_desc=Partial	ENOG4105CA9	K00873
BABY_3_277_5	0	2.3	0	0	0	0	0	0	0	0	0	0	0	0	0	0	0	0	0	0	0	0	0	0	filamentous hemagglutinin family outer membrane protein id=12290922 bin=BABY_3_Veillonella_38_899 species=Veillonella parvula genus=Veillonella taxon_order=Selenomonadales taxon_class=Negativicutes phylum=Firmicutes organism_desc=Partial	ENOG4107X1A	NA
BABY_3_277_8	0	0	0	0	0	0	0	0	0	0	0	0	3.1	4.1	0	0	0	0	0	0	0	0	0	0	hypothetical protein id=12290925 bin=BABY_3_Veillonella_38_899 species=Veillonella sp. ICM51a genus=Veillonella taxon_order=Selenomonadales taxon_class=Negativicutes phylum=Firmicutes organism_desc=Partial	ENOG4105IXE	NA
BABY_3_226_5	0	0	0	0	0	0	0	0	0	0	0	0	3.1	0	0	0	0	0	0	0	0	0	0	0	ribonuclease PH id=12279545 bin=BABY_3_Veillonella_38_899 species=Veillonella dispar genus=Veillonella taxon_order=Selenomonadales taxon_class=Negativicutes phylum=Firmicutes organism_desc=Partial	ENOG4105ED0	K00989
BABY_3_257_5	0	0	0	0	0	0	0	0	0	0	0	0	24.4	26.9	10.1	9	2.1	0	0	0	0	0	0	0	periplasmic binding protein/LacI transcriptional regulator id=12276871 bin=BABY_3_Veillonella_38_899 species=Veillonella parvula genus=Veillonella taxon_order=Selenomonadales taxon_class=Negativicutes phylum=Firmicutes organism_desc=Partial	ENOG410X2DZ	K10439
BABY_3_211_10	0	0	0	0	0	0	0	0	0	0	0	0	0	0	0	0	2.1	0	0	0	1.7	6.9	0	0	hypothetical protein id=12277990 bin=BABY_3_Klebsiella_pneumoniae_57_525 species=Klebsiella pneumoniae genus=Klebsiella taxon_order=Enterobacteriales taxon_class=Gammaproteobacteria phylum=Proteobacteria organism_desc=Partial. RecA 100% identical (99% query coverage) to Klebsiella pneumoniae subsp. pneumoniae MGH 78578.	ENOG4106AKX	K09786
BABY_3_211_100	0	0	0	0	0	0	0	0	0	0	0	0	0	0	0	0	4.1	4.4	5.3	4	0	5.2	0	0	exoribonuclease II (EC:3.1.13.1) id=12278080 bin=BABY_3_Klebsiella_pneumoniae_57_525 species=Klebsiella pneumoniae genus=Klebsiella taxon_order=Enterobacteriales taxon_class=Gammaproteobacteria phylum=Proteobacteria organism_desc=Partial. RecA 100% identical (99% query coverage) to Klebsiella pneumoniae subsp. pneumoniae MGH 78578.	ENOG4108I1Z	K01147
BABY_3_211_102	0	0	0	0	0	0	0	0	0	0	0	0	0	0	0	0	18.1	14.3	16.9	23.5	60.4	62.4	0	0	enoyl-(acyl carrier protein) reductase id=12278082 bin=BABY_3_Klebsiella_pneumoniae_57_525 species=Klebsiella pneumoniae genus=Klebsiella taxon_order=Enterobacteriales taxon_class=Gammaproteobacteria phylum=Proteobacteria organism_desc=Partial. RecA 100% identical (99% query coverage) to Klebsiella pneumoniae subsp. pneumoniae MGH 78578.	ENOG4105CSJ	K00208
BABY_3_211_11	0	0	0	0	0	0	0	0	0	0	0	0	0	0	0	0	22.6	18.7	36.5	24.8	48.6	48.9	0	0	serine/threonine protein kinase id=12277991 bin=BABY_3_Klebsiella_pneumoniae_57_525 species=Enterococcus gallinarum genus=Enterococcus taxon_order=Lactobacillales taxon_class=Bacilli phylum=Firmicutes organism_desc=Partial. RecA 100% identical (99% query coverage) to Klebsiella pneumoniae subsp. pneumoniae MGH 78578.	ENOG4105CYN	K07180
BABY_3_211_116	0	0	0	0	0	0	0	0	0	0	1.2	0	0	0	0	0	6.2	0	5.4	5.4	4	6.5	0	0	phage shock protein id=12278096 bin=BABY_3_Klebsiella_pneumoniae_57_525 species=Klebsiella variicola genus=Klebsiella taxon_order=Enterobacteriales taxon_class=Gammaproteobacteria phylum=Proteobacteria organism_desc=Partial. RecA 100% identical (99% query coverage) to Klebsiella pneumoniae subsp. pneumoniae MGH 78578.	ENOG41087YS	K03969
BABY_3_211_12	0	0	0	0	0	0	0	0	0	0	0	0	0	0	0	0	0	0	4	1.9	0	2.1	0	0	Outer membrane protein id=12277992 bin=BABY_3_Klebsiella_pneumoniae_57_525 species=Klebsiella pneumoniae genus=Klebsiella taxon_order=Enterobacteriales taxon_class=Gammaproteobacteria phylum=Proteobacteria organism_desc=Partial. RecA 100% identical (99% query coverage) to Klebsiella pneumoniae subsp. pneumoniae MGH 78578.	ENOG4105GNX	K07274
BABY_3_211_124	0	0	0	0	0	0	0	0	0	0	0	0	0	0	0	0	0	0	1.6	0	0	2.9	0	0	DNA-binding transcriptional regulator TyrR id=12278104 bin=BABY_3_Klebsiella_pneumoniae_57_525 species=Klebsiella pneumoniae genus=Klebsiella taxon_order=Enterobacteriales taxon_class=Gammaproteobacteria phylum=Proteobacteria organism_desc=Partial. RecA 100% identical (99% query coverage) to Klebsiella pneumoniae subsp. pneumoniae MGH 78578.	ENOG4108JU8	K03721
BABY_3_211_126	0	0	0	0	0	0	0	0	0	0	0	0	0	0	0	0	15.7	18.1	6.5	9.7	5.3	3.9	0	0	tpx; peroxidase id=12278106 bin=BABY_3_Klebsiella_pneumoniae_57_525 species=Klebsiella pneumoniae genus=Klebsiella taxon_order=Enterobacteriales taxon_class=Gammaproteobacteria phylum=Proteobacteria organism_desc=Partial. RecA 100% identical (99% query coverage) to Klebsiella pneumoniae subsp. pneumoniae MGH 78578.	ENOG4108V1J	K11065
BABY_3_211_127	0	0	0	0	0	0	0	0	0	0	0	0	0	0	0	0	0	0	0	0	2.2	0	0	0	L-Ala-D/L-Glu epimerase, a muconate lactonizing enzyme L-Ala-D/L-Glu epimerase id=12278107 bin=BABY_3_Klebsiella_pneumoniae_57_525 species=Klebsiella pneumoniae genus=Klebsiella taxon_order=Enterobacteriales taxon_class=Gammaproteobacteria phylum=Proteobacteria organism_desc=Partial. RecA 100% identical (99% query coverage) to Klebsiella pneumoniae subsp. pneumoniae MGH 78578.	ENOG4107S8C	K19802
BABY_3_211_129	0	0	0	0	0	0	0	0	0	0	0	0	0	0	0	0	0	0	5.9	4.7	5.1	4.2	0	0	Periplasmic Murein Peptide-Binding Protein MppA id=12278109 bin=BABY_3_Klebsiella_pneumoniae_57_525 species=Klebsiella pneumoniae genus=Klebsiella taxon_order=Enterobacteriales taxon_class=Gammaproteobacteria phylum=Proteobacteria organism_desc=Partial. RecA 100% identical (99% query coverage) to Klebsiella pneumoniae subsp. pneumoniae MGH 78578.	ENOG4108J59	K15580
BABY_3_211_14	0	0	0	0	0	0	0	0	0	0	0	0	0	0	0	0	4.1	5.5	9.9	5.8	6.6	13.5	0	0	putative enzyme related to aldose 1-epimerase id=12277994 bin=BABY_3_Klebsiella_pneumoniae_57_525 species=Klebsiella pneumoniae genus=Klebsiella taxon_order=Enterobacteriales taxon_class=Gammaproteobacteria phylum=Proteobacteria organism_desc=Partial. RecA 100% identical (99% query coverage) to Klebsiella pneumoniae subsp. pneumoniae MGH 78578.	ENOG4105DSB	K01792
BABY_3_211_15	0	0	0	0	0	0	224.2	482.1	0	0	0	0	0	0	0	0	371.4	461.6	789.9	823.8	990.5	1002.4	0	0	glyceraldehyde-3-phosphate dehydrogenase id=12277995 bin=BABY_3_Klebsiella_pneumoniae_57_525 species=Klebsiella pneumoniae genus=Klebsiella taxon_order=Enterobacteriales taxon_class=Gammaproteobacteria phylum=Proteobacteria organism_desc=Partial. RecA 100% identical (99% query coverage) to Klebsiella pneumoniae subsp. pneumoniae MGH 78578.	ENOG41055H9	K00134
BABY_3_211_16	0	0	0	0	0	0	0	0	0	0	0	0	0	0	0	0	0	0	1.2	1.2	0	1.3	0	0	msrB; hypothetical protein id=12277996 bin=BABY_3_Klebsiella_pneumoniae_57_525 species=Klebsiella pneumoniae genus=Klebsiella taxon_order=Enterobacteriales taxon_class=Gammaproteobacteria phylum=Proteobacteria organism_desc=Partial. RecA 100% identical (99% query coverage) to Klebsiella pneumoniae subsp. pneumoniae MGH 78578.	ENOG4105E0X	K07305
BABY_3_211_192	0	0	0	0	0	0	0	0	0	0	0	0	0	0	0	0	5.1	0	0	0	0	0	0	0	glycosyl transferase id=12278172 bin=BABY_3_Klebsiella_pneumoniae_57_525 species=Escherichia coli genus=Escherichia taxon_order=Enterobacteriales taxon_class=Gammaproteobacteria phylum=Proteobacteria organism_desc=Partial. RecA 100% identical (99% query coverage) to Klebsiella pneumoniae subsp. pneumoniae MGH 78578.	ENOG4108Y86	NA
BABY_3_211_193	0	0	0	0	0	0	0	0	0	0	0	0	0	0	0	0	0	2.2	0	0	0	0	0	0	hypothetical protein id=12278173 bin=BABY_3_Klebsiella_pneumoniae_57_525 species=Salmonella enterica genus=Salmonella taxon_order=Enterobacteriales taxon_class=Gammaproteobacteria phylum=Proteobacteria organism_desc=Partial. RecA 100% identical (99% query coverage) to Klebsiella pneumoniae subsp. pneumoniae MGH 78578.	ENOG4108ZVY	NA
BABY_3_211_22	0	0	0	0	0	0	0	0	0	0	0	0	0	0	0	0	3.1	0	0	0	0	1.1	0	0	protease 4 id=12278002 bin=BABY_3_Klebsiella_pneumoniae_57_525 species=Klebsiella pneumoniae genus=Klebsiella taxon_order=Enterobacteriales taxon_class=Gammaproteobacteria phylum=Proteobacteria organism_desc=Partial. RecA 100% identical (99% query coverage) to Klebsiella pneumoniae subsp. pneumoniae MGH 78578.	ENOG4105D07	K04773
BABY_3_211_23	0	0	0	0	0	0	0	0	0	0	0	0	0	0	0	0	0	0	0	0	4.7	4.6	0	0	oxidoreductase id=12278003 bin=BABY_3_Klebsiella_pneumoniae_57_525 species=Klebsiella pneumoniae genus=Klebsiella taxon_order=Enterobacteriales taxon_class=Gammaproteobacteria phylum=Proteobacteria organism_desc=Partial. RecA 100% identical (99% query coverage) to Klebsiella pneumoniae subsp. pneumoniae MGH 78578.	ENOG41069NU	NA
BABY_3_211_24	0	0	0	0	0	0	0	0	0	0	0	0	0	0	0	0	18.5	17.6	30.8	32.1	38.6	46.9	0	2.3	acid phosphatase id=12278004 bin=BABY_3_Klebsiella_pneumoniae_57_525 species=Klebsiella pneumoniae genus=Klebsiella taxon_order=Enterobacteriales taxon_class=Gammaproteobacteria phylum=Proteobacteria organism_desc=Partial. RecA 100% identical (99% query coverage) to Klebsiella pneumoniae subsp. pneumoniae MGH 78578.	ENOG4105SBG	K09474
BABY_3_211_25	0	0	0	0	0	0	0	0	0	0	0	0	0	0	0	0	12	21.7	8.3	7.1	13.8	10	0	0	selenophosphate synthetase (EC:2.7.9.3) id=12278005 bin=BABY_3_Klebsiella_pneumoniae_57_525 species=Enterococcus gallinarum genus=Enterococcus taxon_order=Lactobacillales taxon_class=Bacilli phylum=Firmicutes organism_desc=Partial. RecA 100% identical (99% query coverage) to Klebsiella pneumoniae subsp. pneumoniae MGH 78578.	ENOG4105D4F	K01008
BABY_3_211_27	0	0	0	0	0	0	0	0	0	0	0	0	0	0	0	0	2.1	4.4	2	0	5.5	4.2	0	0	NAD(P)H quinone oxidoreductase, PIG3 family protein id=12278007 bin=BABY_3_Klebsiella_pneumoniae_57_525 species=Klebsiella pneumoniae genus=Klebsiella taxon_order=Enterobacteriales taxon_class=Gammaproteobacteria phylum=Proteobacteria organism_desc=Partial. RecA 100% identical (99% query coverage) to Klebsiella pneumoniae subsp. pneumoniae MGH 78578.	ENOG4116RDE	NA
BABY_3_211_28	0	0	0	0	0	0	0	0	0	0	0	0	0	0	0	0	7.2	6.6	6.7	4.5	13	14.9	4.1	5.2	glutamate dehydrogenase (EC:1.4.1.4) id=12278008 bin=BABY_3_Klebsiella_pneumoniae_57_525 species=Klebsiella sp. genus=Klebsiella taxon_order=Enterobacteriales taxon_class=Gammaproteobacteria phylum=Proteobacteria organism_desc=Partial. RecA 100% identical (99% query coverage) to Klebsiella pneumoniae subsp. pneumoniae MGH 78578.	ENOG4107R37	K00262
BABY_3_211_31	0	0	0	0	0	0	0	0	0	0	0	0	0	0	0	0	3.1	0	8.9	6.8	0	1.2	0	0	thiosulfate sulfurtransferase id=12278011 bin=BABY_3_Klebsiella_pneumoniae_57_525 species=Klebsiella pneumoniae genus=Klebsiella taxon_order=Enterobacteriales taxon_class=Gammaproteobacteria phylum=Proteobacteria organism_desc=Partial. RecA 100% identical (99% query coverage) to Klebsiella pneumoniae subsp. pneumoniae MGH 78578.	ENOG4107RM6	K01011
BABY_3_211_38	0	0	0	0	0	0	0	0	0	0	0	0	0	0	0	0	0	0	0	0	1.6	0	0	0	exonuclease III id=12278018 bin=BABY_3_Klebsiella_pneumoniae_57_525 species=Enterococcus gallinarum genus=Enterococcus taxon_order=Lactobacillales taxon_class=Bacilli phylum=Firmicutes organism_desc=Partial. RecA 100% identical (99% query coverage) to Klebsiella pneumoniae subsp. pneumoniae MGH 78578.	ENOG4105CGK	K01142
BABY_3_211_44	0	0	0	0	0	0	0	0	0	0	0	0	0	0	0	0	3.1	0	2	0	8.3	9.8	0	0	hypothetical protein id=12278024 bin=BABY_3_Klebsiella_pneumoniae_57_525 species=Klebsiella pneumoniae genus=Klebsiella taxon_order=Enterobacteriales taxon_class=Gammaproteobacteria phylum=Proteobacteria organism_desc=Partial. RecA 100% identical (99% query coverage) to Klebsiella pneumoniae subsp. pneumoniae MGH 78578.	ENOG4108SPG	NA
BABY_3_211_46	0	0	0	0	0	0	0	0	0	0	0	0	0	0	0	0	6.2	4.7	5.5	1.3	9.9	11.7	0	0	nadE; nadE (EC:6.3.1.5) id=12278026 bin=BABY_3_Klebsiella_pneumoniae_57_525 species=Klebsiella pneumoniae genus=Klebsiella taxon_order=Enterobacteriales taxon_class=Gammaproteobacteria phylum=Proteobacteria organism_desc=Partial. RecA 100% identical (99% query coverage) to Klebsiella pneumoniae subsp. pneumoniae MGH 78578.	ENOG4107RA1	K01916
BABY_3_211_47	0	0	0	0	0	0	0	0	0	0	0	0	0	0	0	0	4.8	4.4	0	4.9	9	7.7	0	0	smpA / OmlA family protein id=12278027 bin=BABY_3_Klebsiella_pneumoniae_57_525 species=Klebsiella pneumoniae genus=Klebsiella taxon_order=Enterobacteriales taxon_class=Gammaproteobacteria phylum=Proteobacteria organism_desc=Partial. RecA 100% identical (99% query coverage) to Klebsiella pneumoniae subsp. pneumoniae MGH 78578.	ENOG4105KKI	K04064
BABY_3_211_48	0	0	0	0	0	0	0	0	0	0	0	0	0	0	0	0	3.1	2.2	3.3	2.3	0	0	0	0	PTS system N,N'-diacetylchitobiose-specific transporter subunit IIB id=12278028 bin=BABY_3_Klebsiella_pneumoniae_57_525 species=Klebsiella pneumoniae genus=Klebsiella taxon_order=Enterobacteriales taxon_class=Gammaproteobacteria phylum=Proteobacteria organism_desc=Partial. RecA 100% identical (99% query coverage) to Klebsiella pneumoniae subsp. pneumoniae MGH 78578.	ENOG4105VZJ	K02760
BABY_3_211_54	0	0	0	0	0	0	0	0	0	0	0	0	0	0	0	0	6.2	5.5	7.7	7.1	23.1	18.1	0	0	katE; hydroperoxidase (EC:1.11.1.6) id=12278034 bin=BABY_3_Klebsiella_pneumoniae_57_525 species=Klebsiella pneumoniae genus=Klebsiella taxon_order=Enterobacteriales taxon_class=Gammaproteobacteria phylum=Proteobacteria organism_desc=Partial. RecA 100% identical (99% query coverage) to Klebsiella pneumoniae subsp. pneumoniae MGH 78578.	ENOG4105CH6	K03781
BABY_3_211_59	0	0	0	0	0	0	0	0	0	0	0	0	0	0	0	0	2.1	0	0	1.9	5.5	4.2	0	0	2-deoxyglucose-6-phosphatase id=12278039 bin=BABY_3_Klebsiella_pneumoniae_57_525 species=Klebsiella pneumoniae genus=Klebsiella taxon_order=Enterobacteriales taxon_class=Gammaproteobacteria phylum=Proteobacteria organism_desc=Partial. RecA 100% identical (99% query coverage) to Klebsiella pneumoniae subsp. pneumoniae MGH 78578.	ENOG4107UW8	K19270
BABY_3_211_73	0	0	0	0	0	0	0	0	0	0	0	0	0	0	0	0	0	0	0	0	9.1	7.3	0	0	trpA; tryptophan synthase subunit alpha id=12278053 bin=BABY_3_Klebsiella_pneumoniae_57_525 species=Klebsiella pneumoniae genus=Klebsiella taxon_order=Enterobacteriales taxon_class=Gammaproteobacteria phylum=Proteobacteria organism_desc=Partial. RecA 100% identical (99% query coverage) to Klebsiella pneumoniae subsp. pneumoniae MGH 78578.	ENOG4105F6H	K01695
BABY_3_211_74	0	0	0	0	0	0	0	0	0	0	0	0	0	0	0	0	0	0	0	10.7	3	11.6	0	0	trpB; tryptophan synthase, beta subunit (EC:4.2.1.20) id=12278054 bin=BABY_3_Klebsiella_pneumoniae_57_525 species=Klebsiella pneumoniae genus=Klebsiella taxon_order=Enterobacteriales taxon_class=Gammaproteobacteria phylum=Proteobacteria organism_desc=Partial. RecA 100% identical (99% query coverage) to Klebsiella pneumoniae subsp. pneumoniae MGH 78578.	ENOG4105CG0	K01696
BABY_3_211_76	0	0	0	0	0	0	0	0	0	0	0	0	0	0	0	0	0	0	0	0	9.5	7.3	0	0	trpD; anthranilate synthase component II (EC:2.4.2.18) id=12278056 bin=BABY_3_Klebsiella_pneumoniae_57_525 species=Klebsiella pneumoniae genus=Klebsiella taxon_order=Enterobacteriales taxon_class=Gammaproteobacteria phylum=Proteobacteria organism_desc=Partial. RecA 100% identical (99% query coverage) to Klebsiella pneumoniae subsp. pneumoniae MGH 78578.	ENOG4108EFP	K13497
BABY_3_211_79	0	0	0	0	0	0	0	0	0	0	0	0	0	0	0	0	2.1	3.3	4.9	8.7	2.4	5.4	0	0	hypothetical protein id=12278059 bin=BABY_3_Klebsiella_pneumoniae_57_525 species=Klebsiella pneumoniae genus=Klebsiella taxon_order=Enterobacteriales taxon_class=Gammaproteobacteria phylum=Proteobacteria organism_desc=Partial. RecA 100% identical (99% query coverage) to Klebsiella pneumoniae subsp. pneumoniae MGH 78578.	ENOG4107RTD	NA
BABY_3_211_85	0	0	0	0	0	0	0	0	0	0	0	0	0	0	0	0	0	0	0	0	0	3.1	0	0	Protease SohB family protein (EC:3.4.21.-) id=12278065 bin=BABY_3_Klebsiella_pneumoniae_57_525 species=Klebsiella pneumoniae genus=Klebsiella taxon_order=Enterobacteriales taxon_class=Gammaproteobacteria phylum=Proteobacteria organism_desc=Partial. RecA 100% identical (99% query coverage) to Klebsiella pneumoniae subsp. pneumoniae MGH 78578.	ENOG4105ERU	K04774
BABY_3_211_86	0	0	0	0	0	0	0	0	0	0	0	0	0	0	0	0	0	0	0	1.3	0	0	0	0	hypothetical protein id=12278066 bin=BABY_3_Klebsiella_pneumoniae_57_525 species=Escherichia coli genus=Escherichia taxon_order=Enterobacteriales taxon_class=Gammaproteobacteria phylum=Proteobacteria organism_desc=Partial. RecA 100% identical (99% query coverage) to Klebsiella pneumoniae subsp. pneumoniae MGH 78578.	ENOG4105RKX	NA
BABY_3_211_87	0	0	0	0	0	0	0	0	0	0	0	0	0	0	0	0	3.1	0	1.6	1.6	5.9	12.7	0	0	DNA topoisomerase I (EC:5.99.1.2) id=12278067 bin=BABY_3_Klebsiella_pneumoniae_57_525 species=Klebsiella pneumoniae genus=Klebsiella taxon_order=Enterobacteriales taxon_class=Gammaproteobacteria phylum=Proteobacteria organism_desc=Partial. RecA 100% identical (99% query coverage) to Klebsiella pneumoniae subsp. pneumoniae MGH 78578.	ENOG4105C73	K03168
BABY_3_211_90	0	0	0	0	0	0	0	0	0	0	1.6	0	0	0	0	0	17.5	19.6	12.5	9.5	20	28.1	0	0	aconitate hydratase (EC:4.2.1.3) id=12278070 bin=BABY_3_Klebsiella_pneumoniae_57_525 species=Klebsiella pneumoniae genus=Klebsiella taxon_order=Enterobacteriales taxon_class=Gammaproteobacteria phylum=Proteobacteria organism_desc=Partial. RecA 100% identical (99% query coverage) to Klebsiella pneumoniae subsp. pneumoniae MGH 78578.	ENOG4107QM5	K01681
BABY_3_61_1	0	0	0	0	0	0	0	1.2	0	0	0	0	1.1	0	0	0	13.9	9.2	15	16.3	9	8.4	0	0	elongation factor G id=12271776 bin=BABY_3_Klebsiella_pneumoniae_57_525 species=Klebsiella oxytoca genus=Klebsiella taxon_order=Enterobacteriales taxon_class=Gammaproteobacteria phylum=Proteobacteria organism_desc=Partial. RecA 100% identical (99% query coverage) to Klebsiella pneumoniae subsp. pneumoniae MGH 78578.	ENOG410QHS2	K02355
BABY_3_61_10	0	0	0	0	0	0	0	0	0	0	0	0	0	0	0	0	3.1	0	0	5.6	11	0	0	0	slyD; FKBP-type rotamase, peptidyl prolyl cis-trans isomerase FKBP-type peptidyl prolyl cis-trans isomerase (EC:5.2.1.8) id=12271785 bin=BABY_3_Klebsiella_pneumoniae_57_525 species=Klebsiella pneumoniae genus=Klebsiella taxon_order=Enterobacteriales taxon_class=Gammaproteobacteria phylum=Proteobacteria organism_desc=Partial. RecA 100% identical (99% query coverage) to Klebsiella pneumoniae subsp.…	ENOG4108YZY	K03775
BABY_3_61_18	0	0	0	0	0	0	0	0	0	0	0	0	0	0	0	0	0	0	0	0	0	3.1	0	0	hypothetical protein id=12271793 bin=BABY_3_Klebsiella_pneumoniae_57_525 species=Klebsiella pneumoniae genus=Klebsiella taxon_order=Enterobacteriales taxon_class=Gammaproteobacteria phylum=Proteobacteria organism_desc=Partial. RecA 100% identical (99% query coverage) to Klebsiella pneumoniae subsp. pneumoniae MGH 78578.	ENOG4108UKZ	K07397
BABY_3_61_2	0	0	0	0	0	0	0	0	0	0	0	0	0	0	0	0	33.5	36.1	57.8	49.8	81	83.3	12.7	15.8	rpsG; hypothetical protein id=12271777 bin=BABY_3_Klebsiella_pneumoniae_57_525 species=Klebsiella sp. genus=Klebsiella taxon_order=Enterobacteriales taxon_class=Gammaproteobacteria phylum=Proteobacteria organism_desc=Partial. RecA 100% identical (99% query coverage) to Klebsiella pneumoniae subsp. pneumoniae MGH 78578.	ENOG4108UHY	K02992
BABY_3_61_21	0	0	0	0	0	0	0	0	0	0	0	0	0	0	0	0	3.1	0	2.5	3.4	1.6	2.7	0	0	argD; succinyldiaminopimelate aminotransferase (EC:2.6.1.11 2.6.1.17) id=12271796 bin=BABY_3_Klebsiella_pneumoniae_57_525 species=Klebsiella pneumoniae genus=Klebsiella taxon_order=Enterobacteriales taxon_class=Gammaproteobacteria phylum=Proteobacteria organism_desc=Partial. RecA 100% identical (99% query coverage) to Klebsiella pneumoniae subsp. pneumoniae MGH 78578.	ENOG410QIZH	K00821
BABY_3_61_25	0	0	0	0	0	0	0	0	0	0	0	0	0	0	0	0	2.1	6.6	3.6	3.5	3.7	3.4	0	0	peptidylprolyl isomerase id=12271800 bin=BABY_3_Klebsiella_pneumoniae_57_525 species=Klebsiella sp. genus=Klebsiella taxon_order=Enterobacteriales taxon_class=Gammaproteobacteria phylum=Proteobacteria organism_desc=Partial. RecA 100% identical (99% query coverage) to Klebsiella pneumoniae subsp. pneumoniae MGH 78578.	ENOG410QR1C	K03767
BABY_3_61_27	0	0	0	0	0	0	0	0	0	0	0	0	0	0	0	0	0	2.2	0	0	0	0	0	0	cytosine deaminase (EC:3.5.4.1) id=12271802 bin=BABY_3_Klebsiella_pneumoniae_57_525 species=Klebsiella pneumoniae genus=Klebsiella taxon_order=Enterobacteriales taxon_class=Gammaproteobacteria phylum=Proteobacteria organism_desc=Partial. RecA 100% identical (99% query coverage) to Klebsiella pneumoniae subsp. pneumoniae MGH 78578.	ENOG4105DZC	K01485
BABY_3_61_28	0	0	0	0	0	0	0	0	0	0	0	0	0	0	0	0	4.1	4.4	2.2	5.6	0	0	0	0	nitrite reductase id=12271803 bin=BABY_3_Klebsiella_pneumoniae_57_525 species=Escherichia coli genus=Escherichia taxon_order=Enterobacteriales taxon_class=Gammaproteobacteria phylum=Proteobacteria organism_desc=Partial. RecA 100% identical (99% query coverage) to Klebsiella pneumoniae subsp. pneumoniae MGH 78578.	ENOG4107QZF	K00362
BABY_3_61_29	0	0	0	0	0	0	0	0	0	0	0	0	0	0	0	0	2.1	0	2	0	0	0	0	0	nirD; hypothetical protein id=12271804 bin=BABY_3_Klebsiella_pneumoniae_57_525 species=Klebsiella pneumoniae genus=Klebsiella taxon_order=Enterobacteriales taxon_class=Gammaproteobacteria phylum=Proteobacteria organism_desc=Partial. RecA 100% identical (99% query coverage) to Klebsiella pneumoniae subsp. pneumoniae MGH 78578.	ENOG4105WZK	K00363
BABY_3_61_3	0	0	0	0	0	0	0	0	0	0	0	0	0	0	0	0	0	0	6	5.8	19.9	10.4	0	0	30S ribosomal protein S12 id=12271778 bin=BABY_3_Klebsiella_pneumoniae_57_525 species=Klebsiella pneumoniae genus=Klebsiella taxon_order=Enterobacteriales taxon_class=Gammaproteobacteria phylum=Proteobacteria organism_desc=Partial. RecA 100% identical (99% query coverage) to Klebsiella pneumoniae subsp. pneumoniae MGH 78578.	ENOG4108UKE	K02950
BABY_3_61_30	0	0	0	0	0	0	0	0	0	0	0	0	0	0	0	0	5.1	8.8	3	3.3	2.5	1.5	0	0	cysG; siroheme synthase (EC:1.3.1.76 2.1.1.107 4.99.1.4) id=12271805 bin=BABY_3_Klebsiella_pneumoniae_57_525 species=Enterococcus gallinarum genus=Enterococcus taxon_order=Lactobacillales taxon_class=Bacilli phylum=Firmicutes organism_desc=Partial. RecA 100% identical (99% query coverage) to Klebsiella pneumoniae subsp. pneumoniae MGH 78578.	ENOG4105CB8	K02302
BABY_3_61_31	0	0	0	0	0	0	0	0	0	0	0	0	0	0	0	0	2.1	5.5	12.4	10.7	4	11.5	0	0	tryptophanyl-tRNA synthetase (EC:6.1.1.2) id=12271806 bin=BABY_3_Klebsiella_pneumoniae_57_525 species=Klebsiella pneumoniae genus=Klebsiella taxon_order=Enterobacteriales taxon_class=Gammaproteobacteria phylum=Proteobacteria organism_desc=Partial. RecA 100% identical (99% query coverage) to Klebsiella pneumoniae subsp. pneumoniae MGH 78578.	ENOG4105C31	K01867
BABY_3_61_32	0	0	0	0	0	0	0	0	0	0	0	0	0	0	0	0	0	0	0	1.1	2.5	0	0	0	phosphoglycolate phosphatase id=12271807 bin=BABY_3_Klebsiella_pneumoniae_57_525 species=Enterococcus gallinarum genus=Enterococcus taxon_order=Lactobacillales taxon_class=Bacilli phylum=Firmicutes organism_desc=Partial. RecA 100% identical (99% query coverage) to Klebsiella pneumoniae subsp. pneumoniae MGH 78578.	ENOG4108VXP	K01091
BABY_3_61_33	0	0	0	0	0	0	0	0	0	0	0	0	0	0	0	0	0	0	0	7.8	0	2.9	0	0	ribulose-phosphate 3-epimerase id=12271808 bin=BABY_3_Klebsiella_pneumoniae_57_525 species=Klebsiella pneumoniae genus=Klebsiella taxon_order=Enterobacteriales taxon_class=Gammaproteobacteria phylum=Proteobacteria organism_desc=Partial. RecA 100% identical (99% query coverage) to Klebsiella pneumoniae subsp. pneumoniae MGH 78578.	ENOG4105DJV	K01783
BABY_3_61_35	0	0	0	0	0	0	0	0	0	0	0	0	0	0	0	0	3.1	7.7	14.9	10.7	0	5.2	0	0	cell division protein DamX id=12271810 bin=BABY_3_Klebsiella_pneumoniae_57_525 species=Enterococcus gallinarum genus=Enterococcus taxon_order=Lactobacillales taxon_class=Bacilli phylum=Firmicutes organism_desc=Partial. RecA 100% identical (99% query coverage) to Klebsiella pneumoniae subsp. pneumoniae MGH 78578.	ENOG4105EGB	K03112
BABY_3_61_36	0	0	0	0	0	0	0	0	0	0	0	0	0	0	0	0	3.1	2.2	1.3	0	1.5	5	0	0	aroB; hypothetical protein id=12271811 bin=BABY_3_Klebsiella_pneumoniae_57_525 species=Klebsiella pneumoniae genus=Klebsiella taxon_order=Enterobacteriales taxon_class=Gammaproteobacteria phylum=Proteobacteria organism_desc=Partial. RecA 100% identical (99% query coverage) to Klebsiella pneumoniae subsp. pneumoniae MGH 78578.	ENOG4105D49	K01735
BABY_3_61_47	0	0	0	0	0	0	0	0	0	0	0	0	0	0	0	0	0	0	0	2.9	0	0	0	0	hslO; Hsp33-like chaperonin id=12271822 bin=BABY_3_Klebsiella_pneumoniae_57_525 species=Klebsiella pneumoniae genus=Klebsiella taxon_order=Enterobacteriales taxon_class=Gammaproteobacteria phylum=Proteobacteria organism_desc=Partial. RecA 100% identical (99% query coverage) to Klebsiella pneumoniae subsp. pneumoniae MGH 78578.	ENOG4105F4C	K04083
BABY_3_61_48	0	0	0	0	0	0	0	0	0	0	0	0	0	0	0	0	41.3	49.4	58.1	58	65.1	58.7	1.4	0	phosphoenolpyruvate carboxykinase (EC:4.1.1.49) id=12271823 bin=BABY_3_Klebsiella_pneumoniae_57_525 species=Klebsiella pneumoniae genus=Klebsiella taxon_order=Enterobacteriales taxon_class=Gammaproteobacteria phylum=Proteobacteria organism_desc=Partial. RecA 100% identical (99% query coverage) to Klebsiella pneumoniae subsp. pneumoniae MGH 78578.	ENOG4105DJ1	K01610
BABY_3_61_52	0	0	0	0	0	0	0	0	0	0	0	0	0	0	0	0	0	0	0	2.5	0	0	0	0	transcription accessory protein id=12271827 bin=BABY_3_Klebsiella_pneumoniae_57_525 species=Klebsiella pneumoniae genus=Klebsiella taxon_order=Enterobacteriales taxon_class=Gammaproteobacteria phylum=Proteobacteria organism_desc=Partial. RecA 100% identical (99% query coverage) to Klebsiella pneumoniae subsp. pneumoniae MGH 78578.	ENOG4105BZM	K06959
BABY_3_61_59	0	0	0	0	0	0	0	0	0	0	0	0	0	0	0	0	0	5.9	3.8	7.4	1.3	1.2	0	0	Fe/S biogenesis protein NfuA id=12271834 bin=BABY_3_Klebsiella_pneumoniae_57_525 species=Klebsiella pneumoniae genus=Klebsiella taxon_order=Enterobacteriales taxon_class=Gammaproteobacteria phylum=Proteobacteria organism_desc=Partial. RecA 100% identical (99% query coverage) to Klebsiella pneumoniae subsp. pneumoniae MGH 78578.	ENOG4107RUK	K07400
BABY_3_61_61	0	0	0	0	0	0	0	0	2.4	0	0	0	0	0	0	0	0	5.5	0	0	20.3	23.1	0	0	malQ; 4-alpha-glucanotransferase id=12271836 bin=BABY_3_Klebsiella_pneumoniae_57_525 species=Klebsiella pneumoniae genus=Klebsiella taxon_order=Enterobacteriales taxon_class=Gammaproteobacteria phylum=Proteobacteria organism_desc=Partial. RecA 100% identical (99% query coverage) to Klebsiella pneumoniae subsp. pneumoniae MGH 78578.	ENOG4107RTM	K00705
BABY_3_61_62	0	0	0	0	0	0	0	0	0	0	0	0	0	0	0	0	11.3	17.6	6.1	4.5	192.6	184.1	0	0	maltose phosphorylase id=12271837 bin=BABY_3_Klebsiella_pneumoniae_57_525 species=Klebsiella pneumoniae genus=Klebsiella taxon_order=Enterobacteriales taxon_class=Gammaproteobacteria phylum=Proteobacteria organism_desc=Partial. RecA 100% identical (99% query coverage) to Klebsiella pneumoniae subsp. pneumoniae MGH 78578.	ENOG4107QQN	K00688
BABY_3_61_63	0	0	0	0	0	0	0	0	0	0	0	0	0	0	0	0	0	0	2	0	14.3	13.5	0	0	transcriptional regulator MalT id=12271838 bin=BABY_3_Klebsiella_pneumoniae_57_525 species=Klebsiella pneumoniae genus=Klebsiella taxon_order=Enterobacteriales taxon_class=Gammaproteobacteria phylum=Proteobacteria organism_desc=Partial. RecA 100% identical (99% query coverage) to Klebsiella pneumoniae subsp. pneumoniae MGH 78578.	ENOG41061ZR	K03556
BABY_3_61_70	0	0	0	0	0	0	0	0	0	0	0	0	0	0	0	0	3.4	0	3.7	6.9	6.4	10.1	0	0	glycogen phosphorylase id=12271845 bin=BABY_3_Klebsiella_pneumoniae_57_525 species=Klebsiella pneumoniae genus=Klebsiella taxon_order=Enterobacteriales taxon_class=Gammaproteobacteria phylum=Proteobacteria organism_desc=Partial. RecA 100% identical (99% query coverage) to Klebsiella pneumoniae subsp. pneumoniae MGH 78578.	ENOG4107QQN	K00688
BABY_3_61_71	0	0	0	0	0	0	0	0	0	0	0	0	0	0	0	0	0	1.7	0	1.7	0	5.9	0	0	glgA; glycogen synthase (EC:2.4.1.21) id=12271846 bin=BABY_3_Klebsiella_pneumoniae_57_525 species=Klebsiella pneumoniae genus=Klebsiella taxon_order=Enterobacteriales taxon_class=Gammaproteobacteria phylum=Proteobacteria organism_desc=Partial. RecA 100% identical (99% query coverage) to Klebsiella pneumoniae subsp. pneumoniae MGH 78578.	ENOG4105CXW	K00703
BABY_3_61_72	0	0	0	0	0	0	0	0	0	0	0	0	0	0	0	0	12.6	10.4	26.3	26.1	35.3	44	1.6	0	glgC; glucose-1-phosphate adenylyltransferase (EC:2.7.7.27) id=12271847 bin=BABY_3_Klebsiella_pneumoniae_57_525 species=Klebsiella pneumoniae genus=Klebsiella taxon_order=Enterobacteriales taxon_class=Gammaproteobacteria phylum=Proteobacteria organism_desc=Partial. RecA 100% identical (99% query coverage) to Klebsiella pneumoniae subsp. pneumoniae MGH 78578.	ENOG4107QQ4	K00975
BABY_3_61_74	0	0	0	0	0	0	0	0	0	0	0	0	0	0	0	0	1.9	1.5	6.6	6.4	10.9	10.6	0	0	glgB; glycogen branching enzyme id=12271849 bin=BABY_3_Klebsiella_pneumoniae_57_525 species=Klebsiella pneumoniae genus=Klebsiella taxon_order=Enterobacteriales taxon_class=Gammaproteobacteria phylum=Proteobacteria organism_desc=Partial. RecA 100% identical (99% query coverage) to Klebsiella pneumoniae subsp. pneumoniae MGH 78578.	ENOG4118A51	K00700
BABY_3_61_75	0	0	0	0	0	0	0	0	0	0	0	0	0	0	0	0	12.3	8.8	13.2	16.4	34.5	27.3	0	0	aspartate-semialdehyde dehydrogenase (EC:1.2.1.11) id=12271850 bin=BABY_3_Klebsiella_pneumoniae_57_525 species=Klebsiella pneumoniae genus=Klebsiella taxon_order=Enterobacteriales taxon_class=Gammaproteobacteria phylum=Proteobacteria organism_desc=Partial. RecA 100% identical (99% query coverage) to Klebsiella pneumoniae subsp. pneumoniae MGH 78578.	ENOG4107QJH	K00133
BABY_3_61_8	0	0	0	0	0	0	0	0	0	0	0	0	0	0	0	0	6.7	5.5	8.2	4.5	3.8	6.2	0	0	peptidylprolyl isomerase id=12271783 bin=BABY_3_Klebsiella_pneumoniae_57_525 species=Klebsiella pneumoniae genus=Klebsiella taxon_order=Enterobacteriales taxon_class=Gammaproteobacteria phylum=Proteobacteria organism_desc=Partial. RecA 100% identical (99% query coverage) to Klebsiella pneumoniae subsp. pneumoniae MGH 78578.	ENOG4108V1T	K03772
BABY_3_61_83	0	0	0	0	0	0	0	0	0	0	0	0	0	0	0	0	0	0	0	0	1.3	2.3	0	0	ggt; gamma-glutamyltranspeptidase (EC:2.3.2.2) id=12271858 bin=BABY_3_Klebsiella_pneumoniae_57_525 species=Klebsiella pneumoniae genus=Klebsiella taxon_order=Enterobacteriales taxon_class=Gammaproteobacteria phylum=Proteobacteria organism_desc=Partial. RecA 100% identical (99% query coverage) to Klebsiella pneumoniae subsp. pneumoniae MGH 78578.	ENOG410QJ45	K00681
BABY_3_61_85	0	0	0	0	0	0	0	0	0	0	0	0	0	0	0	0	0	3.9	1.3	0	0	3.1	0	0	ugpQ; glycerophosphodiester phosphodiesterase id=12271860 bin=BABY_3_Klebsiella_pneumoniae_57_525 species=Klebsiella pneumoniae genus=Klebsiella taxon_order=Enterobacteriales taxon_class=Gammaproteobacteria phylum=Proteobacteria organism_desc=Partial. RecA 100% identical (99% query coverage) to Klebsiella pneumoniae subsp. pneumoniae MGH 78578.	ENOG4107T6V	K01126
BABY_3_61_86	0	0	0	0	0	0	0	0	0	0	0	0	0	0	0	0	4.1	7.7	10.6	0	0	0	0	0	ugpC; ugpC id=12271861 bin=BABY_3_Klebsiella_pneumoniae_57_525 species=Klebsiella pneumoniae genus=Klebsiella taxon_order=Enterobacteriales taxon_class=Gammaproteobacteria phylum=Proteobacteria organism_desc=Partial. RecA 100% identical (99% query coverage) to Klebsiella pneumoniae subsp. pneumoniae MGH 78578.	ENOG41172T7	K05816
BABY_3_61_89	0	0	0	0	0	0	0	0	0	0	0	0	0	0	0	0	36.1	60.4	62.9	62.1	0	0	0	0	glycerol-3-phosphate ABC transporter substrate-binding protein id=12271864 bin=BABY_3_Klebsiella_pneumoniae_57_525 species=Klebsiella pneumoniae genus=Klebsiella taxon_order=Enterobacteriales taxon_class=Gammaproteobacteria phylum=Proteobacteria organism_desc=Partial. RecA 100% identical (99% query coverage) to Klebsiella pneumoniae subsp. pneumoniae MGH 78578.	ENOG4107U2E	K05813
BABY_3_61_93	0	0	0	0	0	0	0	0	0	0	0	0	0	0	0	0	0	0	0	0	5.7	2.6	0	0	livG; hypothetical protein id=12271868 bin=BABY_3_Klebsiella_pneumoniae_57_525 species=Klebsiella pneumoniae genus=Klebsiella taxon_order=Enterobacteriales taxon_class=Gammaproteobacteria phylum=Proteobacteria organism_desc=Partial. RecA 100% identical (99% query coverage) to Klebsiella pneumoniae subsp. pneumoniae MGH 78578.	ENOG4105C0Z	K01995
BABY_3_61_96	0	0	0	0	0	0	0	0	0	0	0	0	0	0	0	0	0	0	0	0	2.9	3.9	0	0	leucine ABC transporter subunit substrate-binding protein LivK id=12271871 bin=BABY_3_Klebsiella_pneumoniae_57_525 species=Escherichia coli genus=Escherichia taxon_order=Enterobacteriales taxon_class=Gammaproteobacteria phylum=Proteobacteria organism_desc=Partial. RecA 100% identical (99% query coverage) to Klebsiella pneumoniae subsp. pneumoniae MGH 78578.	ENOG410QJVS	K01999
BABY_3_61_98	0	0	0	0	0	0	0	0	0	0	0	0	0	0	0	0	0	0	0	0	11	28.6	0	0	amino acid ABC transporter substrate-binding protein id=12271873 bin=BABY_3_Klebsiella_pneumoniae_57_525 species=Klebsiella pneumoniae genus=Klebsiella taxon_order=Enterobacteriales taxon_class=Gammaproteobacteria phylum=Proteobacteria organism_desc=Partial. RecA 100% identical (99% query coverage) to Klebsiella pneumoniae subsp. pneumoniae MGH 78578.	ENOG410QJVS	K01999
BABY_3_184_104	0	0	0	0	0	0	0	0	0	0	0	0	4.1	0	0	0	2.1	0	1.1	4.9	5.8	8.6	0	0	prop expression regulator id=12282503 bin=BABY_3_Klebsiella_pneumoniae_57_525 species=Klebsiella pneumoniae genus=Klebsiella taxon_order=Enterobacteriales taxon_class=Gammaproteobacteria phylum=Proteobacteria organism_desc=Partial. RecA 100% identical (99% query coverage) to Klebsiella pneumoniae subsp. pneumoniae MGH 78578.	ENOG41073DY	K03607
BABY_3_184_105	0	0	0	0	0	0	0	0	0	0	0	0	0	0	0	0	0	0	6.3	6.1	3.1	2.7	0	0	carboxy-terminal protease (EC:3.4.21.102) id=12282504 bin=BABY_3_Klebsiella_pneumoniae_57_525 species=Klebsiella pneumoniae genus=Klebsiella taxon_order=Enterobacteriales taxon_class=Gammaproteobacteria phylum=Proteobacteria organism_desc=Partial. RecA 100% identical (99% query coverage) to Klebsiella pneumoniae subsp. pneumoniae MGH 78578.	ENOG410QI5K	K03797
BABY_3_184_108	0	0	0	0	0	0	0	0	0	0	0	0	0	0	0	0	3.1	2.2	1.6	2.5	2.9	3	0	0	transcriptional regulator id=12282507 bin=BABY_3_Klebsiella_pneumoniae_57_525 species=Klebsiella pneumoniae genus=Klebsiella taxon_order=Enterobacteriales taxon_class=Gammaproteobacteria phylum=Proteobacteria organism_desc=Partial. RecA 100% identical (99% query coverage) to Klebsiella pneumoniae subsp. pneumoniae MGH 78578.	ENOG410QJH1	K19333
BABY_3_184_116	0	0	0	0	0	0	0	0	0	0	2	0	0	0	0	0	0	0	0	0	5.5	0	0	2.3	hypothetical protein id=12282515 bin=BABY_3_Klebsiella_pneumoniae_57_525 species=Klebsiella pneumoniae genus=Klebsiella taxon_order=Enterobacteriales taxon_class=Gammaproteobacteria phylum=Proteobacteria organism_desc=Partial. RecA 100% identical (99% query coverage) to Klebsiella pneumoniae subsp. pneumoniae MGH 78578.	ENOG410QJKH	K02796
BABY_3_184_118	0	0	0	0	0	0	0	0	0	0	0	0	0	0	0	0	21.7	24.5	18.1	10.7	43.5	35.2	0	0	PTS enzyme IIAB, mannose-specific id=12282517 bin=BABY_3_Klebsiella_pneumoniae_57_525 species=Klebsiella pneumoniae genus=Klebsiella taxon_order=Enterobacteriales taxon_class=Gammaproteobacteria phylum=Proteobacteria organism_desc=Partial. RecA 100% identical (99% query coverage) to Klebsiella pneumoniae subsp. pneumoniae MGH 78578.	ENOG4108EQA	K02794
BABY_3_184_121	0	0	0	0	0	0	0	0	0	0	0	0	0	0	0	0	0	0	0	0	0	1.3	0	0	L-serine deaminase id=12282520 bin=BABY_3_Klebsiella_pneumoniae_57_525 species=Klebsiella pneumoniae genus=Klebsiella taxon_order=Enterobacteriales taxon_class=Gammaproteobacteria phylum=Proteobacteria organism_desc=Partial. RecA 100% identical (99% query coverage) to Klebsiella pneumoniae subsp. pneumoniae MGH 78578.	ENOG4105EJQ	K01752
BABY_3_184_125	0	0	0	0	0	0	0	0	0	0	0	0	0	0	0	0	6.2	0	2.5	2.3	0	0	0	0	endoribonuclease L-PSP id=12282524 bin=BABY_3_Klebsiella_pneumoniae_57_525 species=Klebsiella pneumoniae genus=Klebsiella taxon_order=Enterobacteriales taxon_class=Gammaproteobacteria phylum=Proteobacteria organism_desc=Partial. RecA 100% identical (99% query coverage) to Klebsiella pneumoniae subsp. pneumoniae MGH 78578.	ENOG4105M4H	NA
BABY_3_184_129	0	0	0	0	0	0	0	0	0	0	0	0	0	0	0	0	0	0	0	0	1.3	0	0	0	Long-chain-fatty-acid--CoA ligase (EC:6.2.1.3) id=12282528 bin=BABY_3_Klebsiella_pneumoniae_57_525 species=Klebsiella pneumoniae genus=Klebsiella taxon_order=Enterobacteriales taxon_class=Gammaproteobacteria phylum=Proteobacteria organism_desc=Partial. RecA 100% identical (99% query coverage) to Klebsiella pneumoniae subsp. pneumoniae MGH 78578.	ENOG410B7R7	K01897
BABY_3_184_13	0	0	0	0	0	0	0	0	0	0	0	0	0	0	0	0	6.2	6.6	15.9	10.7	12.1	10.4	0	0	quinone oxidoreductase id=12282412 bin=BABY_3_Klebsiella_pneumoniae_57_525 species=Escherichia coli genus=Escherichia taxon_order=Enterobacteriales taxon_class=Gammaproteobacteria phylum=Proteobacteria organism_desc=Partial. RecA 100% identical (99% query coverage) to Klebsiella pneumoniae subsp. pneumoniae MGH 78578.	ENOG4105D3Z	K19745
BABY_3_184_131	0	0	0	0	0	0	0	0	0	0	0	0	0	0	0	0	0	0	0	0	5	0	0	0	Cell division inhibitor MinE id=12282530 bin=BABY_3_Klebsiella_pneumoniae_57_525 species=Klebsiella pneumoniae genus=Klebsiella taxon_order=Enterobacteriales taxon_class=Gammaproteobacteria phylum=Proteobacteria organism_desc=Partial. RecA 100% identical (99% query coverage) to Klebsiella pneumoniae subsp. pneumoniae MGH 78578.	ENOG4105VJP	K03608
BABY_3_184_132	0	0	0	0	0	0	0	0	0	0	0	0	0	0	0	0	0	9.9	17.9	14.3	20.2	13.5	0	0	cell division inhibitor MinD id=12282531 bin=BABY_3_Klebsiella_pneumoniae_57_525 species=Enterococcus gallinarum genus=Enterococcus taxon_order=Lactobacillales taxon_class=Bacilli phylum=Firmicutes organism_desc=Partial. RecA 100% identical (99% query coverage) to Klebsiella pneumoniae subsp. pneumoniae MGH 78578.	ENOG4107QMS	K03609
BABY_3_184_135	0	0	0	0	0	0	0	0	0	0	0	1.2	0	0	0	0	0	0	0	1.9	3.3	4.2	0	0	fahHD1; fumarylacetoacetate hydrolase domain-containing protein 1 (EC:3.-.-.-) id=12282534 bin=BABY_3_Klebsiella_pneumoniae_57_525 species=Klebsiella pneumoniae genus=Klebsiella taxon_order=Enterobacteriales taxon_class=Gammaproteobacteria phylum=Proteobacteria organism_desc=Partial. RecA 100% identical (99% query coverage) to Klebsiella pneumoniae subsp. pneumoniae MGH 78578.	ENOG4105FBJ	NA
BABY_3_184_140	0	0	0	0	0	0	0	0	0	0	0	0	0	0	0	0	7.2	0	3	5.8	7.9	2.4	0	0	fatty acid metabolism regulator id=12282539 bin=BABY_3_Klebsiella_pneumoniae_57_525 species=Klebsiella pneumoniae genus=Klebsiella taxon_order=Enterobacteriales taxon_class=Gammaproteobacteria phylum=Proteobacteria organism_desc=Partial. RecA 100% identical (99% query coverage) to Klebsiella pneumoniae subsp. pneumoniae MGH 78578.	ENOG4105C05	K03603
BABY_3_184_141	0	0	0	0	0	0	0	0	0	0	0	0	0	0	0	0	0	3.3	5	0	3.6	4.9	0	0	SpoVR family protein id=12282540 bin=BABY_3_Klebsiella_pneumoniae_57_525 species=Klebsiella pneumoniae genus=Klebsiella taxon_order=Enterobacteriales taxon_class=Gammaproteobacteria phylum=Proteobacteria organism_desc=Partial. RecA 100% identical (99% query coverage) to Klebsiella pneumoniae subsp. pneumoniae MGH 78578.	ENOG4105ED1	NA
BABY_3_184_142	0	0	0	0	0	0	0	0	0	0	0	0	0	0	0	0	0	0	0	0	0	2.4	0	0	amino acid dehydrogenase (EC:1.4.99.1) id=12282541 bin=BABY_3_Klebsiella_pneumoniae_57_525 species=Klebsiella pneumoniae genus=Klebsiella taxon_order=Enterobacteriales taxon_class=Gammaproteobacteria phylum=Proteobacteria organism_desc=Partial. RecA 100% identical (99% query coverage) to Klebsiella pneumoniae subsp. pneumoniae MGH 78578.	ENOG4105MWK	K00285
BABY_3_184_148	0	0	0	0	0	0	0	0	0	0	0	0	0	0	0	0	0	0	4.8	0	7.9	7.7	0	0	treA; trehalase (EC:3.2.1.28) id=12282547 bin=BABY_3_Klebsiella_pneumoniae_57_525 species=Klebsiella pneumoniae genus=Klebsiella taxon_order=Enterobacteriales taxon_class=Gammaproteobacteria phylum=Proteobacteria organism_desc=Partial. RecA 100% identical (99% query coverage) to Klebsiella pneumoniae subsp. pneumoniae MGH 78578.	ENOG4105E53	K01194
BABY_3_184_157	0	0	0	0	0	0	0	0	0	0	0	0	0	0	0	0	4.8	12.6	11.4	13.8	0	0	26.9	15.4	threonine dehydratase id=12282556 bin=BABY_3_Klebsiella_pneumoniae_57_525 species=Klebsiella pneumoniae genus=Klebsiella taxon_order=Enterobacteriales taxon_class=Gammaproteobacteria phylum=Proteobacteria organism_desc=Partial. RecA 100% identical (99% query coverage) to Klebsiella pneumoniae subsp. pneumoniae MGH 78578.	ENOG410QKRQ	K01754
BABY_3_184_160	0	0	0	0	0	0	0	0	0	0	0	0	0	1	0	0	23.6	22.7	40.9	43	10.5	20.2	36.8	14.1	keto-acid formate acetyltransferase (EC:2.3.1.54) id=12282559 bin=BABY_3_Klebsiella_pneumoniae_57_525 species=Klebsiella pneumoniae genus=Klebsiella taxon_order=Enterobacteriales taxon_class=Gammaproteobacteria phylum=Proteobacteria organism_desc=Partial. RecA 100% identical (99% query coverage) to Klebsiella pneumoniae subsp. pneumoniae MGH 78578.	ENOG4105C6N	K00656
BABY_3_184_167	0	0	0	0	0	0	0	0	0	0	0	0	0	0	0	0	3.8	2.7	0	1.2	2.4	1.2	0	0	phosphoenolpyruvate carboxykinase (EC:4.1.1.49) id=12282566 bin=BABY_3_Klebsiella_pneumoniae_57_525 species=Klebsiella pneumoniae genus=Klebsiella taxon_order=Enterobacteriales taxon_class=Gammaproteobacteria phylum=Proteobacteria organism_desc=Partial. RecA 100% identical (99% query coverage) to Klebsiella pneumoniae subsp. pneumoniae MGH 78578.	ENOG4105DJ1	K01610
BABY_3_184_168	0	0	0	0	0	0	0	0	0	0	0	0	0	0	0	0	0	0	0	0	5.5	4.2	0	0	GCN5 family acetyltransferase id=12282567 bin=BABY_3_Klebsiella_pneumoniae_57_525 species=Klebsiella pneumoniae genus=Klebsiella taxon_order=Enterobacteriales taxon_class=Gammaproteobacteria phylum=Proteobacteria organism_desc=Partial. RecA 100% identical (99% query coverage) to Klebsiella pneumoniae subsp. pneumoniae MGH 78578.	ENOG4108V6C	NA
BABY_3_184_194	0	0	0	0	0	0	0	0	0	0	0	0	0	0	0	0	2.2	0	8.2	6.2	2.5	2.3	0	0	ychF; Ribosome-binding ATPase YchF id=12282593 bin=BABY_3_Klebsiella_pneumoniae_57_525 species=Enterococcus gallinarum genus=Enterococcus taxon_order=Lactobacillales taxon_class=Bacilli phylum=Firmicutes organism_desc=Partial. RecA 100% identical (99% query coverage) to Klebsiella pneumoniae subsp. pneumoniae MGH 78578.	ENOG4105C3G	K06942
BABY_3_184_195	0	0	0	0	0	0	0	0	0	0	0	0	0	0	0	0	0	0	0	1.2	3.6	0	0	0	peptidyl-tRNA hydrolase id=12282594 bin=BABY_3_Klebsiella_pneumoniae_57_525 species=Klebsiella pneumoniae genus=Klebsiella taxon_order=Enterobacteriales taxon_class=Gammaproteobacteria phylum=Proteobacteria organism_desc=Partial. RecA 100% identical (99% query coverage) to Klebsiella pneumoniae subsp. pneumoniae MGH 78578.	ENOG4108ZPD	K01056
BABY_3_184_198	0	0	0	0	0	0	0	0	0	0	0	0	0	0	0	0	2.1	4.4	0	2.9	0	0	0	0	sulfate permease id=12282597 bin=BABY_3_Klebsiella_pneumoniae_57_525 species=Klebsiella pneumoniae genus=Klebsiella taxon_order=Enterobacteriales taxon_class=Gammaproteobacteria phylum=Proteobacteria organism_desc=Partial. RecA 100% identical (99% query coverage) to Klebsiella pneumoniae subsp. pneumoniae MGH 78578.	ENOG4105CHH	K03321
BABY_3_184_199	0	0	0	0	0	0	0	0	0	0	0	0	0	0	0	0	32.4	38.5	38.8	66.4	64.7	46.3	0	0	Ribose-phosphate pyrophosphokinase (EC:2.7.6.1) id=12282598 bin=BABY_3_Klebsiella_pneumoniae_57_525 species=Klebsiella pneumoniae genus=Klebsiella taxon_order=Enterobacteriales taxon_class=Gammaproteobacteria phylum=Proteobacteria organism_desc=Partial. RecA 100% identical (99% query coverage) to Klebsiella pneumoniae subsp. pneumoniae MGH 78578.	ENOG410QI3F	K00948
BABY_3_184_201	0	0	0	0	0	0	0	0	0	0	0	0	0	0	0	0	0	0	0	0	4.4	0	0	0	lolB; outer membrane lipoprotein LolB id=12282600 bin=BABY_3_Klebsiella_pneumoniae_57_525 species=Klebsiella pneumoniae genus=Klebsiella taxon_order=Enterobacteriales taxon_class=Gammaproteobacteria phylum=Proteobacteria organism_desc=Partial. RecA 100% identical (99% query coverage) to Klebsiella pneumoniae subsp. pneumoniae MGH 78578.	ENOG4105C1U	K02494
BABY_3_184_207	0	0	0	0	0	0	0	0	0	0	1.7	0	0	0	0	0	11.3	8.9	19.4	14.4	10.6	7.7	0	0	2-dehydro-3-deoxyphosphooctonate aldolase (EC:2.5.1.55) id=12282606 bin=BABY_3_Klebsiella_pneumoniae_57_525 species=Klebsiella pneumoniae genus=Klebsiella taxon_order=Enterobacteriales taxon_class=Gammaproteobacteria phylum=Proteobacteria organism_desc=Partial. RecA 100% identical (99% query coverage) to Klebsiella pneumoniae subsp. pneumoniae MGH 78578.	ENOG4105CXR	K01627
BABY_3_184_212	0	0	0	0	0	0	0	0	0	0	0	0	0	0	0	0	2.1	2.2	16.2	11.8	5	5.5	0	0	hypothetical protein id=12282611 bin=BABY_3_Klebsiella_pneumoniae_57_525 species=Klebsiella pneumoniae genus=Klebsiella taxon_order=Enterobacteriales taxon_class=Gammaproteobacteria phylum=Proteobacteria organism_desc=Partial. RecA 100% identical (99% query coverage) to Klebsiella pneumoniae subsp. pneumoniae MGH 78578.	ENOG41090EX	K06039
BABY_3_184_221	0	0	0	0	0	0	0	0	0	0	0	0	0	0	0	0	0	0	2.4	2.3	4.4	4.3	0	0	transcriptional regulator NarL id=12282620 bin=BABY_3_Klebsiella_pneumoniae_57_525 species=Klebsiella pneumoniae genus=Klebsiella taxon_order=Enterobacteriales taxon_class=Gammaproteobacteria phylum=Proteobacteria organism_desc=Partial. RecA 100% identical (99% query coverage) to Klebsiella pneumoniae subsp. pneumoniae MGH 78578.	ENOG410QKIW	K07684
BABY_3_184_224	0	0	0	0	0	0	0	0	0	0	0	1.3	0	0	0	0	25.8	6.1	15.7	19.4	0	4.2	0	0	nitrate reductase, alpha subunit (EC:1.7.99.4) id=12282623 bin=BABY_3_Klebsiella_pneumoniae_57_525 species=Klebsiella pneumoniae genus=Klebsiella taxon_order=Enterobacteriales taxon_class=Gammaproteobacteria phylum=Proteobacteria organism_desc=Partial. RecA 100% identical (99% query coverage) to Klebsiella pneumoniae subsp. pneumoniae MGH 78578.	ENOG4105CRU	K00370
BABY_3_184_225	0	0	0	0	0	0	0	0	0	0	0	0	0	0	0	0	4.1	5.5	15.4	13.1	2.4	2.3	0	0	nitrate reductase 1, Fe-S (beta) subunit id=12282624 bin=BABY_3_Klebsiella_pneumoniae_57_525 species=Enterococcus gallinarum genus=Enterococcus taxon_order=Lactobacillales taxon_class=Bacilli phylum=Firmicutes organism_desc=Partial. RecA 100% identical (99% query coverage) to Klebsiella pneumoniae subsp. pneumoniae MGH 78578.	ENOG4108IUE	K00371
BABY_3_184_230	0	0	0	0	0	0	0	0	0	0	0	0	0	0	0	0	2.1	2.2	1.3	8.8	7	9.4	0	0	purU; formyltetrahydrofolate deformylase (EC:3.5.1.10) id=12282629 bin=BABY_3_Klebsiella_pneumoniae_57_525 species=Klebsiella pneumoniae genus=Klebsiella taxon_order=Enterobacteriales taxon_class=Gammaproteobacteria phylum=Proteobacteria organism_desc=Partial. RecA 100% identical (99% query coverage) to Klebsiella pneumoniae subsp. pneumoniae MGH 78578.	ENOG4105CIY	K01433
BABY_3_184_234	0	0	0	0	0	0	0	0	0	0	0	0	0	0	0	0	21.5	11	21.2	21.6	30.8	33.1	0	0	galU; UTP--glucose-1-phosphate uridylyltransferase (EC:2.7.7.9) id=12282633 bin=BABY_3_Klebsiella_pneumoniae_57_525 species=Klebsiella pneumoniae genus=Klebsiella taxon_order=Enterobacteriales taxon_class=Gammaproteobacteria phylum=Proteobacteria organism_desc=Partial. RecA 100% identical (99% query coverage) to Klebsiella pneumoniae subsp. pneumoniae MGH 78578.	ENOG4108J3C	K00963
BABY_3_184_235	0	0	0	0	0	0	0	0	0	0	0	0	0	0	0	0	9.2	9.6	19.9	22	40.9	29.9	0	0	transcriptional regulator id=12282634 bin=BABY_3_Klebsiella_pneumoniae_57_525 species=Klebsiella pneumoniae genus=Klebsiella taxon_order=Enterobacteriales taxon_class=Gammaproteobacteria phylum=Proteobacteria organism_desc=Partial. RecA 100% identical (99% query coverage) to Klebsiella pneumoniae subsp. pneumoniae MGH 78578.	ENOG4108SAU	K03746
BABY_3_184_237	0	0	0	0	0	0	0	0	0	0	0	6.1	0	0	0	0	122.4	168.8	115.1	95.8	104	123.7	0	0	acetaldehyde dehydrogenase id=12282636 bin=BABY_3_Klebsiella_pneumoniae_57_525 species=Klebsiella pneumoniae genus=Klebsiella taxon_order=Enterobacteriales taxon_class=Gammaproteobacteria phylum=Proteobacteria organism_desc=Partial. RecA 100% identical (99% query coverage) to Klebsiella pneumoniae subsp. pneumoniae MGH 78578.	ENOG410QJ6M	K04072
BABY_3_184_239	0	0	0	0	0	0	0	0	0	0	0	0	0	0	0	0	15.8	13.2	37.4	41.2	36.7	32.5	1.2	1.3	oppA; periplasmic oligopeptide-binding protein id=12282638 bin=BABY_3_Klebsiella_pneumoniae_57_525 species=Klebsiella pneumoniae genus=Klebsiella taxon_order=Enterobacteriales taxon_class=Gammaproteobacteria phylum=Proteobacteria organism_desc=Partial. RecA 100% identical (99% query coverage) to Klebsiella pneumoniae subsp. pneumoniae MGH 78578.	ENOG4107QSI	K15580
BABY_3_184_242	0	0	0	0	0	0	0	0	0	0	0	0	0	0	0	0	0	0	0	0	0	3.3	0	0	oppD; oligopeptide ABC transporter ATP-binding protein id=12282641 bin=BABY_3_Klebsiella_pneumoniae_57_525 species=Klebsiella pneumoniae genus=Klebsiella taxon_order=Enterobacteriales taxon_class=Gammaproteobacteria phylum=Proteobacteria organism_desc=Partial. RecA 100% identical (99% query coverage) to Klebsiella pneumoniae subsp. pneumoniae MGH 78578.	ENOG4116PI9	K15583
BABY_3_184_249	0	0	0	0	0	0	0	0	0	0	0	0	0	0	0	0	2.1	0	0	3.9	2.2	0	0	0	hypothetical protein id=12282648 bin=BABY_3_Klebsiella_pneumoniae_57_525 species=Klebsiella pneumoniae genus=Klebsiella taxon_order=Enterobacteriales taxon_class=Gammaproteobacteria phylum=Proteobacteria organism_desc=Partial. RecA 100% identical (99% query coverage) to Klebsiella pneumoniae subsp. pneumoniae MGH 78578.	ENOG4105K9H	K09780
BABY_3_184_251	0	0	0	0	0	0	0	0	0	0	0	0	0	0	0	0	10.3	0	12.6	15	6.6	6.4	0	0	hypothetical protein id=12282650 bin=BABY_3_Klebsiella_pneumoniae_57_525 species=Klebsiella pneumoniae genus=Klebsiella taxon_order=Enterobacteriales taxon_class=Gammaproteobacteria phylum=Proteobacteria organism_desc=Partial. RecA 100% identical (99% query coverage) to Klebsiella pneumoniae subsp. pneumoniae MGH 78578.	ENOG4105FGM	NA
BABY_3_184_253	0	0	0	0	0	0	0	0	0	0	0	0	0	0	0	0	12.3	9.9	13.9	11.7	15.4	18.8	0	0	6-phosphofructokinase (EC:2.7.1.11) id=12282652 bin=BABY_3_Klebsiella_pneumoniae_57_525 species=Klebsiella pneumoniae genus=Klebsiella taxon_order=Enterobacteriales taxon_class=Gammaproteobacteria phylum=Proteobacteria organism_desc=Partial. RecA 100% identical (99% query coverage) to Klebsiella pneumoniae subsp. pneumoniae MGH 78578.	ENOG4105DE4	K16370
BABY_3_184_256	0	0	0	0	0	0	0	0	0	0	0	0	0	0	0	0	13	3.3	19	17.5	36.4	37.6	0	1.6	thrS; threonine--tRNA ligase (EC:6.1.1.3) id=12282655 bin=BABY_3_Klebsiella_pneumoniae_57_525 species=Klebsiella pneumoniae genus=Klebsiella taxon_order=Enterobacteriales taxon_class=Gammaproteobacteria phylum=Proteobacteria organism_desc=Partial. RecA 100% identical (99% query coverage) to Klebsiella pneumoniae subsp. pneumoniae MGH 78578.	ENOG4105C22	K01868
BABY_3_184_257	0	0	0	0	0	0	0	0	0	0	0	0	0	0	0	0	8.2	9.9	7	3.8	5.3	9.1	0	0	translation initiation factor IF-3 id=12282656 bin=BABY_3_Klebsiella_pneumoniae_57_525 species=Klebsiella pneumoniae genus=Klebsiella taxon_order=Enterobacteriales taxon_class=Gammaproteobacteria phylum=Proteobacteria organism_desc=Partial. RecA 100% identical (99% query coverage) to Klebsiella pneumoniae subsp. pneumoniae MGH 78578.	ENOG4108UUX	K02520
BABY_3_184_259	0	0	0	0	0	0	0	0	0	0	0	0	0	0	0	0	0	0	13.9	12.6	14.3	26	5.5	0	rplT; 50S ribosomal protein L20 id=12282658 bin=BABY_3_Klebsiella_pneumoniae_57_525 species=Escherichia coli genus=Escherichia taxon_order=Enterobacteriales taxon_class=Gammaproteobacteria phylum=Proteobacteria organism_desc=Partial. RecA 100% identical (99% query coverage) to Klebsiella pneumoniae subsp. pneumoniae MGH 78578.	ENOG4108YZX	K02887
BABY_3_184_260	0	0	0	0	0	0	0	0	0	0	0	0	0	0	0	0	12.3	14.1	11.6	12.6	17	12.5	0	0	phenylalanyl-tRNA synthetase id=12282659 bin=BABY_3_Klebsiella_pneumoniae_57_525 species=Klebsiella pneumoniae genus=Klebsiella taxon_order=Enterobacteriales taxon_class=Gammaproteobacteria phylum=Proteobacteria organism_desc=Partial. RecA 100% identical (99% query coverage) to Klebsiella pneumoniae subsp. pneumoniae MGH 78578.	ENOG4105CSS	K01889
BABY_3_184_261	0	0	0	0	0	0	0	0	0	0	0	0	0	0	0	0	8.2	5.5	11.9	9.6	14.4	9.2	0	0	phenylalanyl-tRNA synthetase subunit beta id=12282660 bin=BABY_3_Klebsiella_pneumoniae_57_525 species=Klebsiella pneumoniae genus=Klebsiella taxon_order=Enterobacteriales taxon_class=Gammaproteobacteria phylum=Proteobacteria organism_desc=Partial. RecA 100% identical (99% query coverage) to Klebsiella pneumoniae subsp. pneumoniae MGH 78578.	ENOG4105C6A	K01890
BABY_3_184_269	0	0	0	0	0	0	0	0	0	0	0	0	0	0	0	0	0	2.2	0	0	5.5	3.1	0	0	btuE; glutathione peroxidase id=12282668 bin=BABY_3_Klebsiella_pneumoniae_57_525 species=Klebsiella pneumoniae genus=Klebsiella taxon_order=Enterobacteriales taxon_class=Gammaproteobacteria phylum=Proteobacteria organism_desc=Partial. RecA 100% identical (99% query coverage) to Klebsiella pneumoniae subsp. pneumoniae MGH 78578.	ENOG4108V06	K00432
BABY_3_184_275	0	0	0	0	0	0	0	0	0	0	0	0	0	0	0	0	0	0	0	1.3	0	0	0	0	PEP synthetase regulatory protein id=12282674 bin=BABY_3_Klebsiella_pneumoniae_57_525 species=Klebsiella pneumoniae genus=Klebsiella taxon_order=Enterobacteriales taxon_class=Gammaproteobacteria phylum=Proteobacteria organism_desc=Partial. RecA 100% identical (99% query coverage) to Klebsiella pneumoniae subsp. pneumoniae MGH 78578.	ENOG4105CF9	K09773
BABY_3_184_276	0	0	0	0	0	0	0	0	0	0	0	0	0	0	0	0	14.7	26.1	34.5	20.5	17.4	14.5	0	0	phosphoenolpyruvate synthase (EC:2.7.9.2) id=12282675 bin=BABY_3_Klebsiella_pneumoniae_57_525 species=Klebsiella pneumoniae genus=Klebsiella taxon_order=Enterobacteriales taxon_class=Gammaproteobacteria phylum=Proteobacteria organism_desc=Partial. RecA 100% identical (99% query coverage) to Klebsiella pneumoniae subsp. pneumoniae MGH 78578.	ENOG410RAI4	K01007
BABY_3_184_278	0	0	0	0	0	0	0	0	0	0	0	0	0	0	0	0	0	0	0	0	7	5.7	0	0	membrane protein id=12282677 bin=BABY_3_Klebsiella_pneumoniae_57_525 species=Klebsiella pneumoniae genus=Klebsiella taxon_order=Enterobacteriales taxon_class=Gammaproteobacteria phylum=Proteobacteria organism_desc=Partial. RecA 100% identical (99% query coverage) to Klebsiella pneumoniae subsp. pneumoniae MGH 78578.	ENOG4108EZ0	NA
BABY_3_184_294	0	0	0	0	0	0	0	0	0	0	0	0	0	0	0	0	0	0	2	2.9	0	0	0	0	lctD; L-lactate dehydrogenase (EC:1.1.2.3) id=12282693 bin=BABY_3_Klebsiella_pneumoniae_57_525 species=Klebsiella pneumoniae genus=Klebsiella taxon_order=Enterobacteriales taxon_class=Gammaproteobacteria phylum=Proteobacteria organism_desc=Partial. RecA 100% identical (99% query coverage) to Klebsiella pneumoniae subsp. pneumoniae MGH 78578.	ENOG4105DMF	NA
BABY_3_184_299	0	0	0	0	0	0	0	0	0	0	0	0	0	0	0	0	0	0	0	0	1.2	1.2	0	0	cysteine desulfurase id=12282698 bin=BABY_3_Klebsiella_pneumoniae_57_525 species=Klebsiella pneumoniae genus=Klebsiella taxon_order=Enterobacteriales taxon_class=Gammaproteobacteria phylum=Proteobacteria organism_desc=Partial. RecA 100% identical (99% query coverage) to Klebsiella pneumoniae subsp. pneumoniae MGH 78578.	ENOG4105JRK	K09015
BABY_3_184_302	0	0	0	0	0	0	0	0	0	0	0	0	0	0	0	0	6.2	0	2.1	3.9	0	0	0	0	murein L,D-transpeptidase id=12282701 bin=BABY_3_Klebsiella_pneumoniae_57_525 species=Klebsiella pneumoniae genus=Klebsiella taxon_order=Enterobacteriales taxon_class=Gammaproteobacteria phylum=Proteobacteria organism_desc=Partial. RecA 100% identical (99% query coverage) to Klebsiella pneumoniae subsp. pneumoniae MGH 78578.	ENOG4107N1Q	K19234
BABY_3_184_303	0	0	0	0	0	0	0	0	0	0	2.2	2.2	0	0	0	0	0	0	13.9	18.5	15.4	29.2	0	0	murein lipoprotein id=12282702 bin=BABY_3_Klebsiella_pneumoniae_57_525 species=Klebsiella pneumoniae genus=Klebsiella taxon_order=Enterobacteriales taxon_class=Gammaproteobacteria phylum=Proteobacteria organism_desc=Partial. RecA 100% identical (99% query coverage) to Klebsiella pneumoniae subsp. pneumoniae MGH 78578.	ENOG4105KMX	K06078
BABY_3_184_304	0	0	0	0	0	0	0	0	0	0	0	0	0	0	0	0	52.2	47.5	91.5	69.3	102.7	101.9	0	0	pyruvate kinase (EC:2.7.1.40) id=12282703 bin=BABY_3_Klebsiella_pneumoniae_57_525 species=Klebsiella pneumoniae genus=Klebsiella taxon_order=Enterobacteriales taxon_class=Gammaproteobacteria phylum=Proteobacteria organism_desc=Partial. RecA 100% identical (99% query coverage) to Klebsiella pneumoniae subsp. pneumoniae MGH 78578.	ENOG4105CA9	K00873
BABY_3_184_347	0	0	0	0	0	0	0	0	0	0	0	0	0	0	0	0	4.1	3.3	27.1	22.4	0	0	0	0	formate dehydrogenase, alpha subunit id=12282746 bin=BABY_3_Klebsiella_pneumoniae_57_525 species=Klebsiella pneumoniae genus=Klebsiella taxon_order=Enterobacteriales taxon_class=Gammaproteobacteria phylum=Proteobacteria organism_desc=Partial. RecA 100% identical (99% query coverage) to Klebsiella pneumoniae subsp. pneumoniae MGH 78578.	ENOG4108IEF	K00123
BABY_3_184_348	0	0	0	0	0	0	0	0	0	0	0	0	0	0	0	0	0	0	0	0	5.5	0	0	0	putative dehydrogenase id=12282747 bin=BABY_3_Klebsiella_pneumoniae_57_525 species=Klebsiella pneumoniae genus=Klebsiella taxon_order=Enterobacteriales taxon_class=Gammaproteobacteria phylum=Proteobacteria organism_desc=Partial. RecA 100% identical (99% query coverage) to Klebsiella pneumoniae subsp. pneumoniae MGH 78578.	ENOG410QMAT	K13574
BABY_3_184_37	0	0	0	0	0	0	0	0	0	0	0	0	0	0	0	0	0	0	4.7	8.5	0	2.9	0	0	hypothetical protein id=12282436 bin=BABY_3_Klebsiella_pneumoniae_57_525 species=Klebsiella pneumoniae genus=Klebsiella taxon_order=Enterobacteriales taxon_class=Gammaproteobacteria phylum=Proteobacteria organism_desc=Partial. RecA 100% identical (99% query coverage) to Klebsiella pneumoniae subsp. pneumoniae MGH 78578.	ENOG4105EAB	K02424
BABY_3_184_38	0	0	0	0	0	0	0	0	0	0	0	0	0	0	0	0	5.1	0	0	1.4	4.5	0	0	0	dcyD; D-cysteine desulfhydrase monomer id=12282437 bin=BABY_3_Klebsiella_pneumoniae_57_525 species=Klebsiella pneumoniae genus=Klebsiella taxon_order=Enterobacteriales taxon_class=Gammaproteobacteria phylum=Proteobacteria organism_desc=Partial. RecA 100% identical (99% query coverage) to Klebsiella pneumoniae subsp. pneumoniae MGH 78578.	ENOG4105K6H	K05396
BABY_3_184_50	0	0	0	0	0	0	0	0	0	0	0	0	0	0	0	0	6.5	9.5	22.2	20	12.6	17.8	0	0	ferritin id=12282449 bin=BABY_3_Klebsiella_pneumoniae_57_525 species=Klebsiella pneumoniae genus=Klebsiella taxon_order=Enterobacteriales taxon_class=Gammaproteobacteria phylum=Proteobacteria organism_desc=Partial. RecA 100% identical (99% query coverage) to Klebsiella pneumoniae subsp. pneumoniae MGH 78578.	ENOG41090A1	K02217
BABY_3_184_53	0	0	0	0	0	0	0	0	0	0	0	0	0	0	0	0	0	0	0	0	0	2.5	0	0	hypothetical protein id=12282452 bin=BABY_3_Klebsiella_pneumoniae_57_525 species=Klebsiella pneumoniae genus=Klebsiella taxon_order=Enterobacteriales taxon_class=Gammaproteobacteria phylum=Proteobacteria organism_desc=Partial. RecA 100% identical (99% query coverage) to Klebsiella pneumoniae subsp. pneumoniae MGH 78578.	ENOG4105N4N	NA
BABY_3_184_56	0	0	0	0	0	0	0	0	0	0	0	0	0	0	0	0	2.1	0	1.1	3.1	0	0	0	0	sugar ABC transporter substrate-binding protein id=12282455 bin=BABY_3_Klebsiella_pneumoniae_57_525 species=Klebsiella pneumoniae genus=Klebsiella taxon_order=Enterobacteriales taxon_class=Gammaproteobacteria phylum=Proteobacteria organism_desc=Partial. RecA 100% identical (99% query coverage) to Klebsiella pneumoniae subsp. pneumoniae MGH 78578.	ENOG4105DMK	K10537
BABY_3_184_59	0	0	0	0	0	0	0	0	0	0	0	0	0	0	0	0	0	0	0	0	3.5	8.3	0	0	hypothetical protein id=12282458 bin=BABY_3_Klebsiella_pneumoniae_57_525 species=Klebsiella pneumoniae genus=Klebsiella taxon_order=Enterobacteriales taxon_class=Gammaproteobacteria phylum=Proteobacteria organism_desc=Partial. RecA 100% identical (99% query coverage) to Klebsiella pneumoniae subsp. pneumoniae MGH 78578.	ENOG4108K4C	K01087
BABY_3_184_60	0	0	0	0	0	0	0	0	0	0	0	0	0	0	0	0	0	0	0	0	1.2	1.1	0	0	otsA; hypothetical protein id=12282459 bin=BABY_3_Klebsiella_pneumoniae_57_525 species=Klebsiella pneumoniae genus=Klebsiella taxon_order=Enterobacteriales taxon_class=Gammaproteobacteria phylum=Proteobacteria organism_desc=Partial. RecA 100% identical (99% query coverage) to Klebsiella pneumoniae subsp. pneumoniae MGH 78578.	ENOG4105C1K	K00697
BABY_3_184_61	0	0	0	0	0	0	0	0	0	0	0	0	0	0	0	0	0	0	4	5.8	0	0	0	0	universal stress protein UspC id=12282460 bin=BABY_3_Klebsiella_pneumoniae_57_525 species=Klebsiella pneumoniae genus=Klebsiella taxon_order=Enterobacteriales taxon_class=Gammaproteobacteria phylum=Proteobacteria organism_desc=Partial. RecA 100% identical (99% query coverage) to Klebsiella pneumoniae subsp. pneumoniae MGH 78578.	ENOG4108VA4	K14064
BABY_3_184_64	0	0	0	0	0	0	0	0	0	0	0	2.2	0	0	0	0	8.5	6.4	5.1	5.8	8.8	9.5	0	0	arginyl-tRNA synthetase id=12282463 bin=BABY_3_Klebsiella_pneumoniae_57_525 species=Klebsiella pneumoniae genus=Klebsiella taxon_order=Enterobacteriales taxon_class=Gammaproteobacteria phylum=Proteobacteria organism_desc=Partial. RecA 100% identical (99% query coverage) to Klebsiella pneumoniae subsp. pneumoniae MGH 78578.	ENOG4105C75	K01887
BABY_3_184_72	0	0	0	0	0	0	0	0	0	0	0	0	0	0	0	0	9.6	7.9	10.2	7.4	8	8.5	0	0	aspartyl-tRNA synthetase id=12282471 bin=BABY_3_Klebsiella_pneumoniae_57_525 species=Klebsiella pneumoniae genus=Klebsiella taxon_order=Enterobacteriales taxon_class=Gammaproteobacteria phylum=Proteobacteria organism_desc=Partial. RecA 100% identical (99% query coverage) to Klebsiella pneumoniae subsp. pneumoniae MGH 78578.	ENOG4105C9M	K01876
BABY_3_184_74	0	0	0	0	0	0	0	0	0	0	0	0	0	0	0	0	0	0	0	0	0	1.3	0	0	hypothetical protein id=12282473 bin=BABY_3_Klebsiella_pneumoniae_57_525 species=Klebsiella pneumoniae genus=Klebsiella taxon_order=Enterobacteriales taxon_class=Gammaproteobacteria phylum=Proteobacteria organism_desc=Partial. RecA 100% identical (99% query coverage) to Klebsiella pneumoniae subsp. pneumoniae MGH 78578.	ENOG4105CDY	NA
BABY_3_184_82	0	0	0	0	0	0	0	0	0	0	0	0	0	0	0	0	30	36.5	61.5	51.9	35.3	28.9	2.6	2.1	pyruvate kinase (EC:2.7.1.40) id=12282481 bin=BABY_3_Klebsiella_pneumoniae_57_525 species=Klebsiella pneumoniae genus=Klebsiella taxon_order=Enterobacteriales taxon_class=Gammaproteobacteria phylum=Proteobacteria organism_desc=Partial. RecA 100% identical (99% query coverage) to Klebsiella pneumoniae subsp. pneumoniae MGH 78578.	ENOG4105CA9	K00873
BABY_3_184_84	0	0	0	0	0	0	0	0	0	0	0	0	0	0	0	0	7.2	7.7	1.9	3.7	10.6	10.7	0	0	glucose-6-phosphate dehydrogenase (EC:1.1.1.49) id=12282483 bin=BABY_3_Klebsiella_pneumoniae_57_525 species=Klebsiella pneumoniae genus=Klebsiella taxon_order=Enterobacteriales taxon_class=Gammaproteobacteria phylum=Proteobacteria organism_desc=Partial. RecA 100% identical (99% query coverage) to Klebsiella pneumoniae subsp. pneumoniae MGH 78578.	ENOG4105D8W	K00036
BABY_3_184_85	0	0	0	0	0	0	0	0	0	0	0	0	0	0	0	0	0	0	0	0	2.6	1.9	0	0	phosphogluconate dehydratase (EC:4.2.1.12) id=12282484 bin=BABY_3_Klebsiella_pneumoniae_57_525 species=Escherichia coli genus=Escherichia taxon_order=Enterobacteriales taxon_class=Gammaproteobacteria phylum=Proteobacteria organism_desc=Partial. RecA 100% identical (99% query coverage) to Klebsiella pneumoniae subsp. pneumoniae MGH 78578.	ENOG410QJP3	K01690
BABY_3_184_86	0	0	0	0	0	0	0	0	0	0	0	0	0	0	0	0	11.9	8.8	9.8	9.3	6.5	4.5	0	0	keto-hydroxyglutarate-aldolase/keto-deoxy-phosphogluconate aldolase id=12282485 bin=BABY_3_Klebsiella_pneumoniae_57_525 species=Klebsiella pneumoniae genus=Klebsiella taxon_order=Enterobacteriales taxon_class=Gammaproteobacteria phylum=Proteobacteria organism_desc=Partial. RecA 100% identical (99% query coverage) to Klebsiella pneumoniae subsp. pneumoniae MGH 78578.	ENOG410QIZU	K01625
BABY_3_184_87	0	0	0	0	0	0	0	0	0	0	0	0	0	0	0	0	0	5.5	3.1	5	2.2	6.3	0	0	phosphoribosylglycinamide formyltransferase id=12282486 bin=BABY_3_Klebsiella_pneumoniae_57_525 species=Klebsiella pneumoniae genus=Klebsiella taxon_order=Enterobacteriales taxon_class=Gammaproteobacteria phylum=Proteobacteria organism_desc=Partial. RecA 100% identical (99% query coverage) to Klebsiella pneumoniae subsp. pneumoniae MGH 78578.	ENOG4108EF9	K08289
BABY_3_184_9	0	0	0	0	0	0	0	0	0	0	0	0	0	0	0	0	0	4.4	2.5	2.3	5.6	3.5	0	0	AMP nucleosidase (EC:3.2.2.4) id=12282408 bin=BABY_3_Klebsiella_pneumoniae_57_525 species=Klebsiella pneumoniae genus=Klebsiella taxon_order=Enterobacteriales taxon_class=Gammaproteobacteria phylum=Proteobacteria organism_desc=Partial. RecA 100% identical (99% query coverage) to Klebsiella pneumoniae subsp. pneumoniae MGH 78578.	ENOG4105FYV	K01241
BABY_3_204_1	0	0	0	0	0	0	0	0	0	0	0	0	0	0	0	0	0	2.6	0	0	0	1.4	0	0	xylose isomerase (EC:5.3.1.5) id=12277386 bin=BABY_3_Klebsiella_pneumoniae_57_525 species=Klebsiella pneumoniae genus=Klebsiella taxon_order=Enterobacteriales taxon_class=Gammaproteobacteria phylum=Proteobacteria organism_desc=Partial. RecA 100% identical (99% query coverage) to Klebsiella pneumoniae subsp. pneumoniae MGH 78578.	ENOG4105C93	K01805
BABY_3_204_21	0	0	0	0	0	0	0	0	0	0	0	0	0	0	0	0	0	0	0	0	1.7	6.7	0	0	ilvB; acetolactate synthase catalytic subunit id=12277406 bin=BABY_3_Klebsiella_pneumoniae_57_525 species=Klebsiella pneumoniae genus=Klebsiella taxon_order=Enterobacteriales taxon_class=Gammaproteobacteria phylum=Proteobacteria organism_desc=Partial. RecA 100% identical (99% query coverage) to Klebsiella pneumoniae subsp. pneumoniae MGH 78578.	ENOG410QJVF	K01652
BABY_3_204_33	0	0	0	0	0	0	0	0	0	0	0	0	0	0	0	0	1.2	0	1.1	1.2	89.3	90.6	0	0	6-phospho-alpha-glucosidase id=12277418 bin=BABY_3_Klebsiella_pneumoniae_57_525 species=Klebsiella pneumoniae genus=Klebsiella taxon_order=Enterobacteriales taxon_class=Gammaproteobacteria phylum=Proteobacteria organism_desc=Partial. RecA 100% identical (99% query coverage) to Klebsiella pneumoniae subsp. pneumoniae MGH 78578.	ENOG4105F8D	K01232
BABY_3_204_40	0	0	0	0	0	0	0	0	0	0	0	0	0	0	0	0	0	0	6	0	0	0	0	0	heat shock chaperone IbpB id=12277425 bin=BABY_3_Klebsiella_pneumoniae_57_525 species=Klebsiella pneumoniae genus=Klebsiella taxon_order=Enterobacteriales taxon_class=Gammaproteobacteria phylum=Proteobacteria organism_desc=Partial. RecA 100% identical (99% query coverage) to Klebsiella pneumoniae subsp. pneumoniae MGH 78578.	ENOG4108SHS	K04081
BABY_3_204_41	0	0	0	0	0	0	0	0	0	0	0	0	0	0	0	0	8.2	2.2	5.7	5.6	0	4.2	0	0	ibpA; hypothetical protein id=12277426 bin=BABY_3_Klebsiella_pneumoniae_57_525 species=Klebsiella pneumoniae genus=Klebsiella taxon_order=Enterobacteriales taxon_class=Gammaproteobacteria phylum=Proteobacteria organism_desc=Partial. RecA 100% identical (99% query coverage) to Klebsiella pneumoniae subsp. pneumoniae MGH 78578.	ENOG4108ZNX	K04080
BABY_3_204_45	0	0	0	0	0	0	0	0	0	0	0	0	0	0	0	0	0	0	2	3.4	0	1.2	0	0	galactonate dehydratase id=12277430 bin=BABY_3_Klebsiella_pneumoniae_57_525 species=Klebsiella pneumoniae genus=Klebsiella taxon_order=Enterobacteriales taxon_class=Gammaproteobacteria phylum=Proteobacteria organism_desc=Partial. RecA 100% identical (99% query coverage) to Klebsiella pneumoniae subsp. pneumoniae MGH 78578.	ENOG410QJE9	K01684
BABY_3_204_51	0	0	0	0	0	0	0	0	0	0	0	0	0	0	0	0	0	0	0	5.8	4.4	7.3	0	0	yidA; Sugar phosphatase YidA (EC:3.1.3.23) id=12277436 bin=BABY_3_Klebsiella_pneumoniae_57_525 species=Klebsiella pneumoniae genus=Klebsiella taxon_order=Enterobacteriales taxon_class=Gammaproteobacteria phylum=Proteobacteria organism_desc=Partial. RecA 100% identical (99% query coverage) to Klebsiella pneumoniae subsp. pneumoniae MGH 78578.	ENOG4108YTQ	K07024
BABY_3_204_52	0	0	0	0	0	0	0	0	0	0	0	0	0	0	0	0	8.8	0	8.8	6.8	14	4.6	0	0	DNA gyrase subunit B id=12277437 bin=BABY_3_Klebsiella_pneumoniae_57_525 species=Klebsiella pneumoniae genus=Klebsiella taxon_order=Enterobacteriales taxon_class=Gammaproteobacteria phylum=Proteobacteria organism_desc=Partial. RecA 100% identical (99% query coverage) to Klebsiella pneumoniae subsp. pneumoniae MGH 78578.	ENOG410QJ2B	K02470
BABY_3_204_54	0	0	0	0	0	0	0	0	0	0	0	0	0	0	0	0	2.6	4.6	11.2	3.5	8.8	10.1	0	0	DNA polymerase III subunit beta (EC:2.7.7.7) id=12277439 bin=BABY_3_Klebsiella_pneumoniae_57_525 species=Klebsiella pneumoniae genus=Klebsiella taxon_order=Enterobacteriales taxon_class=Gammaproteobacteria phylum=Proteobacteria organism_desc=Partial. RecA 100% identical (99% query coverage) to Klebsiella pneumoniae subsp. pneumoniae MGH 78578.	ENOG4105CZ8	K02338
BABY_3_204_55	0	0	0	0	0	0	0	0	0	0	0	0	0	0	0	0	0	0	0	0	2.9	0	0	0	Chromosomal replication initiator protein dnaA id=12277440 bin=BABY_3_Klebsiella_pneumoniae_57_525 species=Klebsiella pneumoniae genus=Klebsiella taxon_order=Enterobacteriales taxon_class=Gammaproteobacteria phylum=Proteobacteria organism_desc=Partial. RecA 100% identical (99% query coverage) to Klebsiella pneumoniae subsp. pneumoniae MGH 78578.	ENOG4105CI4	K02313
BABY_3_204_58	0	0	0	0	0	0	0	0	0	0	0	0	0	0	0	0	6.2	3.3	6	4.9	7.7	7.3	0	0	membrane protein insertase id=12277443 bin=BABY_3_Klebsiella_pneumoniae_57_525 species=Klebsiella pneumoniae genus=Klebsiella taxon_order=Enterobacteriales taxon_class=Gammaproteobacteria phylum=Proteobacteria organism_desc=Partial. RecA 100% identical (99% query coverage) to Klebsiella pneumoniae subsp. pneumoniae MGH 78578.	ENOG4105DHW	K03217
BABY_3_204_59	0	0	0	0	0	0	0	0	0	0	0	0	0	0	0	0	1.5	0	0	0	0	0	0	0	trmE; tRNA modification GTPase TrmE id=12277444 bin=BABY_3_Klebsiella_pneumoniae_57_525 species=Klebsiella pneumoniae genus=Klebsiella taxon_order=Enterobacteriales taxon_class=Gammaproteobacteria phylum=Proteobacteria organism_desc=Partial. RecA 100% identical (99% query coverage) to Klebsiella pneumoniae subsp. pneumoniae MGH 78578.	ENOG4105C1H	K03650
BABY_3_204_64	0	0	0	0	0	0	0	0	0	0	0	0	0	0	0	0	5.1	3.3	5.5	6.6	7.4	7.2	0	0	hypothetical protein id=12277449 bin=BABY_3_Klebsiella_pneumoniae_57_525 species=Klebsiella pneumoniae genus=Klebsiella taxon_order=Enterobacteriales taxon_class=Gammaproteobacteria phylum=Proteobacteria organism_desc=Partial. RecA 100% identical (99% query coverage) to Klebsiella pneumoniae subsp. pneumoniae MGH 78578.	ENOG4105FIZ	K19784
BABY_3_204_70	0	0	0	0	0	0	0	0	0	0	0	0	0	0	0	0	12.4	4.7	27.3	22.4	0	0	0	0	transcriptional regulator PhoU id=12277455 bin=BABY_3_Klebsiella_pneumoniae_57_525 species=Klebsiella pneumoniae genus=Klebsiella taxon_order=Enterobacteriales taxon_class=Gammaproteobacteria phylum=Proteobacteria organism_desc=Partial. RecA 100% identical (99% query coverage) to Klebsiella pneumoniae subsp. pneumoniae MGH 78578.	ENOG4108UTW	K02039
BABY_3_204_71	0	0	0	0	0	0	0	0	0	0	0	0	0	0	0	0	0	16.9	0	0	0	0	0	0	pstB; phosphate transporter ATP-binding protein id=12277456 bin=BABY_3_Klebsiella_pneumoniae_57_525 species=Klebsiella variicola genus=Klebsiella taxon_order=Enterobacteriales taxon_class=Gammaproteobacteria phylum=Proteobacteria organism_desc=Partial. RecA 100% identical (99% query coverage) to Klebsiella pneumoniae subsp. pneumoniae MGH 78578.	ENOG4105BZY	K02036
BABY_3_204_74	0	0	0	0	0	0	0	0	0	0	0	0	0	0	0	0	37.3	38	45.4	28.9	1.2	5.2	0	0	phosphate ABC transporter substrate-binding protein id=12277459 bin=BABY_3_Klebsiella_pneumoniae_57_525 species=Klebsiella pneumoniae genus=Klebsiella taxon_order=Enterobacteriales taxon_class=Gammaproteobacteria phylum=Proteobacteria organism_desc=Partial. RecA 100% identical (99% query coverage) to Klebsiella pneumoniae subsp. pneumoniae MGH 78578.	ENOG4107QMV	K02040
BABY_3_204_75	0	0	0	0	0	0	0	0	0	0	0	0	0	0	0	0	13.3	11	10.9	8.4	21.5	18.8	0	0	glucosamine--fructose-6-phosphate aminotransferase (EC:2.6.1.16) id=12277460 bin=BABY_3_Klebsiella_pneumoniae_57_525 species=Klebsiella pneumoniae genus=Klebsiella taxon_order=Enterobacteriales taxon_class=Gammaproteobacteria phylum=Proteobacteria organism_desc=Partial. RecA 100% identical (99% query coverage) to Klebsiella pneumoniae subsp. pneumoniae MGH 78578.	ENOG4105C46	K00820
BABY_3_204_76	0	0	0	0	0	0	0	0	0	0	0	0	0	0	0	0	0	0	2.6	1.7	5.5	2.6	0	0	glmU; bifunctional N-acetylglucosamine-1-phosphate uridyltransferase/glucosamine-1-phosphate acetyltransferase (EC:2.3.1.157 2.7.7.23) id=12277461 bin=BABY_3_Klebsiella_pneumoniae_57_525 species=Klebsiella pneumoniae genus=Klebsiella taxon_order=Enterobacteriales taxon_class=Gammaproteobacteria phylum=Proteobacteria organism_desc=Partial. RecA 100% identical (99% query coverage) to Klebsiella pne…	ENOG4105CAJ	K04042
BABY_3_204_77	0	0	0	0	0	0	0	0	0	0	0	0	0	0	0	0	0	0	20.9	4.4	0	0	0	0	atpC; F0F1 ATP synthase subunit epsilon (EC:3.6.3.14) id=12277462 bin=BABY_3_Klebsiella_pneumoniae_57_525 species=Salmonella enterica genus=Salmonella taxon_order=Enterobacteriales taxon_class=Gammaproteobacteria phylum=Proteobacteria organism_desc=Partial. RecA 100% identical (99% query coverage) to Klebsiella pneumoniae subsp. pneumoniae MGH 78578.	ENOG4105KNM	K02114
BABY_3_204_78	0	0	0	0	0	0	0	0	0	0	0	0	0	0	0	0	76.8	83.5	86	101.7	77.3	69.5	0	0	ATP synthase F0F1 subunit beta id=12277463 bin=BABY_3_Klebsiella_pneumoniae_57_525 species=Escherichia coli genus=Escherichia taxon_order=Enterobacteriales taxon_class=Gammaproteobacteria phylum=Proteobacteria organism_desc=Partial. RecA 100% identical (99% query coverage) to Klebsiella pneumoniae subsp. pneumoniae MGH 78578.	ENOG4105C4J	K02112
BABY_3_204_79	0	0	0	0	0	0	0	0	0	0	0	1.9	0	0	0	0	15.4	13.2	9.2	14.3	18.3	9	0	0	F0F1 ATP synthase subunit gamma (EC:3.6.3.14) id=12277464 bin=BABY_3_Klebsiella_pneumoniae_57_525 species=Klebsiella pneumoniae genus=Klebsiella taxon_order=Enterobacteriales taxon_class=Gammaproteobacteria phylum=Proteobacteria organism_desc=Partial. RecA 100% identical (99% query coverage) to Klebsiella pneumoniae subsp. pneumoniae MGH 78578.	ENOG4105J80	K02115
BABY_3_204_80	0	0	0	0	0	0	0	0	0	0	1.4	0	0	0	0	0	60.4	73.4	83.1	82.9	73.1	84.9	10	0	F0F1 ATP synthase subunit alpha id=12277465 bin=BABY_3_Klebsiella_pneumoniae_57_525 species=Klebsiella pneumoniae genus=Klebsiella taxon_order=Enterobacteriales taxon_class=Gammaproteobacteria phylum=Proteobacteria organism_desc=Partial. RecA 100% identical (99% query coverage) to Klebsiella pneumoniae subsp. pneumoniae MGH 78578.	ENOG4105CDG	K02111
BABY_3_204_81	0	0	0	0	0	0	0	0	0	0	0	0	0	0	0	0	8	3.3	9.1	8.8	8.8	6.8	0	0	ATP F0F1 synthase subunit delta (EC:3.6.3.14) id=12277466 bin=BABY_3_Klebsiella_pneumoniae_57_525 species=Klebsiella pneumoniae genus=Klebsiella taxon_order=Enterobacteriales taxon_class=Gammaproteobacteria phylum=Proteobacteria organism_desc=Partial. RecA 100% identical (99% query coverage) to Klebsiella pneumoniae subsp. pneumoniae MGH 78578.	ENOG4107S15	K02113
BABY_3_204_82	0	0	0	0	0	0	0	0	0	0	0	0	0	0	0	0	3.1	4.4	3.4	7.9	0	8.3	0	0	atpF; F0F1 ATP synthase subunit B id=12277467 bin=BABY_3_Klebsiella_pneumoniae_57_525 species=Klebsiella oxytoca genus=Klebsiella taxon_order=Enterobacteriales taxon_class=Gammaproteobacteria phylum=Proteobacteria organism_desc=Partial. RecA 100% identical (99% query coverage) to Klebsiella pneumoniae subsp. pneumoniae MGH 78578.	ENOG4107Z6K	K02109
BABY_3_204_87	0	0	0	0	0	0	0	0	0	0	0	0	0	0	0	0	0	0	0	4.9	0	0	0	0	hypothetical protein id=12277472 bin=BABY_3_Klebsiella_pneumoniae_57_525 species=Klebsiella pneumoniae genus=Klebsiella taxon_order=Enterobacteriales taxon_class=Gammaproteobacteria phylum=Proteobacteria organism_desc=Partial. RecA 100% identical (99% query coverage) to Klebsiella pneumoniae subsp. pneumoniae MGH 78578.	ENOG4107RE5	K03495
BABY_3_204_88	0	0	0	0	0	0	0	0	0	0	0	0	0	0	0	0	3.1	5.5	9.9	6.8	3.3	0	0	0	flavodoxin family protein id=12277473 bin=BABY_3_Klebsiella_pneumoniae_57_525 species=Klebsiella pneumoniae genus=Klebsiella taxon_order=Enterobacteriales taxon_class=Gammaproteobacteria phylum=Proteobacteria organism_desc=Partial. RecA 100% identical (99% query coverage) to Klebsiella pneumoniae subsp. pneumoniae MGH 78578.	ENOG4105QTB	K06205
BABY_3_204_90	0	0	0	0	0	0	0	0	0	0	0	0	0	0	0	0	2.6	1.3	5.5	5.1	0	0	0	0	asparagine synthetase AsnA (EC:6.3.1.1) id=12277475 bin=BABY_3_Klebsiella_pneumoniae_57_525 species=Klebsiella pneumoniae genus=Klebsiella taxon_order=Enterobacteriales taxon_class=Gammaproteobacteria phylum=Proteobacteria organism_desc=Partial. RecA 100% identical (99% query coverage) to Klebsiella pneumoniae subsp. pneumoniae MGH 78578.	ENOG4105CU9	K01914
BABY_3_204_97	0	0	0	0	0	0	0	0	0	0	6.2	4.3	0	0	0	0	4.3	2	14.8	8.4	11.5	16.4	6.1	4.5	D-ribose transporter subunit RbsB id=12277482 bin=BABY_3_Klebsiella_pneumoniae_57_525 species=Klebsiella pneumoniae genus=Klebsiella taxon_order=Enterobacteriales taxon_class=Gammaproteobacteria phylum=Proteobacteria organism_desc=Partial. RecA 100% identical (99% query coverage) to Klebsiella pneumoniae subsp. pneumoniae MGH 78578.	ENOG410QK0S	K10439
BABY_3_204_98	0	0	0	0	0	0	0	0	0	0	0	0	0	0	0	0	2.7	2.2	4.5	2.8	2.8	2.1	0	0	rbsK; hypothetical protein id=12277483 bin=BABY_3_Klebsiella_pneumoniae_57_525 species=Klebsiella pneumoniae genus=Klebsiella taxon_order=Enterobacteriales taxon_class=Gammaproteobacteria phylum=Proteobacteria organism_desc=Partial. RecA 100% identical (99% query coverage) to Klebsiella pneumoniae subsp. pneumoniae MGH 78578.	ENOG4108RVA	K00852
BABY_3_66_10	0	0	0	0	0	0	0	0	0	0	0	0	0	0	0	0	6.2	6.6	23.8	14.3	28.8	22.4	0	0	serA; hypothetical protein id=12272051 bin=BABY_3_Klebsiella_pneumoniae_57_525 species=Klebsiella pneumoniae genus=Klebsiella taxon_order=Enterobacteriales taxon_class=Gammaproteobacteria phylum=Proteobacteria organism_desc=Partial. RecA 100% identical (99% query coverage) to Klebsiella pneumoniae subsp. pneumoniae MGH 78578.	ENOG410RB1W	K00058
BABY_3_66_12	0	0	0	0	0	0	0	0	0	0	0	0	0	0	0	0	0	0	2.5	0	0	0	0	0	Z-ring-associated protein id=12272053 bin=BABY_3_Klebsiella_pneumoniae_57_525 species=Klebsiella pneumoniae genus=Klebsiella taxon_order=Enterobacteriales taxon_class=Gammaproteobacteria phylum=Proteobacteria organism_desc=Partial. RecA 100% identical (99% query coverage) to Klebsiella pneumoniae subsp. pneumoniae MGH 78578.	ENOG4107YUN	K09888
BABY_3_66_13	0	0	0	0	0	0	0	0	0	0	0	0	0	0	0	0	0	0	3	0	2.8	0	0	0	hypothetical protein id=12272054 bin=BABY_3_Klebsiella_pneumoniae_57_525 species=Enterococcus gallinarum genus=Enterococcus taxon_order=Lactobacillales taxon_class=Bacilli phylum=Firmicutes organism_desc=Partial. RecA 100% identical (99% query coverage) to Klebsiella pneumoniae subsp. pneumoniae MGH 78578.	ENOG4105E07	K09895
BABY_3_66_14	0	0	0	0	0	0	0	0	0	0	0	0	0	0	0	0	5.1	0	2.2	2.2	5.1	5.2	0	0	proline aminopeptidase P II id=12272055 bin=BABY_3_Klebsiella_pneumoniae_57_525 species=Klebsiella pneumoniae genus=Klebsiella taxon_order=Enterobacteriales taxon_class=Gammaproteobacteria phylum=Proteobacteria organism_desc=Partial. RecA 100% identical (99% query coverage) to Klebsiella pneumoniae subsp. pneumoniae MGH 78578.	ENOG4107RAQ	K01262
BABY_3_66_15	0	0	0	0	0	0	0	0	0	0	0	0	0	0	0	0	0	0	0	0	0	2.1	0	0	2-octaprenyl-6-methoxyphenyl hydroxylase id=12272056 bin=BABY_3_Klebsiella_pneumoniae_57_525 species=Klebsiella pneumoniae genus=Klebsiella taxon_order=Enterobacteriales taxon_class=Gammaproteobacteria phylum=Proteobacteria organism_desc=Partial. RecA 100% identical (99% query coverage) to Klebsiella pneumoniae subsp. pneumoniae MGH 78578.	ENOG4105D0A	K03185
BABY_3_66_17	0	0	0	0	0	0	0	0	0	0	0	0	0	0	0	0	5.9	4	2.1	0	0	1.3	0	0	gcvT; glycine cleavage system aminomethyltransferase T (EC:2.1.2.10) id=12272058 bin=BABY_3_Klebsiella_pneumoniae_57_525 species=Klebsiella pneumoniae genus=Klebsiella taxon_order=Enterobacteriales taxon_class=Gammaproteobacteria phylum=Proteobacteria organism_desc=Partial. RecA 100% identical (99% query coverage) to Klebsiella pneumoniae subsp. pneumoniae MGH 78578.	ENOG4105D43	K00605
BABY_3_66_20	0	0	0	0	0	0	0	0	0	0	0	0	0	0	0	0	30.9	28.5	20.4	17.2	8.1	13.7	1.4	1.4	glycine dehydrogenase (EC:1.4.4.2) id=12272061 bin=BABY_3_Klebsiella_pneumoniae_57_525 species=Klebsiella pneumoniae genus=Klebsiella taxon_order=Enterobacteriales taxon_class=Gammaproteobacteria phylum=Proteobacteria organism_desc=Partial. RecA 100% identical (99% query coverage) to Klebsiella pneumoniae subsp. pneumoniae MGH 78578.	ENOG4105CBI	K00281
BABY_3_66_26	0	0	0	0	0	0	0	0	0	0	0	0	0	0	0	0	2.1	0	0	0	0	0	0	0	6-phospho-beta-glucosidase id=12272067 bin=BABY_3_Klebsiella_pneumoniae_57_525 species=Klebsiella pneumoniae genus=Klebsiella taxon_order=Enterobacteriales taxon_class=Gammaproteobacteria phylum=Proteobacteria organism_desc=Partial. RecA 100% identical (99% query coverage) to Klebsiella pneumoniae subsp. pneumoniae MGH 78578.	ENOG410I6DT	K01223
BABY_3_66_28	0	0	0	0	0	0	0	0	0	0	0	0	0	0	0	0	0	0	2	3.9	0	2.5	0	0	hypothetical protein id=12272069 bin=BABY_3_Klebsiella_pneumoniae_57_525 species=Klebsiella pneumoniae genus=Klebsiella taxon_order=Enterobacteriales taxon_class=Gammaproteobacteria phylum=Proteobacteria organism_desc=Partial. RecA 100% identical (99% query coverage) to Klebsiella pneumoniae subsp. pneumoniae MGH 78578.	ENOG4105N5Z	K09900
BABY_3_66_3	0	0	0	0	0	0	0	0	0	0	0	0	0	0	0	0	73.1	65.9	37.6	18.8	79.7	109.8	0	0	phosphoglycerate kinase id=12272044 bin=BABY_3_Klebsiella_pneumoniae_57_525 species=Enterococcus gallinarum genus=Enterococcus taxon_order=Lactobacillales taxon_class=Bacilli phylum=Firmicutes organism_desc=Partial. RecA 100% identical (99% query coverage) to Klebsiella pneumoniae subsp. pneumoniae MGH 78578.	ENOG4105BZA	K00927
BABY_3_66_4	0	0	0	0	0	0	0	0	0	0	0	0	0	0	0	0	45.4	37.2	64.4	69.8	33.9	53	0	0	fbaA; fructose-bisphosphate aldolase, class II (EC:4.1.2.13) id=12272045 bin=BABY_3_Klebsiella_pneumoniae_57_525 species=Enterococcus gallinarum genus=Enterococcus taxon_order=Lactobacillales taxon_class=Bacilli phylum=Firmicutes organism_desc=Partial. RecA 100% identical (99% query coverage) to Klebsiella pneumoniae subsp. pneumoniae MGH 78578.	ENOG410FVTC	K01624
BABY_3_66_5	0	0	0	0	0	0	0	0	0	0	0	0	0	0	0	0	0	3.3	0	0	3.5	1.1	0	0	mechanosensitive channel MscS id=12272046 bin=BABY_3_Klebsiella_pneumoniae_57_525 species=Klebsiella pneumoniae genus=Klebsiella taxon_order=Enterobacteriales taxon_class=Gammaproteobacteria phylum=Proteobacteria organism_desc=Partial. RecA 100% identical (99% query coverage) to Klebsiella pneumoniae subsp. pneumoniae MGH 78578.	ENOG410QIRR	K03442
BABY_3_66_7	0	0	0	0	0	0	0	0	0	0	0	0	0	0	0	0	16.9	7.7	15.7	13	21.7	12.4	0	0	oxidative stress defense protein id=12272048 bin=BABY_3_Klebsiella_pneumoniae_57_525 species=Klebsiella pneumoniae genus=Klebsiella taxon_order=Enterobacteriales taxon_class=Gammaproteobacteria phylum=Proteobacteria organism_desc=Partial. RecA 100% identical (99% query coverage) to Klebsiella pneumoniae subsp. pneumoniae MGH 78578.	ENOG4105MPN	K09807
BABY_3_66_9	0	0	0	0	0	0	0	0	0	0	0	0	0	0	0	0	0	0	7.4	0	11	12.5	0	0	ribose 5-phosphate isomerase (EC:5.3.1.6) id=12272050 bin=BABY_3_Klebsiella_pneumoniae_57_525 species=Klebsiella pneumoniae genus=Klebsiella taxon_order=Enterobacteriales taxon_class=Gammaproteobacteria phylum=Proteobacteria organism_desc=Partial. RecA 100% identical (99% query coverage) to Klebsiella pneumoniae subsp. pneumoniae MGH 78578.	ENOG4105E66	K01807
BABY_3_207_10	0	0	0	0	0	0	0	0	0	0	0	0	0	0	0	0	9.2	0	8.9	9.5	22.8	18.2	3.4	3.3	ffh; hypothetical protein id=12277789 bin=BABY_3_Klebsiella_pneumoniae_57_525 species=Klebsiella pneumoniae genus=Klebsiella taxon_order=Enterobacteriales taxon_class=Gammaproteobacteria phylum=Proteobacteria organism_desc=Partial. RecA 100% identical (99% query coverage) to Klebsiella pneumoniae subsp. pneumoniae MGH 78578.	ENOG4105CB9	K03106
BABY_3_207_11	0	0	0	0	0	0	0	0	0	0	0	0	0	0	0	0	11.3	11	7.9	10.7	15.4	15.6	0	0	30S ribosomal protein S16 id=12277790 bin=BABY_3_Klebsiella_pneumoniae_57_525 species=Klebsiella pneumoniae genus=Klebsiella taxon_order=Enterobacteriales taxon_class=Gammaproteobacteria phylum=Proteobacteria organism_desc=Partial. RecA 100% identical (99% query coverage) to Klebsiella pneumoniae subsp. pneumoniae MGH 78578.	ENOG4105K5M	K02959
BABY_3_207_12	0	0	0	0	0	0	0	0	0	0	0	0	0	0	0	0	2.1	0	0	0	1.3	2.3	0	0	rimM; hypothetical protein id=12277791 bin=BABY_3_Klebsiella_pneumoniae_57_525 species=Klebsiella pneumoniae genus=Klebsiella taxon_order=Enterobacteriales taxon_class=Gammaproteobacteria phylum=Proteobacteria organism_desc=Partial. RecA 100% identical (99% query coverage) to Klebsiella pneumoniae subsp. pneumoniae MGH 78578.	ENOG4108ZR6	K02860
BABY_3_207_14	0	0	0	0	0	0	0	0	0	0	0	0	0	0	0	0	6.7	11.3	22.5	19.8	50.1	38.3	0	0	rplS; 50S ribosomal protein L19 id=12277793 bin=BABY_3_Klebsiella_pneumoniae_57_525 species=Citrobacter freundii genus=Citrobacter taxon_order=Enterobacteriales taxon_class=Gammaproteobacteria phylum=Proteobacteria organism_desc=Partial. RecA 100% identical (99% query coverage) to Klebsiella pneumoniae subsp. pneumoniae MGH 78578.	ENOG4108YY1	K02884
BABY_3_207_20	0	0	0	0	0	0	0	0	0	0	0	0	0	0	0	0	0	0	0	0	1.3	0	0	0	phospho-2-dehydro-3-deoxyheptonate aldolase (EC:2.5.1.54) id=12277799 bin=BABY_3_Klebsiella_pneumoniae_57_525 species=Klebsiella pneumoniae genus=Klebsiella taxon_order=Enterobacteriales taxon_class=Gammaproteobacteria phylum=Proteobacteria organism_desc=Partial. RecA 100% identical (99% query coverage) to Klebsiella pneumoniae subsp. pneumoniae MGH 78578.	ENOG4105E99	K01626
BABY_3_207_21	0	0	0	0	0	0	0	0	0	0	0	0	0	0	0	0	0	2.2	0	0	0	0	0	0	tyrA; chorismate mutase (EC:1.3.1.12 5.4.99.5) id=12277800 bin=BABY_3_Klebsiella_pneumoniae_57_525 species=Klebsiella pneumoniae genus=Klebsiella taxon_order=Enterobacteriales taxon_class=Gammaproteobacteria phylum=Proteobacteria organism_desc=Partial. RecA 100% identical (99% query coverage) to Klebsiella pneumoniae subsp. pneumoniae MGH 78578.	ENOG4105EHE	K14187
BABY_3_207_22	0	0	0	0	0	0	0	0	0	0	0	0	0	0	0	0	0	0	0	0	0	4.2	0	0	SMP-30/Gluconolaconase/LRE-like region family protein id=12277801 bin=BABY_3_Klebsiella_pneumoniae_57_525 species=Klebsiella pneumoniae genus=Klebsiella taxon_order=Enterobacteriales taxon_class=Gammaproteobacteria phylum=Proteobacteria organism_desc=Partial. RecA 100% identical (99% query coverage) to Klebsiella pneumoniae subsp. pneumoniae MGH 78578.	ENOG4105CYF	NA
BABY_3_207_23	0	0	0	0	0	0	0	0	0	0	0	0	0	0	0	0	0	0	0	1.3	7.9	7.8	0	0	pheA; chorismate mutase (EC:4.2.1.51 5.4.99.5) id=12277802 bin=BABY_3_Klebsiella_pneumoniae_57_525 species=Klebsiella pneumoniae genus=Klebsiella taxon_order=Enterobacteriales taxon_class=Gammaproteobacteria phylum=Proteobacteria organism_desc=Partial. RecA 100% identical (99% query coverage) to Klebsiella pneumoniae subsp. pneumoniae MGH 78578.	ENOG4105CQC	K14170
BABY_3_207_24	0	0	0	0	0	0	0	0	0	0	0	0	0	0	0	0	0	6.6	21.9	19.4	0	0	0	0	translation inhibitor protein RaiA id=12277803 bin=BABY_3_Klebsiella_pneumoniae_57_525 species=Klebsiella sp. genus=Klebsiella taxon_order=Enterobacteriales taxon_class=Gammaproteobacteria phylum=Proteobacteria organism_desc=Partial. RecA 100% identical (99% query coverage) to Klebsiella pneumoniae subsp. pneumoniae MGH 78578.	ENOG4108WPH	K05809
BABY_3_207_25	0	0	0	0	0	0	0	0	0	0	0	0	0	0	0	0	3.1	0	2.4	1.8	1.7	2.9	0	0	membrane biogenesis protein id=12277804 bin=BABY_3_Klebsiella_pneumoniae_57_525 species=Klebsiella pneumoniae genus=Klebsiella taxon_order=Enterobacteriales taxon_class=Gammaproteobacteria phylum=Proteobacteria organism_desc=Partial. RecA 100% identical (99% query coverage) to Klebsiella pneumoniae subsp. pneumoniae MGH 78578.	ENOG4106SNF	K05807
BABY_3_207_26	0	0	0	0	0	0	0	0	0	0	0	0	0	0	0	0	0	0	0	0	0	2.6	0	0	rluD; 23S rRNA pseudouridylate synthase id=12277805 bin=BABY_3_Klebsiella_pneumoniae_57_525 species=Klebsiella pneumoniae genus=Klebsiella taxon_order=Enterobacteriales taxon_class=Gammaproteobacteria phylum=Proteobacteria organism_desc=Partial. RecA 100% identical (99% query coverage) to Klebsiella pneumoniae subsp. pneumoniae MGH 78578.	ENOG4105C34	K06180
BABY_3_207_28	0	0	0	0	0	0	0	0	0	0	2.7	0	0	0	0	0	49.2	48.7	69.6	79.7	45.2	53.6	0	0	protein disaggregation chaperone id=12277807 bin=BABY_3_Klebsiella_pneumoniae_57_525 species=Enterococcus gallinarum genus=Enterococcus taxon_order=Lactobacillales taxon_class=Bacilli phylum=Firmicutes organism_desc=Partial. RecA 100% identical (99% query coverage) to Klebsiella pneumoniae subsp. pneumoniae MGH 78578.	ENOG410QIFG	K03695
BABY_3_207_6	0	0	0	0	0	0	0	0	0	0	0	0	0	0	0	0	0	0	2	1.9	0	0	0	0	ppnK; inorganic polyphosphate/ATP-NAD kinase (EC:2.7.1.23) id=12277785 bin=BABY_3_Klebsiella_pneumoniae_57_525 species=Klebsiella pneumoniae genus=Klebsiella taxon_order=Enterobacteriales taxon_class=Gammaproteobacteria phylum=Proteobacteria organism_desc=Partial. RecA 100% identical (99% query coverage) to Klebsiella pneumoniae subsp. pneumoniae MGH 78578.	ENOG4105F91	K00858
BABY_3_207_7	0	0	0	0	0	0	0	0	0	0	0	0	0	0	0	0	5.1	4.4	9.9	10.7	6.6	7.5	0	0	Heat shock protein GrpE id=12277786 bin=BABY_3_Klebsiella_pneumoniae_57_525 species=Klebsiella pneumoniae genus=Klebsiella taxon_order=Enterobacteriales taxon_class=Gammaproteobacteria phylum=Proteobacteria organism_desc=Partial. RecA 100% identical (99% query coverage) to Klebsiella pneumoniae subsp. pneumoniae MGH 78578.	ENOG4105K90	K03687
BABY_3_159_102	0	0	0	0	0	0	0	0	0	0	0	0	0	0	0	0	0	0	0	1.6	6.6	8.1	0	0	isopropylmalate isomerase small subunit id=12275547 bin=BABY_3_Klebsiella_pneumoniae_57_525 species=Klebsiella pneumoniae genus=Klebsiella taxon_order=Enterobacteriales taxon_class=Gammaproteobacteria phylum=Proteobacteria organism_desc=Partial. RecA 100% identical (99% query coverage) to Klebsiella pneumoniae subsp. pneumoniae MGH 78578.	ENOG4105MQS	K01704
BABY_3_159_103	0	0	0	0	0	0	0	0	0	0	0	0	0	0	0	0	0	0	0	0	7.7	7.1	0	0	isopropylmalate isomerase (EC:4.2.1.33) id=12275548 bin=BABY_3_Klebsiella_pneumoniae_57_525 species=Klebsiella pneumoniae genus=Klebsiella taxon_order=Enterobacteriales taxon_class=Gammaproteobacteria phylum=Proteobacteria organism_desc=Partial. RecA 100% identical (99% query coverage) to Klebsiella pneumoniae subsp. pneumoniae MGH 78578.	ENOG410QITV	K01703
BABY_3_159_104	0	0	0	0	0	0	0	0	0	0	0	0	0	0	0	0	0	0	0	0	3.5	6.1	0	0	3-isopropylmalate dehydrogenase id=12275549 bin=BABY_3_Klebsiella_pneumoniae_57_525 species=Klebsiella pneumoniae genus=Klebsiella taxon_order=Enterobacteriales taxon_class=Gammaproteobacteria phylum=Proteobacteria organism_desc=Partial. RecA 100% identical (99% query coverage) to Klebsiella pneumoniae subsp. pneumoniae MGH 78578.	ENOG410QHS3	K00052
BABY_3_159_105	0	0	0	0	0	0	0	0	0	0	0	0	0	0	0	0	0	0	0	2.9	0	0	0	0	2-isopropylmalate synthase id=12275550 bin=BABY_3_Klebsiella_pneumoniae_57_525 species=Klebsiella pneumoniae genus=Klebsiella taxon_order=Enterobacteriales taxon_class=Gammaproteobacteria phylum=Proteobacteria organism_desc=Partial. RecA 100% identical (99% query coverage) to Klebsiella pneumoniae subsp. pneumoniae MGH 78578.	ENOG4116QMF	K01649
BABY_3_159_107	0	0	0	0	0	0	0	0	0	0	0	0	0	0	0	0	2.6	0	3	0	6.4	9.4	0	0	acetolactate synthase 3 catalytic subunit (EC:2.2.1.6) id=12275552 bin=BABY_3_Klebsiella_pneumoniae_57_525 species=Escherichia coli genus=Escherichia taxon_order=Enterobacteriales taxon_class=Gammaproteobacteria phylum=Proteobacteria organism_desc=Partial. RecA 100% identical (99% query coverage) to Klebsiella pneumoniae subsp. pneumoniae MGH 78578.	ENOG410QI57	K01652
BABY_3_159_109	0	0	0	0	0	0	0	0	0	0	0	0	0	0	0	0	4.1	0	2.8	3.5	2.8	7.2	0	0	fruR; DNA-binding transcriptional regulator FruR id=12275554 bin=BABY_3_Klebsiella_pneumoniae_57_525 species=Klebsiella pneumoniae genus=Klebsiella taxon_order=Enterobacteriales taxon_class=Gammaproteobacteria phylum=Proteobacteria organism_desc=Partial. RecA 100% identical (99% query coverage) to Klebsiella pneumoniae subsp. pneumoniae MGH 78578.	ENOG4107B7Y	K03435
BABY_3_159_11	0	0	0	0	0	0	0	0	0	0	0	0	0	0	0	0	0	0	1.7	1.5	0	0	0	0	Bacterial Peptide Chain Release Factor 3 (RF-3) id=12275456 bin=BABY_3_Klebsiella_pneumoniae_57_525 species=Klebsiella pneumoniae genus=Klebsiella taxon_order=Enterobacteriales taxon_class=Gammaproteobacteria phylum=Proteobacteria organism_desc=Partial. RecA 100% identical (99% query coverage) to Klebsiella pneumoniae subsp. pneumoniae MGH 78578.	ENOG4105C8A	K02837
BABY_3_159_111	0	0	0	0	0	0	0	0	0	0	1.4	1.5	0	0	0	0	3.1	2.2	0	2.3	1.7	0	0	0	16S rRNA methyltransferase id=12275556 bin=BABY_3_Klebsiella_pneumoniae_57_525 species=Klebsiella pneumoniae genus=Klebsiella taxon_order=Enterobacteriales taxon_class=Gammaproteobacteria phylum=Proteobacteria organism_desc=Partial. RecA 100% identical (99% query coverage) to Klebsiella pneumoniae subsp. pneumoniae MGH 78578.	ENOG4105CGJ	K03438
BABY_3_159_114	0	0	0	0	0	0	0	0	0	0	0	0	0	0	0	0	5.1	4.4	7.8	8	6.8	5.8	0	0	murE; UDP-N-acetylmuramoylalanyl-D-glutamate--2,6-diaminopimelate ligase id=12275559 bin=BABY_3_Klebsiella_pneumoniae_57_525 species=Klebsiella pneumoniae genus=Klebsiella taxon_order=Enterobacteriales taxon_class=Gammaproteobacteria phylum=Proteobacteria organism_desc=Partial. RecA 100% identical (99% query coverage) to Klebsiella pneumoniae subsp. pneumoniae MGH 78578.	ENOG4107EEN	K01928
BABY_3_159_115	0	0	0	0	0	0	0	0	0	0	0	0	0	0	0	0	0	0	0	2.1	3.3	4.2	0	0	murF; UDP-N-acetylmuramoyl-tripeptide--D-alanyl-D-alanine ligase (EC:6.3.2.10) id=12275560 bin=BABY_3_Klebsiella_pneumoniae_57_525 species=Enterococcus gallinarum genus=Enterococcus taxon_order=Lactobacillales taxon_class=Bacilli phylum=Firmicutes organism_desc=Partial. RecA 100% identical (99% query coverage) to Klebsiella pneumoniae subsp. pneumoniae MGH 78578.	ENOG4108EQQ	K01929
BABY_3_159_117	0	0	0	0	0	0	0	0	0	0	0	0	0	0	0	0	0	0	4.5	2.2	1.2	0	0	0	murD; UDP-N-acetylmuramoyl-L-alanyl-D-glutamate synthetase (EC:6.3.2.9) id=12275562 bin=BABY_3_Klebsiella_pneumoniae_57_525 species=Klebsiella pneumoniae genus=Klebsiella taxon_order=Enterobacteriales taxon_class=Gammaproteobacteria phylum=Proteobacteria organism_desc=Partial. RecA 100% identical (99% query coverage) to Klebsiella pneumoniae subsp. pneumoniae MGH 78578.	ENOG4105DMZ	K01925
BABY_3_159_119	0	0	0	0	0	0	0	0	0	0	0	0	0	0	0	0	0	0	1.5	0	2.6	0	0	0	murG; undecaprenyldiphospho-muramoylpentapeptide beta-N-acetylglucosaminyltransferase (EC:2.4.1.227) id=12275564 bin=BABY_3_Klebsiella_pneumoniae_57_525 species=Escherichia coli genus=Escherichia taxon_order=Enterobacteriales taxon_class=Gammaproteobacteria phylum=Proteobacteria organism_desc=Partial. RecA 100% identical (99% query coverage) to Klebsiella pneumoniae subsp. pneumoniae MGH 78578.	ENOG4105DVQ	K02563
BABY_3_159_12	0	0	0	0	0	0	0	0	0	0	0	0	0	0	0	0	0	0	3	3.9	2.2	0	0	0	periplasmic protein id=12275457 bin=BABY_3_Klebsiella_pneumoniae_57_525 species=Klebsiella pneumoniae genus=Klebsiella taxon_order=Enterobacteriales taxon_class=Gammaproteobacteria phylum=Proteobacteria organism_desc=Partial. RecA 100% identical (99% query coverage) to Klebsiella pneumoniae subsp. pneumoniae MGH 78578.	ENOG4105K3G	K04065
BABY_3_159_123	0	0	0	0	0	0	0	0	0	0	0	0	0	0	0	0	6.2	6.6	0	0	2.9	2.2	0	0	ftsA; cell division protein FtsA id=12275568 bin=BABY_3_Klebsiella_pneumoniae_57_525 species=Klebsiella pneumoniae genus=Klebsiella taxon_order=Enterobacteriales taxon_class=Gammaproteobacteria phylum=Proteobacteria organism_desc=Partial. RecA 100% identical (99% query coverage) to Klebsiella pneumoniae subsp. pneumoniae MGH 78578.	ENOG4105CIT	K03590
BABY_3_159_124	0	0	0	0	0	0	0	0	0	0	0	0	0	0	0	0	0	18.2	21.3	14.9	14.8	27.8	0	0	cell division protein FtsZ id=12275569 bin=BABY_3_Klebsiella_pneumoniae_57_525 species=Enterococcus gallinarum genus=Enterococcus taxon_order=Lactobacillales taxon_class=Bacilli phylum=Firmicutes organism_desc=Partial. RecA 100% identical (99% query coverage) to Klebsiella pneumoniae subsp. pneumoniae MGH 78578.	ENOG4105CDK	K03531
BABY_3_159_127	0	0	0	0	0	0	0	0	0	0	0	0	0	0	0	0	20.6	13.4	13.1	10.1	10.3	18.9	0	0	secA; preprotein translocase subunit SecA id=12275572 bin=BABY_3_Klebsiella_pneumoniae_57_525 species=Klebsiella pneumoniae genus=Klebsiella taxon_order=Enterobacteriales taxon_class=Gammaproteobacteria phylum=Proteobacteria organism_desc=Partial. RecA 100% identical (99% query coverage) to Klebsiella pneumoniae subsp. pneumoniae MGH 78578.	ENOG410QI9G	K03070
BABY_3_159_132	0	0	0	0	0	0	0	0	0	0	0	0	0	0	0	0	10.6	6.1	5.6	5.3	7.6	2.4	0	0	guanosine 5'-monophosphate oxidoreductase (EC:1.7.1.7) id=12275577 bin=BABY_3_Klebsiella_pneumoniae_57_525 species=Klebsiella pneumoniae genus=Klebsiella taxon_order=Enterobacteriales taxon_class=Gammaproteobacteria phylum=Proteobacteria organism_desc=Partial. RecA 100% identical (99% query coverage) to Klebsiella pneumoniae subsp. pneumoniae MGH 78578.	ENOG4105CP4	K00364
BABY_3_159_136	0	0	0	0	0	0	0	0	0	0	0	0	0	0	0	0	3.1	0	0	0	2.9	5.2	0	0	nicotinate-nucleotide pyrophosphorylase (EC:2.4.2.19) id=12275581 bin=BABY_3_Klebsiella_pneumoniae_57_525 species=Klebsiella variicola CAG:634 genus=Klebsiella taxon_order=Enterobacteriales taxon_class=Gammaproteobacteria phylum=Proteobacteria organism_desc=Partial. RecA 100% identical (99% query coverage) to Klebsiella pneumoniae subsp. pneumoniae MGH 78578.	ENOG4105D18	K00767
BABY_3_159_143	0	0	0	0	0	0	0	0	0	0	0	0	0	0	0	0	37.7	32.4	29.4	40.3	15.1	23.7	0	0	aceE; pyruvate dehydrogenase (acetyl-transferring), homodimeric type (EC:1.2.4.1) id=12275588 bin=BABY_3_Klebsiella_pneumoniae_57_525 species=Klebsiella pneumoniae genus=Klebsiella taxon_order=Enterobacteriales taxon_class=Gammaproteobacteria phylum=Proteobacteria organism_desc=Partial. RecA 100% identical (99% query coverage) to Klebsiella pneumoniae subsp. pneumoniae MGH 78578.	ENOG4105DAQ	K00163
BABY_3_159_144	0	0	0	0	0	0	0	0	0	0	0	0	0	0	0	0	39.9	29.7	7.6	11	14.5	15.5	0	0	aceF; pyruvate dehydrogenase (EC:2.3.1.12) id=12275589 bin=BABY_3_Klebsiella_pneumoniae_57_525 species=Klebsiella pneumoniae genus=Klebsiella taxon_order=Enterobacteriales taxon_class=Gammaproteobacteria phylum=Proteobacteria organism_desc=Partial. RecA 100% identical (99% query coverage) to Klebsiella pneumoniae subsp. pneumoniae MGH 78578.	ENOG4107QSN	K00627
BABY_3_159_145	0	0	0	0	0	0	0	0	0	0	0	0	0	0	0	0	30	41.1	18.1	20.5	73.9	85	0	0	lpdA; dihydrolipoamide dehydrogenase id=12275590 bin=BABY_3_Klebsiella_pneumoniae_57_525 species=Klebsiella pneumoniae genus=Klebsiella taxon_order=Enterobacteriales taxon_class=Gammaproteobacteria phylum=Proteobacteria organism_desc=Partial. RecA 100% identical (99% query coverage) to Klebsiella pneumoniae subsp. pneumoniae MGH 78578.	ENOG410QIAX	K00382
BABY_3_159_149	0	0	0	0	0	0	0	0	0	0	3.1	2.9	0	0	0	0	19.7	20.9	27.2	24.6	19.7	19.6	0	0	Aconitate hydratase 2 (EC:4.2.1.3) id=12275594 bin=BABY_3_Klebsiella_pneumoniae_57_525 species=Klebsiella pneumoniae genus=Klebsiella taxon_order=Enterobacteriales taxon_class=Gammaproteobacteria phylum=Proteobacteria organism_desc=Partial. RecA 100% identical (99% query coverage) to Klebsiella pneumoniae subsp. pneumoniae MGH 78578.	ENOG4107QIJ	K01682
BABY_3_159_151	0	0	0	0	0	0	0	0	0	0	0	0	0	0	0	0	0	0	3	2.9	0	0	0	0	S-adenosylmethionine decarboxylase (EC:4.1.1.50) id=12275596 bin=BABY_3_Klebsiella_pneumoniae_57_525 species=Klebsiella pneumoniae genus=Klebsiella taxon_order=Enterobacteriales taxon_class=Gammaproteobacteria phylum=Proteobacteria organism_desc=Partial. RecA 100% identical (99% query coverage) to Klebsiella pneumoniae subsp. pneumoniae MGH 78578.	ENOG4105FDS	K01611
BABY_3_159_165	0	0	0	0	0	0	0	0	0	0	0	0	0	0	0	0	4.3	0	3.3	4	6	4.6	0	0	pantoate--beta-alanine ligase id=12275610 bin=BABY_3_Klebsiella_pneumoniae_57_525 species=Klebsiella pneumoniae genus=Klebsiella taxon_order=Enterobacteriales taxon_class=Gammaproteobacteria phylum=Proteobacteria organism_desc=Partial. RecA 100% identical (99% query coverage) to Klebsiella pneumoniae subsp. pneumoniae MGH 78578.	ENOG4108IAA	K01918
BABY_3_159_166	0	0	0	0	0	0	0	0	0	0	0	0	0	0	0	0	4.1	0	0	0	0	3.1	0	0	panB; 3-methyl-2-oxobutanoate hydroxymethyltransferase (EC:2.1.2.11) id=12275611 bin=BABY_3_Klebsiella_pneumoniae_57_525 species=Klebsiella pneumoniae genus=Klebsiella taxon_order=Enterobacteriales taxon_class=Gammaproteobacteria phylum=Proteobacteria organism_desc=Partial. RecA 100% identical (99% query coverage) to Klebsiella pneumoniae subsp. pneumoniae MGH 78578.	ENOG4105CCG	K00606
BABY_3_159_17	0	0	0	0	0	0	0	0	0	0	0	0	0	0	0	0	2.1	0	3.8	8.3	6.3	8.6	0	0	deoxyribose-phosphate aldolase id=12275462 bin=BABY_3_Klebsiella_pneumoniae_57_525 species=Klebsiella pneumoniae genus=Klebsiella taxon_order=Enterobacteriales taxon_class=Gammaproteobacteria phylum=Proteobacteria organism_desc=Partial. RecA 100% identical (99% query coverage) to Klebsiella pneumoniae subsp. pneumoniae MGH 78578.	ENOG4105FCI	K01619
BABY_3_159_170	0	0	0	0	0	0	0	0	0	0	0	0	0	0	0	0	0	0	7.1	4.5	0	0	0	0	dksA; RNA polymerase-binding transcription factor id=12275615 bin=BABY_3_Klebsiella_pneumoniae_57_525 species=Klebsiella pneumoniae genus=Klebsiella taxon_order=Enterobacteriales taxon_class=Gammaproteobacteria phylum=Proteobacteria organism_desc=Partial. RecA 100% identical (99% query coverage) to Klebsiella pneumoniae subsp. pneumoniae MGH 78578.	ENOG4108V7X	K06204
BABY_3_159_18	0	0	0	0	0	0	0	0	0	0	0	0	0	0	0	0	0	0	0	0	1.7	1.8	0	0	Thymidine phosphorylase (EC:2.4.2.4) id=12275463 bin=BABY_3_Klebsiella_pneumoniae_57_525 species=Klebsiella pneumoniae genus=Klebsiella taxon_order=Enterobacteriales taxon_class=Gammaproteobacteria phylum=Proteobacteria organism_desc=Partial. RecA 100% identical (99% query coverage) to Klebsiella pneumoniae subsp. pneumoniae MGH 78578.	ENOG4105CMW	K00758
BABY_3_159_182	0	0	0	0	0	0	0	0	0	0	0	0	0	0	0	0	0	0	0	0	5.5	11.5	0	0	general secretion pathway protein G id=12275627 bin=BABY_3_Klebsiella_pneumoniae_57_525 species=Klebsiella pneumoniae genus=Klebsiella taxon_order=Enterobacteriales taxon_class=Gammaproteobacteria phylum=Proteobacteria organism_desc=Partial. RecA 100% identical (99% query coverage) to Klebsiella pneumoniae subsp. pneumoniae MGH 78578.	ENOG4108VAU	K02456
BABY_3_159_187	0	0	0	0	0	0	0	0	0	0	0	0	0	0	0	0	0	0	0	0	0	2.1	0	0	pullulanase id=12275632 bin=BABY_3_Klebsiella_pneumoniae_57_525 species=Klebsiella pneumoniae genus=Klebsiella taxon_order=Enterobacteriales taxon_class=Gammaproteobacteria phylum=Proteobacteria organism_desc=Partial. RecA 100% identical (99% query coverage) to Klebsiella pneumoniae subsp. pneumoniae MGH 78578.	ENOG4107SS7	NA
BABY_3_159_19	0	0	0	0	0	0	0	0	0	0	0	0	0	0	0	0	0	0	2.8	2.5	3.2	5.8	0	7.7	phosphopentomutase id=12275464 bin=BABY_3_Klebsiella_pneumoniae_57_525 species=Klebsiella pneumoniae genus=Klebsiella taxon_order=Enterobacteriales taxon_class=Gammaproteobacteria phylum=Proteobacteria organism_desc=Partial. RecA 100% identical (99% query coverage) to Klebsiella pneumoniae subsp. pneumoniae MGH 78578.	ENOG4105CZG	K01839
BABY_3_159_190	0	0	0	0	0	0	0	0	0	0	0	0	0	0	0	0	4.1	6.6	0	1.5	1.3	2.7	0	0	mrcB; bifunctional glycosyl transferase/transpeptidase id=12275635 bin=BABY_3_Klebsiella_pneumoniae_57_525 species=Klebsiella pneumoniae genus=Klebsiella taxon_order=Enterobacteriales taxon_class=Gammaproteobacteria phylum=Proteobacteria organism_desc=Partial. RecA 100% identical (99% query coverage) to Klebsiella pneumoniae subsp. pneumoniae MGH 78578.	ENOG4105BZ4	K05365
BABY_3_159_195	0	0	0	0	0	0	0	0	0	0	0	0	0	0	0	0	0	0	7.9	4.7	4.1	10.4	0	0	hemL; glutamate-1-semialdehyde-2,1-aminomutase (EC:5.4.3.8) id=12275640 bin=BABY_3_Klebsiella_pneumoniae_57_525 species=Klebsiella pneumoniae genus=Klebsiella taxon_order=Enterobacteriales taxon_class=Gammaproteobacteria phylum=Proteobacteria organism_desc=Partial. RecA 100% identical (99% query coverage) to Klebsiella pneumoniae subsp. pneumoniae MGH 78578.	ENOG410QJ2P	K01845
BABY_3_159_20	0	0	0	0	0	0	0	0	0	0	0	0	0	0	0	0	9	8.1	15.9	15.1	10.4	13.8	0	0	deoD; Purine nucleoside phosphorylase DeoD-type (EC:2.4.2.1) id=12275465 bin=BABY_3_Klebsiella_pneumoniae_57_525 species=Escherichia coli genus=Escherichia taxon_order=Enterobacteriales taxon_class=Gammaproteobacteria phylum=Proteobacteria organism_desc=Partial. RecA 100% identical (99% query coverage) to Klebsiella pneumoniae subsp. pneumoniae MGH 78578.	ENOG4105D3A	K03784
BABY_3_159_200	0	0	0	0	0	0	0	0	0	0	0	0	0	0	0	0	0	0	5.3	10.4	2.6	2.6	0	0	mtnN; MTA/SAH nucleosidase (EC:3.2.2.16) id=12275645 bin=BABY_3_Klebsiella_pneumoniae_57_525 species=Klebsiella pneumoniae genus=Klebsiella taxon_order=Enterobacteriales taxon_class=Gammaproteobacteria phylum=Proteobacteria organism_desc=Partial. RecA 100% identical (99% query coverage) to Klebsiella pneumoniae subsp. pneumoniae MGH 78578.	ENOG4105DUF	K01243
BABY_3_159_202	0	0	0	0	0	0	0	0	0	0	0	0	0	0	0	0	26.8	22.5	14	24.1	6.1	13.3	0	0	degP; hypothetical protein id=12275647 bin=BABY_3_Klebsiella_pneumoniae_57_525 species=Klebsiella pneumoniae genus=Klebsiella taxon_order=Enterobacteriales taxon_class=Gammaproteobacteria phylum=Proteobacteria organism_desc=Partial. RecA 100% identical (99% query coverage) to Klebsiella pneumoniae subsp. pneumoniae MGH 78578.	ENOG410QHTY	K04771
BABY_3_159_205	0	0	0	0	0	0	0	0	0	0	0	0	0	0	0	0	21.5	17.6	26.2	14.2	56.2	37.2	0	0	dapD; 2,3,4,5-tetrahydropyridine-2,6-carboxylate N-succinyltransferase (EC:2.3.1.117) id=12275650 bin=BABY_3_Klebsiella_pneumoniae_57_525 species=Klebsiella pneumoniae genus=Klebsiella taxon_order=Enterobacteriales taxon_class=Gammaproteobacteria phylum=Proteobacteria organism_desc=Partial. RecA 100% identical (99% query coverage) to Klebsiella pneumoniae subsp. pneumoniae MGH 78578.	ENOG4105DMJ	K00674
BABY_3_159_207	0	0	0	0	0	0	0	0	0	0	0	0	0	0	0	0	0	0	2.7	0	5.2	2.5	0	0	map; methionine aminopeptidase id=12275652 bin=BABY_3_Klebsiella_pneumoniae_57_525 species=Klebsiella pneumoniae genus=Klebsiella taxon_order=Enterobacteriales taxon_class=Gammaproteobacteria phylum=Proteobacteria organism_desc=Partial. RecA 100% identical (99% query coverage) to Klebsiella pneumoniae subsp. pneumoniae MGH 78578.	ENOG410QICC	K01265
BABY_3_159_208	0	0	0	0	0	0	0	0	0	0	0	0	0	0	0	0	0	3.9	16.7	19.8	25.1	23.2	0	0	30S ribosomal protein S2 id=12275653 bin=BABY_3_Klebsiella_pneumoniae_57_525 species=Klebsiella pneumoniae genus=Klebsiella taxon_order=Enterobacteriales taxon_class=Gammaproteobacteria phylum=Proteobacteria organism_desc=Partial. RecA 100% identical (99% query coverage) to Klebsiella pneumoniae subsp. pneumoniae MGH 78578.	ENOG4105CE9	K02967
BABY_3_159_209	0	0	0	0	0	0	0	0	0	0	0	0	0	0	0	0	26.5	14.3	59.7	50.9	57	79.4	0	0	tsf; endo-1,4-D-glucanase id=12275654 bin=BABY_3_Klebsiella_pneumoniae_57_525 species=Klebsiella pneumoniae genus=Klebsiella taxon_order=Enterobacteriales taxon_class=Gammaproteobacteria phylum=Proteobacteria organism_desc=Partial. RecA 100% identical (99% query coverage) to Klebsiella pneumoniae subsp. pneumoniae MGH 78578.	ENOG4105CU7	K02357
BABY_3_159_210	0	0	0	0	0	0	0	0	0	0	0	0	0	0	0	0	8.2	3.3	0	8.8	7.5	0	0	0	uridylate kinase id=12275655 bin=BABY_3_Klebsiella_pneumoniae_57_525 species=Klebsiella pneumoniae genus=Klebsiella taxon_order=Enterobacteriales taxon_class=Gammaproteobacteria phylum=Proteobacteria organism_desc=Partial. RecA 100% identical (99% query coverage) to Klebsiella pneumoniae subsp. pneumoniae MGH 78578.	ENOG4105C41	K09903
BABY_3_159_211	0	0	0	0	0	0	0	0	0	0	0	0	0	0	0	0	0	8.8	2.4	2.1	0	3.6	0	0	frr; ribosome recycling factor id=12275656 bin=BABY_3_Klebsiella_pneumoniae_57_525 species=Klebsiella pneumoniae genus=Klebsiella taxon_order=Enterobacteriales taxon_class=Gammaproteobacteria phylum=Proteobacteria organism_desc=Partial. RecA 100% identical (99% query coverage) to Klebsiella pneumoniae subsp. pneumoniae MGH 78578.	ENOG4108VCV	K02838
BABY_3_159_216	0	0	0	0	0	0	0	0	0	0	0	0	0	0	0	0	9.2	8.8	11.1	8	15.7	19.7	0	0	outer membrane protein assembly factor YaeT id=12275661 bin=BABY_3_Klebsiella_pneumoniae_57_525 species=Klebsiella pneumoniae genus=Klebsiella taxon_order=Enterobacteriales taxon_class=Gammaproteobacteria phylum=Proteobacteria organism_desc=Partial. RecA 100% identical (99% query coverage) to Klebsiella pneumoniae subsp. pneumoniae MGH 78578.	ENOG4105E1Z	K07277
BABY_3_159_217	0	0	0	0	0	0	0	0	0	0	0	0	0	0	0	0	7.2	6.6	17	17.6	10.1	7.9	0	0	molecular chaperone id=12275662 bin=BABY_3_Klebsiella_pneumoniae_57_525 species=Klebsiella pneumoniae genus=Klebsiella taxon_order=Enterobacteriales taxon_class=Gammaproteobacteria phylum=Proteobacteria organism_desc=Partial. RecA 100% identical (99% query coverage) to Klebsiella pneumoniae subsp. pneumoniae MGH 78578.	ENOG4108RFI	K06142
BABY_3_159_219	0	0	0	0	0	0	0	0	0	0	0	0	0	0	0	0	5.7	0	0	0	0	0	0	0	(3R)-hydroxymyristoyl-[acyl carrier protein] dehydratase (EC:4.2.1.59) id=12275664 bin=BABY_3_Klebsiella_pneumoniae_57_525 species=Klebsiella pneumoniae genus=Klebsiella taxon_order=Enterobacteriales taxon_class=Gammaproteobacteria phylum=Proteobacteria organism_desc=Partial. RecA 100% identical (99% query coverage) to Klebsiella pneumoniae subsp. pneumoniae MGH 78578.	ENOG4108YXN	K02372
BABY_3_159_220	0	0	0	0	0	0	0	0	0	0	0	0	0	0	0	0	0	0	6.4	3.3	9.7	6.7	0	0	UDP-N-acetylglucosamine acyltransferase (EC:2.3.1.129) id=12275665 bin=BABY_3_Klebsiella_pneumoniae_57_525 species=Klebsiella pneumoniae genus=Klebsiella taxon_order=Enterobacteriales taxon_class=Gammaproteobacteria phylum=Proteobacteria organism_desc=Partial. RecA 100% identical (99% query coverage) to Klebsiella pneumoniae subsp. pneumoniae MGH 78578.	ENOG4105DAF	K00677
BABY_3_159_224	0	0	0	0	0	0	0	0	0	0	0	0	0	0	0	0	0	18.7	0	2.1	8.2	2.8	0	0	acetyl-CoA carboxylase subunit alpha (EC:6.4.1.2) id=12275669 bin=BABY_3_Klebsiella_pneumoniae_57_525 species=Escherichia coli genus=Escherichia taxon_order=Enterobacteriales taxon_class=Gammaproteobacteria phylum=Proteobacteria organism_desc=Partial. RecA 100% identical (99% query coverage) to Klebsiella pneumoniae subsp. pneumoniae MGH 78578.	ENOG4107QM9	K01962
BABY_3_159_225	0	0	0	0	0	0	0	0	0	0	0	0	0	0	0	0	0	0	0	0	0	2.6	0	0	ldcC; hypothetical protein id=12275670 bin=BABY_3_Klebsiella_pneumoniae_57_525 species=Klebsiella pneumoniae genus=Klebsiella taxon_order=Enterobacteriales taxon_class=Gammaproteobacteria phylum=Proteobacteria organism_desc=Partial. RecA 100% identical (99% query coverage) to Klebsiella pneumoniae subsp. pneumoniae MGH 78578.	ENOG4107R2A	K01582
BABY_3_159_23	0	0	0	0	0	0	0	0	0	0	0	0	0	0	0	0	0	0	0	0	0	1.6	0	0	serB; phosphoserine phosphatase (EC:3.1.3.3) id=12275468 bin=BABY_3_Klebsiella_pneumoniae_57_525 species=Klebsiella pneumoniae genus=Klebsiella taxon_order=Enterobacteriales taxon_class=Gammaproteobacteria phylum=Proteobacteria organism_desc=Partial. RecA 100% identical (99% query coverage) to Klebsiella pneumoniae subsp. pneumoniae MGH 78578.	ENOG4105EAC	K01079
BABY_3_159_234	0	0	0	0	0	0	0	0	0	0	0	0	0	0	0	0	21.1	18	19.7	10.9	13.2	13.6	1.7	1.7	Prolyl-tRNA synthetase (EC:6.1.1.15) id=12275679 bin=BABY_3_Klebsiella_pneumoniae_57_525 species=Klebsiella pneumoniae genus=Klebsiella taxon_order=Enterobacteriales taxon_class=Gammaproteobacteria phylum=Proteobacteria organism_desc=Partial. RecA 100% identical (99% query coverage) to Klebsiella pneumoniae subsp. pneumoniae MGH 78578.	ENOG4105C90	K01881
BABY_3_159_237	0	0	0	0	0	0	0	0	0	0	3.6	0	0	0	0	0	18.3	15.5	23.6	23.3	38.5	38.8	0	0	DL-methionine transporter substrate-binding subunit id=12275682 bin=BABY_3_Klebsiella_pneumoniae_57_525 species=Klebsiella pneumoniae genus=Klebsiella taxon_order=Enterobacteriales taxon_class=Gammaproteobacteria phylum=Proteobacteria organism_desc=Partial. RecA 100% identical (99% query coverage) to Klebsiella pneumoniae subsp. pneumoniae MGH 78578.	ENOG410QJBS	K02073
BABY_3_159_239	0	0	0	0	0	0	0	0	0	0	0	0	0	0	0	0	0	0	0	0	0	2.4	0	0	metN; DL-methionine transporter ATP-binding subunit id=12275684 bin=BABY_3_Klebsiella_pneumoniae_57_525 species=Klebsiella pneumoniae genus=Klebsiella taxon_order=Enterobacteriales taxon_class=Gammaproteobacteria phylum=Proteobacteria organism_desc=Partial. RecA 100% identical (99% query coverage) to Klebsiella pneumoniae subsp. pneumoniae MGH 78578.	ENOG4108JEI	K02071
BABY_3_159_26	0	0	0	0	0	0	0	0	0	0	0	0	0	0	0	0	10.3	13.2	6.4	5.8	8.7	23.7	0	0	ABC transporter ATP-binding protein id=12275471 bin=BABY_3_Klebsiella_pneumoniae_57_525 species=Klebsiella pneumoniae genus=Klebsiella taxon_order=Enterobacteriales taxon_class=Gammaproteobacteria phylum=Proteobacteria organism_desc=Partial. RecA 100% identical (99% query coverage) to Klebsiella pneumoniae subsp. pneumoniae MGH 78578.	ENOG410QITU	NA
BABY_3_159_27	0	0	0	0	0	0	0	0	0	0	0	0	0	0	0	0	3.1	3.3	2.6	0	0	1.4	0	0	sit; hypothetical protein id=12275472 bin=BABY_3_Klebsiella_pneumoniae_57_525 species=Klebsiella pneumoniae genus=Klebsiella taxon_order=Enterobacteriales taxon_class=Gammaproteobacteria phylum=Proteobacteria organism_desc=Partial. RecA 100% identical (99% query coverage) to Klebsiella pneumoniae subsp. pneumoniae MGH 78578.	ENOG4107SC1	K08309
BABY_3_159_30	0	0	0	0	0	0	0	0	0	0	0	0	0	0	0	0	0	0	3	6	6.7	1.3	0	0	gpmB; hypothetical protein id=12275475 bin=BABY_3_Klebsiella_pneumoniae_57_525 species=Klebsiella pneumoniae genus=Klebsiella taxon_order=Enterobacteriales taxon_class=Gammaproteobacteria phylum=Proteobacteria organism_desc=Partial. RecA 100% identical (99% query coverage) to Klebsiella pneumoniae subsp. pneumoniae MGH 78578.	ENOG4105CVJ	K15634
BABY_3_159_31	0	0	0	0	0	0	0	0	0	0	0	0	0	0	0	0	0	0	0	4.1	9.9	9.5	0	0	transcriptional regulator id=12275476 bin=BABY_3_Klebsiella_pneumoniae_57_525 species=Klebsiella pneumoniae genus=Klebsiella taxon_order=Enterobacteriales taxon_class=Gammaproteobacteria phylum=Proteobacteria organism_desc=Partial. RecA 100% identical (99% query coverage) to Klebsiella pneumoniae subsp. pneumoniae MGH 78578.	ENOG4105UEI	K05804
BABY_3_159_36	0	0	0	0	0	0	0	0	0	0	0	0	0	0	0	0	13.3	17.6	21.9	42.3	57.2	50.9	0	0	two-component response regulator id=12275481 bin=BABY_3_Klebsiella_pneumoniae_57_525 species=Klebsiella pneumoniae genus=Klebsiella taxon_order=Enterobacteriales taxon_class=Gammaproteobacteria phylum=Proteobacteria organism_desc=Partial. RecA 100% identical (99% query coverage) to Klebsiella pneumoniae subsp. pneumoniae MGH 78578.	ENOG41065U4	K07773
BABY_3_159_38	0	0	0	0	0	0	0	0	0	0	0	0	0	0	0	0	7.2	5.5	2.6	2.9	10.6	9.9	0	0	thrA; aspartate kinase (EC:1.1.1.3 2.7.2.4) id=12275483 bin=BABY_3_Klebsiella_pneumoniae_57_525 species=Klebsiella pneumoniae genus=Klebsiella taxon_order=Enterobacteriales taxon_class=Gammaproteobacteria phylum=Proteobacteria organism_desc=Partial. RecA 100% identical (99% query coverage) to Klebsiella pneumoniae subsp. pneumoniae MGH 78578.	ENOG410QIUN	K12524
BABY_3_159_40	0	0	0	0	0	0	0	0	0	0	0	0	0	0	0	0	5.1	0	10.5	16	22.7	21.6	0	0	threonine synthase id=12275485 bin=BABY_3_Klebsiella_pneumoniae_57_525 species=Klebsiella pneumoniae genus=Klebsiella taxon_order=Enterobacteriales taxon_class=Gammaproteobacteria phylum=Proteobacteria organism_desc=Partial. RecA 100% identical (99% query coverage) to Klebsiella pneumoniae subsp. pneumoniae MGH 78578.	ENOG4105D98	K01733
BABY_3_159_42	0	0	0	0	0	0	0	0	0	0	0	0	0	0	0	0	0	0	0	0	2.2	5.8	0	0	hypothetical protein id=12275487 bin=BABY_3_Klebsiella_pneumoniae_57_525 species=Klebsiella pneumoniae genus=Klebsiella taxon_order=Enterobacteriales taxon_class=Gammaproteobacteria phylum=Proteobacteria organism_desc=Partial. RecA 100% identical (99% query coverage) to Klebsiella pneumoniae subsp. pneumoniae MGH 78578.	ENOG4105D1Q	K09861
BABY_3_159_44	0	0	0	0	0	0	0	0	0	0	0	0	0	0	0	0	45.1	52.6	73.1	69.3	61.5	60.6	2.1	1.8	transaldolase B id=12275489 bin=BABY_3_Klebsiella_pneumoniae_57_525 species=Klebsiella pneumoniae genus=Klebsiella taxon_order=Enterobacteriales taxon_class=Gammaproteobacteria phylum=Proteobacteria organism_desc=Partial. RecA 100% identical (99% query coverage) to Klebsiella pneumoniae subsp. pneumoniae MGH 78578.	ENOG4105CW3	K00616
BABY_3_159_45	0	0	0	0	0	0	0	0	0	0	0	0	0	0	0	0	2.1	0	3.6	0	1.9	1.8	0	0	mogA; molybdenum cofactor biosynthesis protein MogA id=12275490 bin=BABY_3_Klebsiella_pneumoniae_57_525 species=Enterococcus gallinarum genus=Enterococcus taxon_order=Lactobacillales taxon_class=Bacilli phylum=Firmicutes organism_desc=Partial. RecA 100% identical (99% query coverage) to Klebsiella pneumoniae subsp. pneumoniae MGH 78578.	ENOG4105EPU	K03831
BABY_3_159_50	0	0	0	0	0	0	0	1.7	0	0	0	0	0	0	0	0	97.8	65.1	88	72.4	70	77.3	0	0	dnaK; molecular chaperone DnaK id=12275495 bin=BABY_3_Klebsiella_pneumoniae_57_525 species=Klebsiella pneumoniae genus=Klebsiella taxon_order=Enterobacteriales taxon_class=Gammaproteobacteria phylum=Proteobacteria organism_desc=Partial. RecA 100% identical (99% query coverage) to Klebsiella pneumoniae subsp. pneumoniae MGH 78578.	ENOG410QJ3C	K04043
BABY_3_159_51	0	0	0	0	0	0	0	0	0	0	0	0	0	0	0	0	0	0	2.8	1.4	1.8	5.2	0	0	molecular chaperone DnaJ id=12275496 bin=BABY_3_Klebsiella_pneumoniae_57_525 species=Klebsiella pneumoniae genus=Klebsiella taxon_order=Enterobacteriales taxon_class=Gammaproteobacteria phylum=Proteobacteria organism_desc=Partial. RecA 100% identical (99% query coverage) to Klebsiella pneumoniae subsp. pneumoniae MGH 78578.	ENOG4105BZ5	K03686
BABY_3_159_56	0	0	0	0	0	0	0	0	0	0	0	0	0	0	0	0	9.3	5	8.4	1.6	12.1	6.1	0	0	isoleucyl-tRNA synthetase id=12275501 bin=BABY_3_Klebsiella_pneumoniae_57_525 species=Klebsiella pneumoniae genus=Klebsiella taxon_order=Enterobacteriales taxon_class=Gammaproteobacteria phylum=Proteobacteria organism_desc=Partial. RecA 100% identical (99% query coverage) to Klebsiella pneumoniae subsp. pneumoniae MGH 78578.	ENOG4105C07	K01870
BABY_3_159_60	0	0	0	0	0	0	0	0	0	0	0	0	0	0	0	0	0	0	2	0	3.3	3.5	0	0	ribonucleoside hydrolase RihC id=12275505 bin=BABY_3_Klebsiella_pneumoniae_57_525 species=Klebsiella pneumoniae genus=Klebsiella taxon_order=Enterobacteriales taxon_class=Gammaproteobacteria phylum=Proteobacteria organism_desc=Partial. RecA 100% identical (99% query coverage) to Klebsiella pneumoniae subsp. pneumoniae MGH 78578.	ENOG4105DU0	K12700
BABY_3_159_64	0	0	0	0	0	0	0	0	0	0	0	0	0	0	0	0	0	0	0	3.9	5.9	6.1	0	0	dapB; 4-hydroxy-tetrahydrodipicolinate reductase (EC:1.17.1.8) id=12275509 bin=BABY_3_Klebsiella_pneumoniae_57_525 species=Klebsiella pneumoniae genus=Klebsiella taxon_order=Enterobacteriales taxon_class=Gammaproteobacteria phylum=Proteobacteria organism_desc=Partial. RecA 100% identical (99% query coverage) to Klebsiella pneumoniae subsp. pneumoniae MGH 78578.	ENOG4105DUK	K00215
BABY_3_159_65	0	0	0	0	0	0	0	0	0	0	0	0	0	0	0	0	10.8	11	3.5	1.7	17.5	14.6	0	0	carbamoyl phosphate synthase small subunit (EC:6.3.5.5) id=12275510 bin=BABY_3_Klebsiella_pneumoniae_57_525 species=Klebsiella pneumoniae genus=Klebsiella taxon_order=Enterobacteriales taxon_class=Gammaproteobacteria phylum=Proteobacteria organism_desc=Partial. RecA 100% identical (99% query coverage) to Klebsiella pneumoniae subsp. pneumoniae MGH 78578.	ENOG4105C1M	K01956
BABY_3_159_66	0	0	0	0	0	0	0	0	0	0	0	0	0	0	0	0	36.9	31.4	12.9	18.8	29	40.1	0	0	carB; carbamoyl phosphate synthase large subunit (EC:6.3.5.5) id=12275511 bin=BABY_3_Klebsiella_pneumoniae_57_525 species=Escherichia coli genus=Escherichia taxon_order=Enterobacteriales taxon_class=Gammaproteobacteria phylum=Proteobacteria organism_desc=Partial. RecA 100% identical (99% query coverage) to Klebsiella pneumoniae subsp. pneumoniae MGH 78578.	ENOG4105CU6	K01955
BABY_3_159_7	0	0	0	0	0	0	0	0	0	0	0	0	0	0	0	0	0	0	3	0	0	0	0	0	16S rRNA m(2)G 1207 methyltransferase (EC:2.1.1.172) id=12275452 bin=BABY_3_Klebsiella_pneumoniae_57_525 species=Klebsiella pneumoniae genus=Klebsiella taxon_order=Enterobacteriales taxon_class=Gammaproteobacteria phylum=Proteobacteria organism_desc=Partial. RecA 100% identical (99% query coverage) to Klebsiella pneumoniae subsp. pneumoniae MGH 78578.	ENOG4105D8J	K00564
BABY_3_159_70	0	0	0	0	0	0	0	0	0	0	0	0	0	0	0	0	0	0	2	0	2.2	2.1	0	0	dyrA; dihydrofolate reductase (EC:1.5.1.3) id=12275515 bin=BABY_3_Klebsiella_pneumoniae_57_525 species=Klebsiella pneumoniae genus=Klebsiella taxon_order=Enterobacteriales taxon_class=Gammaproteobacteria phylum=Proteobacteria organism_desc=Partial. RecA 100% identical (99% query coverage) to Klebsiella pneumoniae subsp. pneumoniae MGH 78578.	ENOG4108YYV	K00287
BABY_3_159_71	0	0	0	0	0	0	0	0	0	0	0	0	0	0	0	0	0	0	0	2.9	0	0	0	0	Bis(5'-nucleosyl)-tetraphosphatase, symmetrical (EC:3.6.1.41) id=12275516 bin=BABY_3_Klebsiella_pneumoniae_57_525 species=Klebsiella pneumoniae genus=Klebsiella taxon_order=Enterobacteriales taxon_class=Gammaproteobacteria phylum=Proteobacteria organism_desc=Partial. RecA 100% identical (99% query coverage) to Klebsiella pneumoniae subsp. pneumoniae MGH 78578.	ENOG4105DDT	K01525
BABY_3_159_74	0	0	0	0	0	0	0	0	0	0	0	0	0	0	0	0	0	0	0	0	1.6	1.3	0	0	pdxA; 4-hydroxythreonine-4-phosphate dehydrogenase (EC:1.1.1.262) id=12275519 bin=BABY_3_Klebsiella_pneumoniae_57_525 species=Klebsiella pneumoniae genus=Klebsiella taxon_order=Enterobacteriales taxon_class=Gammaproteobacteria phylum=Proteobacteria organism_desc=Partial. RecA 100% identical (99% query coverage) to Klebsiella pneumoniae subsp. pneumoniae MGH 78578.	ENOG4105CEZ	K00097
BABY_3_159_75	0	0	0	0	0	0	0	0	0	0	0	0	0	0	0	0	5.1	6.3	7.6	1.6	3.8	7	1.3	0	peptidyl-prolyl cis-trans isomerase SurA id=12275520 bin=BABY_3_Klebsiella_pneumoniae_57_525 species=Klebsiella pneumoniae genus=Klebsiella taxon_order=Enterobacteriales taxon_class=Gammaproteobacteria phylum=Proteobacteria organism_desc=Partial. RecA 100% identical (99% query coverage) to Klebsiella pneumoniae subsp. pneumoniae MGH 78578.	ENOG4105DBD	K03771
BABY_3_159_76	0	0	0	0	0	0	0	0	0	0	0	0	0	0	0	0	6.2	6.6	7.2	5.8	6.8	8.5	0	0	LPS assembly outer membrane complex protein LptD id=12275521 bin=BABY_3_Klebsiella_pneumoniae_57_525 species=Klebsiella pneumoniae genus=Klebsiella taxon_order=Enterobacteriales taxon_class=Gammaproteobacteria phylum=Proteobacteria organism_desc=Partial. RecA 100% identical (99% query coverage) to Klebsiella pneumoniae subsp. pneumoniae MGH 78578.	ENOG4105E7H	K04744
BABY_3_159_81	0	0	0	0	0	0	0	0	0	0	0	0	0	0	0	0	0	0	0	1.9	0	0	0	0	citX; phosphoribosyl-dephospho-CoA transferase id=12275526 bin=BABY_3_Klebsiella_pneumoniae_57_525 species=Klebsiella pneumoniae genus=Klebsiella taxon_order=Enterobacteriales taxon_class=Gammaproteobacteria phylum=Proteobacteria organism_desc=Partial. RecA 100% identical (99% query coverage) to Klebsiella pneumoniae subsp. pneumoniae MGH 78578.	ENOG4105YGP	K05964
BABY_3_159_83	0	0	0	0	0	0	0	0	0	0	0	0	0	0	0	0	2.1	0	2.2	0	0	0	0	0	hepA; ATP-dependent helicase HepA id=12275528 bin=BABY_3_Klebsiella_pneumoniae_57_525 species=Klebsiella pneumoniae genus=Klebsiella taxon_order=Enterobacteriales taxon_class=Gammaproteobacteria phylum=Proteobacteria organism_desc=Partial. RecA 100% identical (99% query coverage) to Klebsiella pneumoniae subsp. pneumoniae MGH 78578.	ENOG4105BZK	K03580
BABY_3_159_86	0	0	0	0	0	0	0	0	0	0	0	0	0	0	0	0	5.1	0	0	0	0	0	0	0	sugar isomerase (EC:5.3.1.4) id=12275531 bin=BABY_3_Klebsiella_pneumoniae_57_525 species=Klebsiella pneumoniae genus=Klebsiella taxon_order=Enterobacteriales taxon_class=Gammaproteobacteria phylum=Proteobacteria organism_desc=Partial. RecA 100% identical (99% query coverage) to Klebsiella pneumoniae subsp. pneumoniae MGH 78578.	ENOG4105CAC	K01804
BABY_3_159_98	0	0	0	0	0	0	0	0	0	0	0	0	0	0	0	0	0	0	0	0	2.2	0	0	0	3-dehydroquinate dehydratase id=12275543 bin=BABY_3_Klebsiella_pneumoniae_57_525 species=Klebsiella pneumoniae genus=Klebsiella taxon_order=Enterobacteriales taxon_class=Gammaproteobacteria phylum=Proteobacteria organism_desc=Partial. RecA 100% identical (99% query coverage) to Klebsiella pneumoniae subsp. pneumoniae MGH 78578.	ENOG4105FF2	K03785
BABY_3_92_1	0	0	0	0	0	0	0	0	0	0	0	0	0	0	0	0	0	1.8	0	0	0	0	0	0	GMP synthase id=12271169 bin=BABY_3_Veillonella_38_899 species=Veillonella parvula genus=Veillonella taxon_order=Selenomonadales taxon_class=Negativicutes phylum=Firmicutes organism_desc=Partial	ENOG4105CM0	K01951
BABY_3_93_15	0	0	0	0	0	0	0	0	0	0	0	0	0	0	0	0	3.1	0	13.5	7.4	3.4	10.5	0	0	D-alanyl-D-alanine carboxypeptidase (EC:3.4.16.4) id=12271202 bin=BABY_3_Klebsiella_pneumoniae_57_525 species=Klebsiella pneumoniae genus=Klebsiella taxon_order=Enterobacteriales taxon_class=Gammaproteobacteria phylum=Proteobacteria organism_desc=Partial. RecA 100% identical (99% query coverage) to Klebsiella pneumoniae subsp. pneumoniae MGH 78578.	ENOG4105DZ1	K07258
BABY_3_93_16	0	0	0	0	0	0	0	0	0	0	0	0	0	0	0	0	0	0	8.9	0	0	0	0	0	hypothetical protein id=12271203 bin=BABY_3_Klebsiella_pneumoniae_57_525 species=Klebsiella pneumoniae genus=Klebsiella taxon_order=Enterobacteriales taxon_class=Gammaproteobacteria phylum=Proteobacteria organism_desc=Partial. RecA 100% identical (99% query coverage) to Klebsiella pneumoniae subsp. pneumoniae MGH 78578.	ENOG4108Z43	K09158
BABY_3_93_19	0	0	0	0	0	0	0	0	0	0	0	0	0	0	0	0	0	0	0	2.4	0	0	0	0	lipoyl synthase (EC:2.8.1.8) id=12271206 bin=BABY_3_Klebsiella_pneumoniae_57_525 species=Klebsiella pneumoniae genus=Klebsiella taxon_order=Enterobacteriales taxon_class=Gammaproteobacteria phylum=Proteobacteria organism_desc=Partial. RecA 100% identical (99% query coverage) to Klebsiella pneumoniae subsp. pneumoniae MGH 78578.	ENOG4105C0G	K03644
BABY_3_93_27	0	0	0	0	0	0	0	0	0	0	0	0	0	0	0	0	0	0	0	0	0	6.3	0	0	nucleoside diphosphate kinase regulator id=12271214 bin=BABY_3_Klebsiella_pneumoniae_57_525 species=Enterococcus gallinarum genus=Enterococcus taxon_order=Lactobacillales taxon_class=Bacilli phylum=Firmicutes organism_desc=Partial. RecA 100% identical (99% query coverage) to Klebsiella pneumoniae subsp. pneumoniae MGH 78578.	ENOG4105NXH	K06140
BABY_3_93_29	0	0	0	0	0	0	0	0	0	0	0	0	0	0	0	0	29.3	30.9	54.6	62.8	110.1	102.4	0	0	universal stress protein UspG id=12271216 bin=BABY_3_Klebsiella_pneumoniae_57_525 species=Klebsiella pneumoniae genus=Klebsiella taxon_order=Enterobacteriales taxon_class=Gammaproteobacteria phylum=Proteobacteria organism_desc=Partial. RecA 100% identical (99% query coverage) to Klebsiella pneumoniae subsp. pneumoniae MGH 78578.	ENOG4108U51	K11932
BABY_3_93_30	0	0	0	0	0	0	0	0	0	0	0	0	0	0	0	0	12.8	18.9	22.3	12.7	7.6	14.8	0	2.1	ahpF; alkyl hydroperoxide reductase FAD/NAD(P)-binding subunit id=12271217 bin=BABY_3_Klebsiella_pneumoniae_57_525 species=Klebsiella pneumoniae genus=Klebsiella taxon_order=Enterobacteriales taxon_class=Gammaproteobacteria phylum=Proteobacteria organism_desc=Partial. RecA 100% identical (99% query coverage) to Klebsiella pneumoniae subsp. pneumoniae MGH 78578.	ENOG4108FA5	K03387
BABY_3_93_31	0	0	0	0	0	0	0	0	0	0	0	0	0	0	0	0	34	22	43.1	42.2	40.9	40.7	0	0	alkyl hydroperoxide reductase (EC:1.11.1.15) id=12271218 bin=BABY_3_Klebsiella_pneumoniae_57_525 species=Klebsiella oxytoca genus=Klebsiella taxon_order=Enterobacteriales taxon_class=Gammaproteobacteria phylum=Proteobacteria organism_desc=Partial. RecA 100% identical (99% query coverage) to Klebsiella pneumoniae subsp. pneumoniae MGH 78578.	ENOG4101TVQ	K03386
BABY_3_93_4	0	0	0	0	0	0	0	0	0	0	0	0	0	0	0	0	0	3.3	0	0	0	6.3	0	0	hypothetical protein id=12271191 bin=BABY_3_Klebsiella_pneumoniae_57_525 species=Klebsiella pneumoniae genus=Klebsiella taxon_order=Enterobacteriales taxon_class=Gammaproteobacteria phylum=Proteobacteria organism_desc=Partial. RecA 100% identical (99% query coverage) to Klebsiella pneumoniae subsp. pneumoniae MGH 78578.	ENOG4107PAI	NA
BABY_3_93_5	0	0	0	0	0	0	0	0	0	0	0	0	0	0	0	0	12.5	7.8	9.4	19.6	13.2	16.2	2.6	6.2	leuS; leucine--tRNA ligase (EC:6.1.1.4) id=12271192 bin=BABY_3_Klebsiella_pneumoniae_57_525 species=Klebsiella pneumoniae genus=Klebsiella taxon_order=Enterobacteriales taxon_class=Gammaproteobacteria phylum=Proteobacteria organism_desc=Partial. RecA 100% identical (99% query coverage) to Klebsiella pneumoniae subsp. pneumoniae MGH 78578.	ENOG4105C8T	K01869
BABY_3_93_6	0	0	0	0	0	0	0	0	0	0	0	0	0	0	0	0	0	0	0	6.8	0	5.2	0	0	Rare lipoprotein B precursor id=12271193 bin=BABY_3_Klebsiella_pneumoniae_57_525 species=Klebsiella pneumoniae genus=Klebsiella taxon_order=Enterobacteriales taxon_class=Gammaproteobacteria phylum=Proteobacteria organism_desc=Partial. RecA 100% identical (99% query coverage) to Klebsiella pneumoniae subsp. pneumoniae MGH 78578.	ENOG4108U2H	K03643
BABY_3_164_6	0	0	0	0	0	0	0	0	0	0	0	0	0	0	0	0	0	2.2	0	0	0	0	0	0	hypothetical protein id=12275732 bin=BABY_3_Staphylococcus_epidermidis_30_308 species=human gut metagenome genus=unknown taxon_order=unknown taxon_class=unknown phylum=unknown	ENOG4107ZEF	NA
BABY_3_85_100	0	0	0	0	0	0	0	0	0	0	0	0	0	0	0	0	17.3	27.6	10.9	12.3	25.3	21.9	0	0	D-lactate dehydrogenase (EC:1.1.1.28) id=12271018 bin=BABY_3_Klebsiella_pneumoniae_57_525 species=Enterococcus gallinarum genus=Enterococcus taxon_order=Lactobacillales taxon_class=Bacilli phylum=Firmicutes organism_desc=Partial. RecA 100% identical (99% query coverage) to Klebsiella pneumoniae subsp. pneumoniae MGH 78578.	ENOG4105CXG	K03777
BABY_3_85_106	0	0	0	0	0	0	0	0	0	0	0	0	0	0	0	0	1	0	0	0	0	0	0	0	6-phospho-beta-glucosidase id=12271024 bin=BABY_3_Klebsiella_pneumoniae_57_525 species=Klebsiella pneumoniae genus=Klebsiella taxon_order=Enterobacteriales taxon_class=Gammaproteobacteria phylum=Proteobacteria organism_desc=Partial. RecA 100% identical (99% query coverage) to Klebsiella pneumoniae subsp. pneumoniae MGH 78578.	ENOG410QZWN	K01223
BABY_3_85_11	0	0	0	0	0	0	0	0	0	0	0	0	0	0	0	0	10.3	5.5	13.9	15.6	4.4	5.2	0	0	uridine diphosphate galacturonate 4-epimerase id=12270929 bin=BABY_3_Klebsiella_pneumoniae_57_525 species=Klebsiella pneumoniae genus=Klebsiella taxon_order=Enterobacteriales taxon_class=Gammaproteobacteria phylum=Proteobacteria organism_desc=Partial. RecA 100% identical (99% query coverage) to Klebsiella pneumoniae subsp. pneumoniae MGH 78578.	ENOG410GSWY	K08679
BABY_3_85_12	0	0	0	0	0	0	0	0	0	0	0	0	0	0	0	0	13.7	9	3.6	8.6	13.6	7.7	0	0	UDP-glucose 6-dehydrogenase id=12270930 bin=BABY_3_Klebsiella_pneumoniae_57_525 species=Klebsiella pneumoniae genus=Klebsiella taxon_order=Enterobacteriales taxon_class=Gammaproteobacteria phylum=Proteobacteria organism_desc=Partial. RecA 100% identical (99% query coverage) to Klebsiella pneumoniae subsp. pneumoniae MGH 78578.	ENOG4107RHE	K00012
BABY_3_85_13	0	0	0	0	0	0	0	0	0	0	4.3	2.8	0	0	0	0	29.8	24	31.1	23.8	30	40.2	0	0	6-phosphogluconate dehydrogenase (EC:1.1.1.44) id=12270931 bin=BABY_3_Klebsiella_pneumoniae_57_525 species=Escherichia coli genus=Escherichia taxon_order=Enterobacteriales taxon_class=Gammaproteobacteria phylum=Proteobacteria organism_desc=Partial. RecA 100% identical (99% query coverage) to Klebsiella pneumoniae subsp. pneumoniae MGH 78578.	ENOG4105C7Q	K00033
BABY_3_85_17	0	0	0	0	0	0	0	0	0	0	0	0	0	0	0	0	2.1	0	0	0	0	0	0	0	glycoslytransferase id=12270935 bin=BABY_3_Klebsiella_pneumoniae_57_525 species=Raoultella ornithinolytica genus=Raoultella taxon_order=Enterobacteriales taxon_class=Gammaproteobacteria phylum=Proteobacteria organism_desc=Partial. RecA 100% identical (99% query coverage) to Klebsiella pneumoniae subsp. pneumoniae MGH 78578.	ENOG410EUI8	K19427
BABY_3_85_2	0	0	0	0	0	0	0	0	0	0	0	0	0	0	0	0	2.1	0	0	1.9	0	0	0	0	glycosyltransferase id=12270920 bin=BABY_3_Klebsiella_pneumoniae_57_525 species=Klebsiella pneumoniae genus=Klebsiella taxon_order=Enterobacteriales taxon_class=Gammaproteobacteria phylum=Proteobacteria organism_desc=Partial. RecA 100% identical (99% query coverage) to Klebsiella pneumoniae subsp. pneumoniae MGH 78578.	ENOG4104RJ4	NA
BABY_3_85_21	0	0	0	0	0	0	0	0	0	0	0	0	0	0	0	0	3.1	0	8.9	2	0	0	0	0	cpsB; mannose-1-phosphate guanylyltransferase id=12270939 bin=BABY_3_Klebsiella_pneumoniae_57_525 species=Shimwellia blattae genus=Shimwellia taxon_order=Enterobacteriales taxon_class=Gammaproteobacteria phylum=Proteobacteria organism_desc=Partial. RecA 100% identical (99% query coverage) to Klebsiella pneumoniae subsp. pneumoniae MGH 78578.	ENOG4105CJT	K00971
BABY_3_85_26	0	0	0	0	0	0	0	0	0	0	0	0	0	0	0	0	0	4.4	1	0	0	0	0	0	tyrosine protein kinase (EC:2.7.10.2) id=12270944 bin=BABY_3_Klebsiella_pneumoniae_57_525 species=Klebsiella pneumoniae genus=Klebsiella taxon_order=Enterobacteriales taxon_class=Gammaproteobacteria phylum=Proteobacteria organism_desc=Partial. RecA 100% identical (99% query coverage) to Klebsiella pneumoniae subsp. pneumoniae MGH 78578.	ENOG4108F2G	K16692
BABY_3_85_3	0	0	0	0	0	0	0	0	0	0	0	0	0	0	0	0	0	0	0	1.9	0	0	0	0	Hypothetical protein id=12270921 bin=BABY_3_Klebsiella_pneumoniae_57_525 species=Klebsiella pneumoniae genus=Klebsiella taxon_order=Enterobacteriales taxon_class=Gammaproteobacteria phylum=Proteobacteria organism_desc=Partial. RecA 100% identical (99% query coverage) to Klebsiella pneumoniae subsp. pneumoniae MGH 78578.	ENOG4106BWZ	NA
BABY_3_85_31	0	0	0	0	0	0	0	0	0	0	1.2	0	0	0	0	0	0	0	5.2	4.1	10.1	7.4	1.5	0	GalU regulator GalF (EC:2.7.7.9) id=12270949 bin=BABY_3_Klebsiella_pneumoniae_57_525 species=Klebsiella oxytoca genus=Klebsiella taxon_order=Enterobacteriales taxon_class=Gammaproteobacteria phylum=Proteobacteria organism_desc=Partial. RecA 100% identical (99% query coverage) to Klebsiella pneumoniae subsp. pneumoniae MGH 78578.	ENOG4108J3C	K00963
BABY_3_85_51	0	0	0	0	0	0	0	0	0	0	0	0	0	0	0	0	0	0	2	0	0	0	0	0	lipid kinase id=12270969 bin=BABY_3_Klebsiella_pneumoniae_57_525 species=Klebsiella pneumoniae genus=Klebsiella taxon_order=Enterobacteriales taxon_class=Gammaproteobacteria phylum=Proteobacteria organism_desc=Partial. RecA 100% identical (99% query coverage) to Klebsiella pneumoniae subsp. pneumoniae MGH 78578.	ENOG4107TE5	NA
BABY_3_85_55	0	0	0	0	0	0	0	0	0	0	0	0	0	0	0	0	9.2	9.9	11.9	13.6	0	0	0	0	D-arabinitol 4-dehydrogenase id=12270973 bin=BABY_3_Klebsiella_pneumoniae_57_525 species=Klebsiella pneumoniae genus=Klebsiella taxon_order=Enterobacteriales taxon_class=Gammaproteobacteria phylum=Proteobacteria organism_desc=Partial. RecA 100% identical (99% query coverage) to Klebsiella pneumoniae subsp. pneumoniae MGH 78578.	ENOG4105DEI	K00007
BABY_3_85_61	0	0	0	0	0	0	0	0	0	0	0	0	0	0	0	0	30.8	31.3	45.1	33.2	37.4	58.6	0	0	fructose-bisphosphate aldolase (EC:4.1.2.13) id=12270979 bin=BABY_3_Klebsiella_pneumoniae_57_525 species=Klebsiella pneumoniae genus=Klebsiella taxon_order=Enterobacteriales taxon_class=Gammaproteobacteria phylum=Proteobacteria organism_desc=Partial. RecA 100% identical (99% query coverage) to Klebsiella pneumoniae subsp. pneumoniae MGH 78578.	ENOG4105EIE	K11645
BABY_3_85_65	0	0	0	0	0	0	0	0	0	0	0	0	0	0	0	0	0	0	2	3.9	0	0	0	0	hypothetical protein id=12270983 bin=BABY_3_Klebsiella_pneumoniae_57_525 species=Escherichia coli genus=Escherichia taxon_order=Enterobacteriales taxon_class=Gammaproteobacteria phylum=Proteobacteria organism_desc=Partial. RecA 100% identical (99% query coverage) to Klebsiella pneumoniae subsp. pneumoniae MGH 78578.	ENOG4106DMM	NA
BABY_3_85_7	0	0	0	0	0	0	0	0	0	0	0	0	0	0	0	0	2.1	0	5	3.9	4.4	0	0	0	UDP-galactopyranose mutase id=12270925 bin=BABY_3_Klebsiella_pneumoniae_57_525 species=Klebsiella pneumoniae genus=Klebsiella taxon_order=Enterobacteriales taxon_class=Gammaproteobacteria phylum=Proteobacteria organism_desc=Partial. RecA 100% identical (99% query coverage) to Klebsiella pneumoniae subsp. pneumoniae MGH 78578.	ENOG4105D5D	K01854
BABY_3_85_8	0	0	0	0	0	0	0	0	0	0	0	0	0	0	0	0	3.1	0	0	0	3.3	4.2	0	0	glycosyl transferase id=12270926 bin=BABY_3_Klebsiella_pneumoniae_57_525 species=Klebsiella pneumoniae genus=Klebsiella taxon_order=Enterobacteriales taxon_class=Gammaproteobacteria phylum=Proteobacteria organism_desc=Partial. RecA 100% identical (99% query coverage) to Klebsiella pneumoniae subsp. pneumoniae MGH 78578.	ENOG4107XGX	NA
BABY_3_85_89	0	0	0	0	0	0	0	0	0	0	0	0	0	0	0	0	0	0	2.4	0	2.1	0	0	0	antiporter id=12271007 bin=BABY_3_Klebsiella_pneumoniae_57_525 species=Klebsiella pneumoniae genus=Klebsiella taxon_order=Enterobacteriales taxon_class=Gammaproteobacteria phylum=Proteobacteria organism_desc=Partial. RecA 100% identical (99% query coverage) to Klebsiella pneumoniae subsp. pneumoniae MGH 78578.	ENOG4105D1F	K03593
BABY_3_85_90	0	0	0	0	0	0	0	0	0	0	0	0	0	0	0	0	5.1	4.4	9.1	7.5	0	5.5	0	0	metG; Methionine--tRNA ligase (EC:6.1.1.10) id=12271008 bin=BABY_3_Klebsiella_pneumoniae_57_525 species=Klebsiella pneumoniae genus=Klebsiella taxon_order=Enterobacteriales taxon_class=Gammaproteobacteria phylum=Proteobacteria organism_desc=Partial. RecA 100% identical (99% query coverage) to Klebsiella pneumoniae subsp. pneumoniae MGH 78578.	ENOG4105CKH	K01874
BABY_3_85_92	0	0	0	0	0	0	0	0	0	0	0	0	0	0	0	0	2.1	0	0	1.9	0	0	0	0	putative two-component response-regulatory protein YehT id=12271010 bin=BABY_3_Klebsiella_pneumoniae_57_525 species=Klebsiella pneumoniae genus=Klebsiella taxon_order=Enterobacteriales taxon_class=Gammaproteobacteria phylum=Proteobacteria organism_desc=Partial. RecA 100% identical (99% query coverage) to Klebsiella pneumoniae subsp. pneumoniae MGH 78578.	ENOG4108NEV	K02477
BABY_3_85_99	0	0	0	0	0	0	0	0	0	0	0	0	0	0	0	0	0	0	0	2.1	2.6	3	0	0	beta-D-glucoside glucohydrolase id=12271017 bin=BABY_3_Klebsiella_pneumoniae_57_525 species=Klebsiella pneumoniae genus=Klebsiella taxon_order=Enterobacteriales taxon_class=Gammaproteobacteria phylum=Proteobacteria organism_desc=Partial. RecA 100% identical (99% query coverage) to Klebsiella pneumoniae subsp. pneumoniae MGH 78578.	ENOG4105686	K05349
BABY_3_153_119	0	0	0	0	0	0	0	0	0	0	0	0	0	0	0	0	0	0	3	0	0	0	0	0	30S ribosomal protein S9 id=12272666 bin=BABY_3_Varibaculum_cambriense_52_1045 species=Varibaculum cambriense genus=Varibaculum taxon_order=Actinomycetales taxon_class=Actinobacteria phylum=Actinobacteria organism_desc=Shares 97.5% amino acid identity (RBH) with Varibaculum cambriense strain Dora	ENOG4108UJD	K02996
BABY_3_153_194	0	0	0	0	0	0	0	0	0	0	0	0	0	0	0	0	0	0	2	0	0	0	0	0	TraG-family bacterial conjugation protein id=12272741 bin=BABY_3_Varibaculum_cambriense_52_1045 species=Varibaculum cambriense genus=Varibaculum taxon_order=Actinomycetales taxon_class=Actinobacteria phylum=Actinobacteria organism_desc=Shares 97.5% amino acid identity (RBH) with Varibaculum cambriense strain Dora	ENOG4107R3B	NA
BABY_3_153_221	0	0	0	0	0	0	5.3	0	0	0	0	0	0	0	1.2	0	0	0	0	0	0	0	0	0	rpoC; DNA-directed RNA polymerase (EC:2.7.7.6) id=12272768 bin=BABY_3_Varibaculum_cambriense_52_1045 species=Actinomyces neuii genus=Actinomyces taxon_order=Actinomycetales taxon_class=Actinobacteria phylum=Actinobacteria organism_desc=Shares 97.5% amino acid identity (RBH) with Varibaculum cambriense strain Dora	ENOG4105D27	K03046
BABY_3_153_222	0	0	0	0	0	0	0	0	0	0	0	0	0	0	0	0	0	0	0	0	1.4	1.2	0	0	rpoB; DNA-directed RNA polymerase (EC:2.7.7.6) id=12272769 bin=BABY_3_Varibaculum_cambriense_52_1045 species=Varibaculum cambriense genus=Varibaculum taxon_order=Actinomycetales taxon_class=Actinobacteria phylum=Actinobacteria organism_desc=Shares 97.5% amino acid identity (RBH) with Varibaculum cambriense strain Dora	ENOG4108IIJ	K03043
BABY_3_153_239	0	0	0	0	0	0	0	0	0	1.3	2.4	0	0	0	0	0	0	0	0	0	0	0	0	0	pknB; putative non-specific serine/threonine protein kinase (EC:2.7.11.1) id=12272786 bin=BABY_3_Varibaculum_cambriense_52_1045 species=Varibaculum cambriense genus=Varibaculum taxon_order=Actinomycetales taxon_class=Actinobacteria phylum=Actinobacteria organism_desc=Shares 97.5% amino acid identity (RBH) with Varibaculum cambriense strain Dora	ENOG4100CIX	K12132
BABY_3_153_24	0	0	0	0	0	0	0	0	0	0	0	0	0	0	0	0	0	0	0	1.9	0	0	0	0	hypothetical protein id=12272571 bin=BABY_3_Varibaculum_cambriense_52_1045 species=Varibaculum cambriense genus=Varibaculum taxon_order=Actinomycetales taxon_class=Actinobacteria phylum=Actinobacteria organism_desc=Shares 97.5% amino acid identity (RBH) with Varibaculum cambriense strain Dora	ENOG4107RWC	NA
BABY_3_153_253	0	0	0	0	0	0	0	0	28.6	0	0	0	0	0	0	0	0	0	0	0	0	0	0	0	50S ribosomal protein L7 id=12272800 bin=BABY_3_Varibaculum_cambriense_52_1045 species=Corynebacterium ureicelerivorans genus=Corynebacterium taxon_order=Corynebacteriales taxon_class=Actinobacteria phylum=Actinobacteria organism_desc=Shares 97.5% amino acid identity (RBH) with Varibaculum cambriense strain Dora	ENOG4105KBC	K02935
BABY_3_153_323	0	0	0	0	0	0	0	0	0	0	0	0	0	0	0	0	0	0	7.9	6.8	0	0	0	0	pckG; phosphoenolpyruvate carboxykinase (EC:4.1.1.32) id=12272870 bin=BABY_3_Varibaculum_cambriense_52_1045 species=Varibaculum cambriense genus=Varibaculum taxon_order=Actinomycetales taxon_class=Actinobacteria phylum=Actinobacteria organism_desc=Shares 97.5% amino acid identity (RBH) with Varibaculum cambriense strain Dora	ENOG4105C0M	K01596
BABY_3_153_480	0	0	0	0	0	0	0	0	0	0	0	1.2	0	0	0	0	0	0	0	0	0	0	0	0	ABC transporter id=12273027 bin=BABY_3_Varibaculum_cambriense_52_1045 species=Varibaculum cambriense genus=Varibaculum taxon_order=Actinomycetales taxon_class=Actinobacteria phylum=Actinobacteria organism_desc=Shares 97.5% amino acid identity (RBH) with Varibaculum cambriense strain Dora	ENOG4100CXG	K02003
BABY_3_153_97	0	0	0	0	0	0	0	0	0	0	0	0	0	0	0	0	0	0	3	2.9	0	0	0	0	tal2; transaldolase (EC:2.2.1.2) id=12272644 bin=BABY_3_Varibaculum_cambriense_52_1045 species=Varibaculum cambriense genus=Varibaculum taxon_order=Actinomycetales taxon_class=Actinobacteria phylum=Actinobacteria organism_desc=Shares 97.5% amino acid identity (RBH) with Varibaculum cambriense strain Dora	ENOG4107RXF	K00616
BABY_3_168_12	0	0	0	0	0	0	0	0	0	0	0	0	0	0	2.3	4.8	0	0	0	0	0	0	0	0	transcription regulator phage-related id=12275856 bin=BABY_3_Clostridium_baratii_29_175 species=Clostridium perfringens genus=Clostridium taxon_order=Clostridiales taxon_class=Clostridia phylum=Firmicutes	ENOG41080QZ	K01356
BABY_3_168_14	0	0	0	0	0	0	0	0	0	0	0	0	4.1	0	8.1	9.6	5.1	3.3	0	0	0	0	0	0	Uncharacterized protein id=12275858 bin=BABY_3_Clostridium_baratii_29_175 species=Clostridium haemolyticum genus=Clostridium taxon_order=Clostridiales taxon_class=Clostridia phylum=Firmicutes	ENOG4108Q3F	NA
BABY_3_168_28	0	0	0	0	0	0	0	0	0	0	0	0	0	0	4.6	0	0	0	0	0	0	0	0	0	Thiol-disulfide isomerase and thioredoxins id=12275872 bin=BABY_3_Clostridium_baratii_29_175 species=Clostridium celatum genus=Clostridium taxon_order=Clostridiales taxon_class=Clostridia phylum=Firmicutes	ENOG4107WB6	NA
BABY_3_68_16	0	0	0	0	0	0	0	0	0	0	0	0	0	0	16.2	15.5	4.3	3.4	2	4.9	1.1	0	0	0	fusA; translation elongation factor G id=12272151 bin=BABY_3_Clostridium_baratii_29_175 species=Clostridium baratii genus=Clostridium taxon_order=Clostridiales taxon_class=Clostridia phylum=Firmicutes	ENOG410ENTI	K02355
BABY_3_68_18	0	0	0	0	0	0	0	0	0	0	0	0	0	0	22	20.3	10.3	15.4	13.9	10.7	0	0	0	0	ROK family protein id=12272153 bin=BABY_3_Clostridium_baratii_29_175 species=Clostridium baratii genus=Clostridium taxon_order=Clostridiales taxon_class=Clostridia phylum=Firmicutes	ENOG410EP34	K00845
BABY_3_68_23	0	0	0	0	0	0	0	0	0	0	0	0	0	0	0	0	4.1	5.5	3	5.8	0	0	0	0	sir2 family protein id=12272158 bin=BABY_3_Clostridium_baratii_29_175 species=Clostridium baratii genus=Clostridium taxon_order=Clostridiales taxon_class=Clostridia phylum=Firmicutes	ENOG4105NDF	K12410
BABY_3_68_26	0	0	0	0	0	0	0	0	0	0	0	0	0	0	0	0	0	2.2	0	1.9	0	0	0	0	cutC family protein id=12272161 bin=BABY_3_Clostridium_baratii_29_175 species=Clostridium baratii genus=Clostridium taxon_order=Clostridiales taxon_class=Clostridia phylum=Firmicutes	ENOG4106N3A	K06201
BABY_3_68_4	0	0	0	0	0	0	0	0	0	0	0	0	0	0	4.6	6	0	0	0	0	0	0	0	0	hypothetical protein id=12272139 bin=BABY_3_Clostridium_baratii_29_175 species=Clostridium baratii genus=Clostridium taxon_order=Clostridiales taxon_class=Clostridia phylum=Firmicutes	NA	NA
BABY_3_106_156	0	0	0	0	0	0	0	0	0	0	0	0	0	0	0	0	3.1	0	2	4.9	2.2	3.1	0	0	peptide ABC transporter substrate-binding protein id=12274541 bin=BABY_3_Klebsiella_pneumoniae_57_525 species=Klebsiella pneumoniae genus=Klebsiella taxon_order=Enterobacteriales taxon_class=Gammaproteobacteria phylum=Proteobacteria organism_desc=Partial. RecA 100% identical (99% query coverage) to Klebsiella pneumoniae subsp. pneumoniae MGH 78578.	ENOG410QIJ0	NA
BABY_3_106_20	0	0	0	0	0	0	0	0	0	0	0	0	0	0	0	0	0	0	0	0	0	3.1	0	0	lysine decarboxylase family protein id=12274405 bin=BABY_3_Klebsiella_pneumoniae_57_525 species=Klebsiella pneumoniae genus=Klebsiella taxon_order=Enterobacteriales taxon_class=Gammaproteobacteria phylum=Proteobacteria organism_desc=Partial. RecA 100% identical (99% query coverage) to Klebsiella pneumoniae subsp. pneumoniae MGH 78578.	ENOG4108URH	K06966
BABY_3_106_222	0	0	0	0	0	0	0	0	0	0	0	0	0	0	0	0	3.1	0	5	1.9	0	0	0	0	inorganic diphosphatase id=12274607 bin=BABY_3_Klebsiella_pneumoniae_57_525 species=Escherichia coli genus=Escherichia taxon_order=Enterobacteriales taxon_class=Gammaproteobacteria phylum=Proteobacteria organism_desc=Partial. RecA 100% identical (99% query coverage) to Klebsiella pneumoniae subsp. pneumoniae MGH 78578.	ENOG4108MGS	K01507
BABY_3_106_24	0	0	0	0	0	0	0	0	0	0	0	0	0	0	0	0	0	0	0	0	0	2.1	0	0	cyclopropane fatty acyl phospholipid synthase (EC:2.1.1.79) id=12274409 bin=BABY_3_Klebsiella_pneumoniae_57_525 species=Escherichia coli genus=Escherichia taxon_order=Enterobacteriales taxon_class=Gammaproteobacteria phylum=Proteobacteria organism_desc=Partial. RecA 100% identical (99% query coverage) to Klebsiella pneumoniae subsp. pneumoniae MGH 78578.	ENOG4105CV9	K00574
BABY_3_106_272	0	0	0	0	0	0	0	0	0	0	0	0	0	0	0	0	3.1	3.3	0	5.8	5.5	7.3	0	0	2,4-diaminobutyrate decarboxylase id=12274657 bin=BABY_3_Klebsiella_pneumoniae_57_525 species=Klebsiella pneumoniae genus=Klebsiella taxon_order=Enterobacteriales taxon_class=Gammaproteobacteria phylum=Proteobacteria organism_desc=Partial. RecA 100% identical (99% query coverage) to Klebsiella pneumoniae subsp. pneumoniae MGH 78578.	ENOG4105DY8	K13745
BABY_3_106_273	0	0	0	0	0	0	0	0	0	0	0	0	0	0	0	0	13.3	0	22.8	18.5	9.9	12.5	0	0	dat; diaminobutyrate--2-oxoglutarate aminotransferase (EC:2.6.1.76) id=12274658 bin=BABY_3_Klebsiella_pneumoniae_57_525 species=Klebsiella pneumoniae genus=Klebsiella taxon_order=Enterobacteriales taxon_class=Gammaproteobacteria phylum=Proteobacteria organism_desc=Partial. RecA 100% identical (99% query coverage) to Klebsiella pneumoniae subsp. pneumoniae MGH 78578.	ENOG410RB19	K00836
BABY_3_106_39	0	0	0	0	0	0	0	0	0	0	0	0	2	0	0	0	8.2	0	0	0	7.7	0	0	0	oxidoreductase id=12274424 bin=BABY_3_Klebsiella_pneumoniae_57_525 species=Klebsiella pneumoniae genus=Klebsiella taxon_order=Enterobacteriales taxon_class=Gammaproteobacteria phylum=Proteobacteria organism_desc=Partial. RecA 100% identical (99% query coverage) to Klebsiella pneumoniae subsp. pneumoniae MGH 78578.	ENOG4107RGM	NA
BABY_3_106_44	0	0	0	0	0	0	0	0	0	0	0	0	0	0	0	0	3.4	1.3	0	2.2	2.9	2.3	0	0	transcriptional regulator SlyA id=12274429 bin=BABY_3_Klebsiella_pneumoniae_57_525 species=Klebsiella pneumoniae genus=Klebsiella taxon_order=Enterobacteriales taxon_class=Gammaproteobacteria phylum=Proteobacteria organism_desc=Partial. RecA 100% identical (99% query coverage) to Klebsiella pneumoniae subsp. pneumoniae MGH 78578.	ENOG4108US0	K06075
BABY_3_106_51	0	0	0	0	0	0	0	0	0	0	0	0	0	0	0	0	8.2	4.4	2.4	3.2	1.7	2.4	0	0	pyridoxal kinase (EC:2.7.1.35) id=12274436 bin=BABY_3_Klebsiella_pneumoniae_57_525 species=Klebsiella pneumoniae genus=Klebsiella taxon_order=Enterobacteriales taxon_class=Gammaproteobacteria phylum=Proteobacteria organism_desc=Partial. RecA 100% identical (99% query coverage) to Klebsiella pneumoniae subsp. pneumoniae MGH 78578.	ENOG4107XGF	K00868
BABY_3_106_52	0	0	0	0	0	0	0	0	0	0	0	0	0	0	0	0	24.6	37.4	15.9	20.4	16.5	15.6	0	0	glutathione S-transferase id=12274437 bin=BABY_3_Klebsiella_pneumoniae_57_525 species=Klebsiella pneumoniae genus=Klebsiella taxon_order=Enterobacteriales taxon_class=Gammaproteobacteria phylum=Proteobacteria organism_desc=Partial. RecA 100% identical (99% query coverage) to Klebsiella pneumoniae subsp. pneumoniae MGH 78578.	ENOG4108K3A	K00799
BABY_3_106_82	0	0	0	0	0	0	0	0	0	0	0	0	0	0	0	0	5.1	4.4	0	3.9	0	3.1	0	0	Zinc-containing alcohol dehydrogenase superfamily protein id=12274467 bin=BABY_3_Klebsiella_pneumoniae_57_525 species=Klebsiella pneumoniae genus=Klebsiella taxon_order=Enterobacteriales taxon_class=Gammaproteobacteria phylum=Proteobacteria organism_desc=Partial. RecA 100% identical (99% query coverage) to Klebsiella pneumoniae subsp. pneumoniae MGH 78578.	ENOG4108FT3	K00055
BABY_3_106_83	0	0	0	0	0	0	0	0	0	0	0	0	0	0	0	0	0	0	1.1	1.1	1.2	2.2	0	0	Protein ydcG precursor id=12274468 bin=BABY_3_Klebsiella_pneumoniae_57_525 species=Klebsiella pneumoniae genus=Klebsiella taxon_order=Enterobacteriales taxon_class=Gammaproteobacteria phylum=Proteobacteria organism_desc=Partial. RecA 100% identical (99% query coverage) to Klebsiella pneumoniae subsp. pneumoniae MGH 78578.	ENOG4105DJ9	NA
BABY_3_107_5	0	0	0	0	0	0	0	0	0	0	0	0	0	0	0	0	12.3	7.7	13.9	18.5	7.7	3.1	0	0	acetoin reductase id=12274686 bin=BABY_3_Klebsiella_pneumoniae_57_525 species=Klebsiella pneumoniae genus=Klebsiella taxon_order=Enterobacteriales taxon_class=Gammaproteobacteria phylum=Proteobacteria organism_desc=Partial. RecA 100% identical (99% query coverage) to Klebsiella pneumoniae subsp. pneumoniae MGH 78578.	ENOG410QK27	K03366
BABY_3_107_6	0	0	0	0	0	0	0	0	0	0	0	0	0	0	0	0	10.3	8.8	7	9.7	2.2	0	0	0	acetolactate synthase id=12274687 bin=BABY_3_Klebsiella_pneumoniae_57_525 species=Klebsiella pneumoniae genus=Klebsiella taxon_order=Enterobacteriales taxon_class=Gammaproteobacteria phylum=Proteobacteria organism_desc=Partial. RecA 100% identical (99% query coverage) to Klebsiella pneumoniae subsp. pneumoniae MGH 78578.	ENOG410QJDS	K01652
BABY_3_91_10	0	0	0	0	0	0	0	0	0	0	0	0	0	0	0	0	12.3	5.5	13.1	14.6	8.9	7.3	0	0	DNA-binding protein id=12271114 bin=BABY_3_Klebsiella_pneumoniae_57_525 species=Klebsiella pneumoniae genus=Klebsiella taxon_order=Enterobacteriales taxon_class=Gammaproteobacteria phylum=Proteobacteria organism_desc=Partial. RecA 100% identical (99% query coverage) to Klebsiella pneumoniae subsp. pneumoniae MGH 78578.	ENOG4108HQW	K05516
BABY_3_91_11	0	0	0	0	0	0	0	0	0	0	0	0	0	0	0	0	0	2.2	0	0	0	0	0	0	chaperone-modulator protein CbpM id=12271115 bin=BABY_3_Klebsiella_pneumoniae_57_525 species=Klebsiella pneumoniae genus=Klebsiella taxon_order=Enterobacteriales taxon_class=Gammaproteobacteria phylum=Proteobacteria organism_desc=Partial. RecA 100% identical (99% query coverage) to Klebsiella pneumoniae subsp. pneumoniae MGH 78578.	ENOG4108ZKH	K18997
BABY_3_91_13	0	0	0	0	0	0	0	0	0	0	0	0	0	0	0	0	0	0	0	2.9	0	0	0	0	groEL; chaperonin GroEL id=12271117 bin=BABY_3_Klebsiella_pneumoniae_57_525 species=Klebsiella pneumoniae genus=Klebsiella taxon_order=Enterobacteriales taxon_class=Gammaproteobacteria phylum=Proteobacteria organism_desc=Partial. RecA 100% identical (99% query coverage) to Klebsiella pneumoniae subsp. pneumoniae MGH 78578.	ENOG4107TF2	K18640
BABY_3_91_15	0	0	0	0	0	0	0	0	0	0	0	0	0	0	0	0	51.3	57.2	107	104.2	44.1	40.4	0	0	alpha-galactosidase id=12271119 bin=BABY_3_Klebsiella_pneumoniae_57_525 species=Klebsiella pneumoniae genus=Klebsiella taxon_order=Enterobacteriales taxon_class=Gammaproteobacteria phylum=Proteobacteria organism_desc=Partial. RecA 100% identical (99% query coverage) to Klebsiella pneumoniae subsp. pneumoniae MGH 78578.	ENOG4105F8D	K07406
BABY_3_91_21	0	0	0	0	0	0	0	0	0	0	0	0	0	0	0	0	0	2.2	0	1	0	0	0	0	phosphonate C-P lyase id=12271125 bin=BABY_3_Klebsiella_pneumoniae_57_525 species=Klebsiella pneumoniae genus=Klebsiella taxon_order=Enterobacteriales taxon_class=Gammaproteobacteria phylum=Proteobacteria organism_desc=Partial. RecA 100% identical (99% query coverage) to Klebsiella pneumoniae subsp. pneumoniae MGH 78578.	ENOG4105KQZ	K06166
BABY_3_91_26	0	0	0	0	0	0	0	0	0	0	0	0	0	0	0	0	4.1	0	0	0	0	0	0	0	phosphonate ABC transporter ATP-binding protein id=12271130 bin=BABY_3_Klebsiella_pneumoniae_57_525 species=Klebsiella pneumoniae genus=Klebsiella taxon_order=Enterobacteriales taxon_class=Gammaproteobacteria phylum=Proteobacteria organism_desc=Partial. RecA 100% identical (99% query coverage) to Klebsiella pneumoniae subsp. pneumoniae MGH 78578.	ENOG4105HRV	K05780
BABY_3_91_34	0	0	0	0	0	0	0	0	0	0	0	0	0	0	0	0	0	0	0	0	12.1	6.3	0	0	transcriptional regulator id=12271138 bin=BABY_3_Klebsiella_pneumoniae_57_525 species=Klebsiella pneumoniae genus=Klebsiella taxon_order=Enterobacteriales taxon_class=Gammaproteobacteria phylum=Proteobacteria organism_desc=Partial. RecA 100% identical (99% query coverage) to Klebsiella pneumoniae subsp. pneumoniae MGH 78578.	ENOG4107RMI	K10439
BABY_3_91_39	0	0	0	0	0	0	0	0	0	0	0	0	0	0	0	0	3.8	4.4	12.6	16.1	0	0	0	0	molybdopterin oxidoreductase family protein id=12271143 bin=BABY_3_Klebsiella_pneumoniae_57_525 species=Klebsiella pneumoniae genus=Klebsiella taxon_order=Enterobacteriales taxon_class=Gammaproteobacteria phylum=Proteobacteria organism_desc=Partial. RecA 100% identical (99% query coverage) to Klebsiella pneumoniae subsp. pneumoniae MGH 78578.	ENOG4108WQU	K00123
BABY_3_91_40	0	0	0	0	0	0	0	0	0	0	0	0	0	0	0	0	29.5	38.1	25.7	21.6	0	0	0	0	formate dehydrogenase id=12271144 bin=BABY_3_Klebsiella_pneumoniae_57_525 species=Klebsiella pneumoniae genus=Klebsiella taxon_order=Enterobacteriales taxon_class=Gammaproteobacteria phylum=Proteobacteria organism_desc=Partial. RecA 100% identical (99% query coverage) to Klebsiella pneumoniae subsp. pneumoniae MGH 78578.	ENOG4108EFR	K00123
BABY_3_91_43	0	0	0	0	0	0	0	0	0	0	5.9	0	0	0	0	0	0	0	0	0	9.4	3.5	0	0	acetyl-CoA synthetase (EC:6.2.1.1) id=12271147 bin=BABY_3_Klebsiella_pneumoniae_57_525 species=Klebsiella pneumoniae genus=Klebsiella taxon_order=Enterobacteriales taxon_class=Gammaproteobacteria phylum=Proteobacteria organism_desc=Partial. RecA 100% identical (99% query coverage) to Klebsiella pneumoniae subsp. pneumoniae MGH 78578.	ENOG410RAT4	K01895
BABY_3_91_56	0	0	0	0	0	0	0	0	0	0	0	0	0	0	0	0	0	0	2	2.7	0	1.4	0	0	permase id=12271160 bin=BABY_3_Klebsiella_pneumoniae_57_525 species=Klebsiella pneumoniae genus=Klebsiella taxon_order=Enterobacteriales taxon_class=Gammaproteobacteria phylum=Proteobacteria organism_desc=Partial. RecA 100% identical (99% query coverage) to Klebsiella pneumoniae subsp. pneumoniae MGH 78578.	ENOG4105C7N	K06901
BABY_3_144_10	0	0	0	0	0	0	0	0	0	0	0	0	0	0	0	0	0	0	0	0	14.3	15.6	0	0	maltodextrin glucosidase id=12269897 bin=BABY_3_Klebsiella_pneumoniae_57_525 species=Klebsiella pneumoniae genus=Klebsiella taxon_order=Enterobacteriales taxon_class=Gammaproteobacteria phylum=Proteobacteria organism_desc=Partial. RecA 100% identical (99% query coverage) to Klebsiella pneumoniae subsp. pneumoniae MGH 78578.	ENOG4107R28	K01187
BABY_3_144_13	0	0	0	0	0	0	0	0	0	0	0	0	0	0	0	0	3.1	4.4	2.6	2.2	0	0	0	0	phoR; phosphate regulon sensor protein (EC:2.7.13.3) id=12269900 bin=BABY_3_Klebsiella_pneumoniae_57_525 species=Klebsiella pneumoniae genus=Klebsiella taxon_order=Enterobacteriales taxon_class=Gammaproteobacteria phylum=Proteobacteria organism_desc=Partial. RecA 100% identical (99% query coverage) to Klebsiella pneumoniae subsp. pneumoniae MGH 78578.	ENOG410QK3K	K07636
BABY_3_144_14	0	0	0	0	0	0	0	0	0	0	0	0	0	0	0	0	0	6.6	0	0	0	0	0	0	phosphate regulon transcriptional regulatory protein PhoB id=12269901 bin=BABY_3_Klebsiella_pneumoniae_57_525 species=Klebsiella pneumoniae genus=Klebsiella taxon_order=Enterobacteriales taxon_class=Gammaproteobacteria phylum=Proteobacteria organism_desc=Partial. RecA 100% identical (99% query coverage) to Klebsiella pneumoniae subsp. pneumoniae MGH 78578.	ENOG410QIU2	K07657
BABY_3_144_16	0	0	0	0	0	0	0	0	0	0	0	0	0	0	0	0	0	0	0	1.3	0	0	0	0	exonuclease SbcC id=12269903 bin=BABY_3_Klebsiella_pneumoniae_57_525 species=Enterococcus gallinarum genus=Enterococcus taxon_order=Lactobacillales taxon_class=Bacilli phylum=Firmicutes organism_desc=Partial. RecA 100% identical (99% query coverage) to Klebsiella pneumoniae subsp. pneumoniae MGH 78578.	ENOG4105EYH	K03546
BABY_3_144_17	0	0	0	0	0	0	0	0	0	0	0	0	0	0	0	0	0	0	6	3.9	0	0	0	0	Mannokinase (EC:2.7.1.7) id=12269904 bin=BABY_3_Klebsiella_pneumoniae_57_525 species=Klebsiella pneumoniae genus=Klebsiella taxon_order=Enterobacteriales taxon_class=Gammaproteobacteria phylum=Proteobacteria organism_desc=Partial. RecA 100% identical (99% query coverage) to Klebsiella pneumoniae subsp. pneumoniae MGH 78578.	ENOG410QIGZ	K00847
BABY_3_144_18	0	0	0	0	0	0	0	0	0	0	0	0	0	0	0	0	0	0	0	0	1.8	0	0	0	recombination associated protein id=12269905 bin=BABY_3_Klebsiella_pneumoniae_57_525 species=Klebsiella variicola CAG:634 genus=Klebsiella taxon_order=Enterobacteriales taxon_class=Gammaproteobacteria phylum=Proteobacteria organism_desc=Partial. RecA 100% identical (99% query coverage) to Klebsiella pneumoniae subsp. pneumoniae MGH 78578.	ENOG4105DH7	K03554
BABY_3_144_22	0	0	0	0	0	0	0	0	0	0	0	0	0	0	0	0	0	0	0	0	4.4	4.2	0	0	shikimate kinase id=12269909 bin=BABY_3_Klebsiella_pneumoniae_57_525 species=Klebsiella pneumoniae genus=Klebsiella taxon_order=Enterobacteriales taxon_class=Gammaproteobacteria phylum=Proteobacteria organism_desc=Partial. RecA 100% identical (99% query coverage) to Klebsiella pneumoniae subsp. pneumoniae MGH 78578.	ENOG4107ZC0	K00891
BABY_3_144_23	0	0	0	0	0	0	0	0	0	0	0	0	0	0	0	0	0	3.3	2	0	0	3.1	0	0	hypothetical protein id=12269910 bin=BABY_3_Klebsiella_pneumoniae_57_525 species=Klebsiella pneumoniae genus=Klebsiella taxon_order=Enterobacteriales taxon_class=Gammaproteobacteria phylum=Proteobacteria organism_desc=Partial. RecA 100% identical (99% query coverage) to Klebsiella pneumoniae subsp. pneumoniae MGH 78578.	ENOG4105G4C	K09945
BABY_3_144_25	0	0	0	0	0	0	0	0	0	0	0	0	0	0	0	0	4.1	5.5	13.7	13.2	7.4	8.9	0	0	proC; hypothetical protein id=12269912 bin=BABY_3_Klebsiella_pneumoniae_57_525 species=Klebsiella pneumoniae genus=Klebsiella taxon_order=Enterobacteriales taxon_class=Gammaproteobacteria phylum=Proteobacteria organism_desc=Partial. RecA 100% identical (99% query coverage) to Klebsiella pneumoniae subsp. pneumoniae MGH 78578.	ENOG4105II7	K00286
BABY_3_144_27	0	0	0	0	0	0	0	0	0	0	0	0	0	0	0	0	93.5	64.9	83.7	72.9	0	0	0	0	alkaline phosphatase H id=12269914 bin=BABY_3_Klebsiella_pneumoniae_57_525 species=Klebsiella pneumoniae genus=Klebsiella taxon_order=Enterobacteriales taxon_class=Gammaproteobacteria phylum=Proteobacteria organism_desc=Partial. RecA 100% identical (99% query coverage) to Klebsiella pneumoniae subsp. pneumoniae MGH 78578.	ENOG4105G6Z	K01077
BABY_3_144_28	0	0	0	0	0	0	0	0	0	0	0	0	0	0	0	0	0	0	3	1.9	0	0	0	0	hypothetical protein id=12269915 bin=BABY_3_Klebsiella_pneumoniae_57_525 species=Klebsiella pneumoniae genus=Klebsiella taxon_order=Enterobacteriales taxon_class=Gammaproteobacteria phylum=Proteobacteria organism_desc=Partial. RecA 100% identical (99% query coverage) to Klebsiella pneumoniae subsp. pneumoniae MGH 78578.	ENOG4105YF0	NA
BABY_3_144_31	0	0	0	0	0	0	0	0	0	0	0	0	0	0	0	0	0	0	0	0	1.5	1.3	0	0	D-alanine--D-alanine ligase id=12269918 bin=BABY_3_Klebsiella_pneumoniae_57_525 species=Klebsiella pneumoniae genus=Klebsiella taxon_order=Enterobacteriales taxon_class=Gammaproteobacteria phylum=Proteobacteria organism_desc=Partial. RecA 100% identical (99% query coverage) to Klebsiella pneumoniae subsp. pneumoniae MGH 78578.	ENOG4105CPF	K01921
BABY_3_144_38	0	0	0	0	0	0	0	0	0	0	0	0	0	0	0	0	0	0	1.1	0	1.1	2.2	0	0	hemB; porphobilinogen synthase (EC:4.2.1.24) id=12269925 bin=BABY_3_Klebsiella_pneumoniae_57_525 species=Klebsiella pneumoniae genus=Klebsiella taxon_order=Enterobacteriales taxon_class=Gammaproteobacteria phylum=Proteobacteria organism_desc=Partial. RecA 100% identical (99% query coverage) to Klebsiella pneumoniae subsp. pneumoniae MGH 78578.	ENOG4105D52	K01698
BABY_3_144_63	0	0	0	0	0	0	0	0	0	0	0	0	0	0	0	0	0	0	0	0	0	7.3	0	0	fimbrial protein id=12269950 bin=BABY_3_Klebsiella_pneumoniae_57_525 species=Klebsiella pneumoniae genus=Klebsiella taxon_order=Enterobacteriales taxon_class=Gammaproteobacteria phylum=Proteobacteria organism_desc=Partial. RecA 100% identical (99% query coverage) to Klebsiella pneumoniae subsp. pneumoniae MGH 78578.	ENOG4108GWT	NA
BABY_3_144_67	0	0	0	0	0	0	0	0	0	0	0	0	0	0	0	0	18.5	12.1	22.8	23.3	0	0	0	0	phosphonate ABC transporter substrate-binding protein id=12269954 bin=BABY_3_Klebsiella_pneumoniae_57_525 species=Klebsiella pneumoniae genus=Klebsiella taxon_order=Enterobacteriales taxon_class=Gammaproteobacteria phylum=Proteobacteria organism_desc=Partial. RecA 100% identical (99% query coverage) to Klebsiella pneumoniae subsp. pneumoniae MGH 78578.	ENOG4108UZZ	K02044
BABY_3_69_1	0	0	0	0	0	0	0	0	0	0	0	0	0	0	0	0	0	0	4	4.9	0	2.1	0	0	kinase inhibitor id=12272165 bin=BABY_3_Klebsiella_pneumoniae_57_525 species=Klebsiella pneumoniae genus=Klebsiella taxon_order=Enterobacteriales taxon_class=Gammaproteobacteria phylum=Proteobacteria organism_desc=Partial. RecA 100% identical (99% query coverage) to Klebsiella pneumoniae subsp. pneumoniae MGH 78578.	ENOG4108V1U	K06910
BABY_3_69_10	0	0	0	0	0	0	0	0	0	0	0	0	0	0	0	0	0	0	0	1.9	0	0	0	0	DNA-binding transcriptional regulator BasR id=12272174 bin=BABY_3_Klebsiella_pneumoniae_57_525 species=Klebsiella pneumoniae genus=Klebsiella taxon_order=Enterobacteriales taxon_class=Gammaproteobacteria phylum=Proteobacteria organism_desc=Partial. RecA 100% identical (99% query coverage) to Klebsiella pneumoniae subsp. pneumoniae MGH 78578.	ENOG410QJX9	K07771
BABY_3_69_100	0	0	0	0	0	0	0	0	0	0	0	0	0	0	0	0	8.2	4.4	7.7	6.3	1.9	5.6	0	0	arginine ABC transporter substrate-binding protein id=12270264 bin=BABY_3_Klebsiella_pneumoniae_57_525 species=Klebsiella pneumoniae genus=Klebsiella taxon_order=Enterobacteriales taxon_class=Gammaproteobacteria phylum=Proteobacteria organism_desc=Partial. RecA 100% identical (99% query coverage) to Klebsiella pneumoniae subsp. pneumoniae MGH 78578.	ENOG4106TNF	K09996
BABY_3_69_103	0	0	0	0	0	0	0	0	0	0	0	1.3	0	0	0	0	13	16.9	23	15.5	5.8	2.3	0	0	artI; Putative ABC transporter arginine-binding protein 2 precursor id=12270267 bin=BABY_3_Klebsiella_pneumoniae_57_525 species=Klebsiella variicola CAG:634 genus=Klebsiella taxon_order=Enterobacteriales taxon_class=Gammaproteobacteria phylum=Proteobacteria organism_desc=Partial. RecA 100% identical (99% query coverage) to Klebsiella pneumoniae subsp. pneumoniae MGH 78578.	ENOG410RAE6	K09997
BABY_3_69_105	0	0	0	0	0	0	0	0	0	0	0	0	0	0	0	0	7.2	4.4	6	5.8	11	11.5	0	0	lipoprotein id=12270269 bin=BABY_3_Klebsiella_pneumoniae_57_525 species=Klebsiella pneumoniae genus=Klebsiella taxon_order=Enterobacteriales taxon_class=Gammaproteobacteria phylum=Proteobacteria organism_desc=Partial. RecA 100% identical (99% query coverage) to Klebsiella pneumoniae subsp. pneumoniae MGH 78578.	ENOG41064MM	NA
BABY_3_69_111	0	0	0	0	0	0	0	0	0	0	0	0	0	0	0	0	0	0	1.2	1.5	6.4	3.8	0	0	L-threonine aldolase id=12270275 bin=BABY_3_Klebsiella_pneumoniae_57_525 species=Klebsiella pneumoniae genus=Klebsiella taxon_order=Enterobacteriales taxon_class=Gammaproteobacteria phylum=Proteobacteria organism_desc=Partial. RecA 100% identical (99% query coverage) to Klebsiella pneumoniae subsp. pneumoniae MGH 78578.	ENOG4107QNW	K01620
BABY_3_69_112	0	0	0	0	0	0	0	0	0	0	0	0	0	0	0	0	20.3	13.2	10.7	13	12.8	7.5	0	0	poxB; hypothetical protein id=12270276 bin=BABY_3_Klebsiella_pneumoniae_57_525 species=Klebsiella pneumoniae genus=Klebsiella taxon_order=Enterobacteriales taxon_class=Gammaproteobacteria phylum=Proteobacteria organism_desc=Partial. RecA 100% identical (99% query coverage) to Klebsiella pneumoniae subsp. pneumoniae MGH 78578.	ENOG410QJ4Z	K00156
BABY_3_69_115	0	0	0	0	0	0	0	0	0	0	0	0	0	0	0	0	0	0	0	0	0	2.1	0	0	hybrid cluster protein id=12270279 bin=BABY_3_Klebsiella_pneumoniae_57_525 species=Klebsiella pneumoniae genus=Klebsiella taxon_order=Enterobacteriales taxon_class=Gammaproteobacteria phylum=Proteobacteria organism_desc=Partial. RecA 100% identical (99% query coverage) to Klebsiella pneumoniae subsp. pneumoniae MGH 78578.	ENOG4105EJ7	K05601
BABY_3_69_119	0	0	0	0	0	0	0	0	0	0	0	0	0	0	0	0	0	0	0	1.9	0	0	0	0	macrolide transporter id=12270283 bin=BABY_3_Klebsiella_pneumoniae_57_525 species=Klebsiella pneumoniae genus=Klebsiella taxon_order=Enterobacteriales taxon_class=Gammaproteobacteria phylum=Proteobacteria organism_desc=Partial. RecA 100% identical (99% query coverage) to Klebsiella pneumoniae subsp. pneumoniae MGH 78578.	ENOG4105DJY	K13888
BABY_3_69_123	0	0	0	0	0	0	0	0	0	0	0	0	0	0	0	0	7.2	0	27.3	27	16.5	26.5	0	0	ATP-dependent clp protease ATP-binding subunit clpA id=12270287 bin=BABY_3_Klebsiella_pneumoniae_57_525 species=Klebsiella pneumoniae genus=Klebsiella taxon_order=Enterobacteriales taxon_class=Gammaproteobacteria phylum=Proteobacteria organism_desc=Partial. RecA 100% identical (99% query coverage) to Klebsiella pneumoniae subsp. pneumoniae MGH 78578.	ENOG410QHWR	K03694
BABY_3_69_124	0	0	0	0	0	0	0	0	0	0	0	0	0	0	0	0	0	0	31.8	28.2	34.2	30.2	2.2	0	infA; translation initiation factor IF-1 id=12270288 bin=BABY_3_Klebsiella_pneumoniae_57_525 species=Escherichia coli genus=Escherichia taxon_order=Enterobacteriales taxon_class=Gammaproteobacteria phylum=Proteobacteria organism_desc=Partial. RecA 100% identical (99% query coverage) to Klebsiella pneumoniae subsp. pneumoniae MGH 78578.	ENOG4105K9U	K02518
BABY_3_69_126	0	0	0	0	0	0	0	0	0	0	0	0	0	0	0	0	0	0	1.2	0	0	0	0	0	cysteine/glutathione ABC transporter membrane/ATP-binding protein id=12270290 bin=BABY_3_Klebsiella_pneumoniae_57_525 species=Klebsiella pneumoniae genus=Klebsiella taxon_order=Enterobacteriales taxon_class=Gammaproteobacteria phylum=Proteobacteria organism_desc=Partial. RecA 100% identical (99% query coverage) to Klebsiella pneumoniae subsp. pneumoniae MGH 78578.	ENOG4108JJ8	K16012
BABY_3_69_128	0	0	0	0	0	0	0	0	0	0	0	0	0	0	0	0	7.2	8.8	2.7	0	0	2.2	0	0	trxB; Thioredoxin reductase (EC:1.8.1.9) id=12270292 bin=BABY_3_Klebsiella_pneumoniae_57_525 species=Klebsiella pneumoniae genus=Klebsiella taxon_order=Enterobacteriales taxon_class=Gammaproteobacteria phylum=Proteobacteria organism_desc=Partial. RecA 100% identical (99% query coverage) to Klebsiella pneumoniae subsp. pneumoniae MGH 78578.	ENOG410QHUP	K00384
BABY_3_69_133	0	0	0	0	0	0	0	0	0	0	0	0	0	0	0	0	9.8	5.5	12.9	18	10.7	14.1	0	0	seryl-tRNA synthetase id=12270297 bin=BABY_3_Klebsiella_pneumoniae_57_525 species=Klebsiella pneumoniae genus=Klebsiella taxon_order=Enterobacteriales taxon_class=Gammaproteobacteria phylum=Proteobacteria organism_desc=Partial. RecA 100% identical (99% query coverage) to Klebsiella pneumoniae subsp. pneumoniae MGH 78578.	ENOG4105CGR	K01875
BABY_3_69_134	0	0	0	0	0	0	0	0	0	0	0	0	0	0	0	0	6.8	17.1	17.9	18	6.4	7.3	0	0	dimethyl sulfoxide reductase subunit A id=12270298 bin=BABY_3_Klebsiella_pneumoniae_57_525 species=Klebsiella pneumoniae genus=Klebsiella taxon_order=Enterobacteriales taxon_class=Gammaproteobacteria phylum=Proteobacteria organism_desc=Partial. RecA 100% identical (99% query coverage) to Klebsiella pneumoniae subsp. pneumoniae MGH 78578.	ENOG410RAWR	K07306
BABY_3_69_138	0	0	0	0	0	0	0	0	0	0	0	0	0	0	0	0	0	0	35.8	0	0	0	0	0	pyruvate formate lyase-activating enzyme 1 id=12270302 bin=BABY_3_Klebsiella_pneumoniae_57_525 species=Klebsiella pneumoniae genus=Klebsiella taxon_order=Enterobacteriales taxon_class=Gammaproteobacteria phylum=Proteobacteria organism_desc=Partial. RecA 100% identical (99% query coverage) to Klebsiella pneumoniae subsp. pneumoniae MGH 78578.	ENOG4105F1A	K04069
BABY_3_69_139	0	0	0	0	0	0	6.5	0	4.8	5.8	2.4	0	0	0	0	0	247.2	186.1	334.7	296.9	288.8	305	12.6	13.5	pflB2; formate acetyltransferase (EC:2.3.1.54) id=12270303 bin=BABY_3_Klebsiella_pneumoniae_57_525 species=Klebsiella pneumoniae genus=Klebsiella taxon_order=Enterobacteriales taxon_class=Gammaproteobacteria phylum=Proteobacteria organism_desc=Partial. RecA 100% identical (99% query coverage) to Klebsiella pneumoniae subsp. pneumoniae MGH 78578.	ENOG4105C6N	K00656
BABY_3_69_14	0	0	0	0	0	0	0	0	0	0	0	0	0	0	0	0	0	0	6	3.5	0	2.9	0	0	molybdenum cofactor biosynthesis protein B id=12272178 bin=BABY_3_Klebsiella_pneumoniae_57_525 species=Klebsiella pneumoniae genus=Klebsiella taxon_order=Enterobacteriales taxon_class=Gammaproteobacteria phylum=Proteobacteria organism_desc=Partial. RecA 100% identical (99% query coverage) to Klebsiella pneumoniae subsp. pneumoniae MGH 78578.	ENOG4108RIR	K03638
BABY_3_69_145	0	0	0	0	0	0	0	0	0	0	0	0	0	0	0	0	15.7	16.7	19.5	16.3	25.4	31.6	1.2	0	3-phosphoserine/phosphohydroxythreonine aminotransferase (EC:2.6.1.52) id=12270309 bin=BABY_3_Klebsiella_pneumoniae_57_525 species=Klebsiella pneumoniae genus=Klebsiella taxon_order=Enterobacteriales taxon_class=Gammaproteobacteria phylum=Proteobacteria organism_desc=Partial. RecA 100% identical (99% query coverage) to Klebsiella pneumoniae subsp. pneumoniae MGH 78578.	ENOG4107QM1	K00831
BABY_3_69_146	0	0	0	0	0	0	0	0	0	0	0	0	0	0	0	0	0	0	0	0	2.2	3.8	0	0	3-phosphoshikimate 1-carboxyvinyltransferase (EC:2.5.1.19) id=12270310 bin=BABY_3_Klebsiella_pneumoniae_57_525 species=Enterococcus gallinarum genus=Enterococcus taxon_order=Lactobacillales taxon_class=Bacilli phylum=Firmicutes organism_desc=Partial. RecA 100% identical (99% query coverage) to Klebsiella pneumoniae subsp. pneumoniae MGH 78578.	ENOG4105CMY	K00800
BABY_3_69_147	0	0	0	0	0	0	0	0	0	0	0	0	0	0	0	0	0	0	3	0	0	0	0	0	cmk; cytidylate kinase (EC:2.7.4.14) id=12270311 bin=BABY_3_Klebsiella_pneumoniae_57_525 species=Klebsiella pneumoniae genus=Klebsiella taxon_order=Enterobacteriales taxon_class=Gammaproteobacteria phylum=Proteobacteria organism_desc=Partial. RecA 100% identical (99% query coverage) to Klebsiella pneumoniae subsp. pneumoniae MGH 78578.	ENOG4105CAT	K00945
BABY_3_69_2	0	0	0	0	0	0	0	0	0	0	0	0	0	0	0	0	0	0	1.8	2.6	0	0	0	0	bioA; adenosylmethionine--8-amino-7-oxononanoate transaminase id=12272166 bin=BABY_3_Klebsiella_pneumoniae_57_525 species=Enterococcus gallinarum genus=Enterococcus taxon_order=Lactobacillales taxon_class=Bacilli phylum=Firmicutes organism_desc=Partial. RecA 100% identical (99% query coverage) to Klebsiella pneumoniae subsp. pneumoniae MGH 78578.	ENOG410RB1M	K00833
BABY_3_69_26	0	0	0	0	0	0	0	0	0	0	0	0	0	0	0	0	0	0	0	2.9	0	0	0	0	membrane protein id=12272190 bin=BABY_3_Klebsiella_pneumoniae_57_525 species=Klebsiella pneumoniae genus=Klebsiella taxon_order=Enterobacteriales taxon_class=Gammaproteobacteria phylum=Proteobacteria organism_desc=Partial. RecA 100% identical (99% query coverage) to Klebsiella pneumoniae subsp. pneumoniae MGH 78578.	ENOG4105D0S	K01993
BABY_3_69_37	0	0	0	0	0	0	0	0	0	0	0	0	0	0	0	0	0	0	2.1	1.1	1.3	1.3	0	0	glycosyl transferase id=12272201 bin=BABY_3_Klebsiella_pneumoniae_57_525 species=Klebsiella pneumoniae genus=Klebsiella taxon_order=Enterobacteriales taxon_class=Gammaproteobacteria phylum=Proteobacteria organism_desc=Partial. RecA 100% identical (99% query coverage) to Klebsiella pneumoniae subsp. pneumoniae MGH 78578.	ENOG4108MTB	NA
BABY_3_69_46	0	0	0	0	0	0	0	0	0	0	0	0	0	0	0	0	2.6	5.5	5.8	2.2	1.8	0	0	0	glnH; hypothetical protein id=12272210 bin=BABY_3_Klebsiella_pneumoniae_57_525 species=Klebsiella pneumoniae genus=Klebsiella taxon_order=Enterobacteriales taxon_class=Gammaproteobacteria phylum=Proteobacteria organism_desc=Partial. RecA 100% identical (99% query coverage) to Klebsiella pneumoniae subsp. pneumoniae MGH 78578.	ENOG4107R0W	K10036
BABY_3_69_47	0	0	0	0	0	0	0	0	0	0	0	0	0	0	0	0	49.7	18.9	90.7	100.9	193.5	174	0	0	DNA starvation/stationary phase protection protein Dps id=12272211 bin=BABY_3_Klebsiella_pneumoniae_57_525 species=Klebsiella pneumoniae genus=Klebsiella taxon_order=Enterobacteriales taxon_class=Gammaproteobacteria phylum=Proteobacteria organism_desc=Partial. RecA 100% identical (99% query coverage) to Klebsiella pneumoniae subsp. pneumoniae MGH 78578.	ENOG4105DPV	K04047
BABY_3_69_49	0	0	0	0	0	0	0	0	0	0	0	0	0	0	0	0	34.9	30.8	119.2	142.9	81.6	79.2	0	0	ompX; outer membrane protein X id=12272213 bin=BABY_3_Klebsiella_pneumoniae_57_525 species=Klebsiella pneumoniae genus=Klebsiella taxon_order=Enterobacteriales taxon_class=Gammaproteobacteria phylum=Proteobacteria organism_desc=Partial. RecA 100% identical (99% query coverage) to Klebsiella pneumoniae subsp. pneumoniae MGH 78578.	ENOG4108T1M	K11934
BABY_3_69_56	0	0	0	0	0	0	0	0	0	0	0	0	0	0	0	0	0	0	2.2	1.3	2.6	0	0	0	hypothetical protein id=12272220 bin=BABY_3_Klebsiella_pneumoniae_57_525 species=Klebsiella pneumoniae genus=Klebsiella taxon_order=Enterobacteriales taxon_class=Gammaproteobacteria phylum=Proteobacteria organism_desc=Partial. RecA 100% identical (99% query coverage) to Klebsiella pneumoniae subsp. pneumoniae MGH 78578.	ENOG4108PXI	K19235
BABY_3_69_67	0	0	0	0	0	0	0	0	0	0	0	0	0	0	0	0	0	0	0	1.9	0	0	0	0	molybdopterin biosynthesis protein MoeA id=12272231 bin=BABY_3_Klebsiella_pneumoniae_57_525 species=Klebsiella pneumoniae genus=Klebsiella taxon_order=Enterobacteriales taxon_class=Gammaproteobacteria phylum=Proteobacteria organism_desc=Partial. RecA 100% identical (99% query coverage) to Klebsiella pneumoniae subsp. pneumoniae MGH 78578.	ENOG4116PHA	K03750
BABY_3_69_7	0	0	0	0	0	0	0	0	0	0	0	0	0	0	0	0	0	0	2.2	1.6	0	0	0	0	uvrB; excinuclease ABC subunit B (EC:3.1.25.-) id=12272171 bin=BABY_3_Klebsiella_pneumoniae_57_525 species=Klebsiella pneumoniae genus=Klebsiella taxon_order=Enterobacteriales taxon_class=Gammaproteobacteria phylum=Proteobacteria organism_desc=Partial. RecA 100% identical (99% query coverage) to Klebsiella pneumoniae subsp. pneumoniae MGH 78578.	ENOG4105CCW	K03702
BABY_3_69_70	0	0	0	0	0	0	0	0	0	0	0	0	0	0	0	0	2.1	0	4	4.9	2.9	4.8	0	0	glutathione ABC transporter substrate-binding protein GsiB id=12272234 bin=BABY_3_Klebsiella_pneumoniae_57_525 species=Klebsiella pneumoniae genus=Klebsiella taxon_order=Enterobacteriales taxon_class=Gammaproteobacteria phylum=Proteobacteria organism_desc=Partial. RecA 100% identical (99% query coverage) to Klebsiella pneumoniae subsp. pneumoniae MGH 78578.	ENOG410QN32	K13889
BABY_3_69_75	0	0	0	0	0	0	0	0	0	0	0	0	0	0	0	0	0	0	0	0	2.2	4.2	0	0	bssR; biofilm formation regulatory protein BssR id=12272239 bin=BABY_3_Klebsiella_pneumoniae_57_525 species=Klebsiella pneumoniae genus=Klebsiella taxon_order=Enterobacteriales taxon_class=Gammaproteobacteria phylum=Proteobacteria organism_desc=Partial. RecA 100% identical (99% query coverage) to Klebsiella pneumoniae subsp. pneumoniae MGH 78578.	ENOG4106U05	K19688
BABY_3_69_78	0	0	0	0	0	0	0	0	0	0	0	0	0	0	0	0	15.8	7.1	6.6	9.2	3.1	5.7	0	0	peptidase M15 id=12272242 bin=BABY_3_Klebsiella_pneumoniae_57_525 species=Klebsiella pneumoniae genus=Klebsiella taxon_order=Enterobacteriales taxon_class=Gammaproteobacteria phylum=Proteobacteria organism_desc=Partial. RecA 100% identical (99% query coverage) to Klebsiella pneumoniae subsp. pneumoniae MGH 78578.	ENOG4105DZ1	K07258
BABY_3_69_89	0	0	0	0	0	0	0	0	0	0	0	0	0	0	0	0	0	0	0	0	1.2	1.1	0	0	nitroreductase A id=12272253 bin=BABY_3_Klebsiella_pneumoniae_57_525 species=Klebsiella pneumoniae genus=Klebsiella taxon_order=Enterobacteriales taxon_class=Gammaproteobacteria phylum=Proteobacteria organism_desc=Partial. RecA 100% identical (99% query coverage) to Klebsiella pneumoniae subsp. pneumoniae MGH 78578.	ENOG4108DBC	K10678
BABY_3_69_92	0	0	0	0	0	0	0	0	0	0	0	0	0	0	0	0	0	0	4	4.6	2.9	4.8	0	0	spermidine/putrescine ABC transporter substrate-binding protein id=12270256 bin=BABY_3_Klebsiella_pneumoniae_57_525 species=Klebsiella pneumoniae genus=Klebsiella taxon_order=Enterobacteriales taxon_class=Gammaproteobacteria phylum=Proteobacteria organism_desc=Partial. RecA 100% identical (99% query coverage) to Klebsiella pneumoniae subsp. pneumoniae MGH 78578.	ENOG4108HM3	K11073
BABY_3_42_107	0	0	0	0	0	0	0	0	0	0	0	0	0	0	0	0	3.4	4.8	2	1.9	0	0	0	0	endoribonuclease L-PSP id=12268693 bin=BABY_3_Klebsiella_pneumoniae_57_525 species=Klebsiella quasipneumoniae genus=Klebsiella taxon_order=Enterobacteriales taxon_class=Gammaproteobacteria phylum=Proteobacteria organism_desc=Partial. RecA 100% identical (99% query coverage) to Klebsiella pneumoniae subsp. pneumoniae MGH 78578.	ENOG4105KME	K09022
BABY_3_42_108	0	0	0	0	0	0	0	0	0	0	0	0	0	0	0	0	0	0	3.6	5.3	1.7	1.3	0	0	aspartate carbamoyltransferase regulatory subunit (EC:2.1.3.2) id=12268694 bin=BABY_3_Klebsiella_pneumoniae_57_525 species=Enterococcus gallinarum genus=Enterococcus taxon_order=Lactobacillales taxon_class=Bacilli phylum=Firmicutes organism_desc=Partial. RecA 100% identical (99% query coverage) to Klebsiella pneumoniae subsp. pneumoniae MGH 78578.	ENOG4108R9M	K00610
BABY_3_42_109	0	0	0	0	0	0	0	0	0	0	0	0	0	0	0	0	17.6	19.7	25.8	38.1	12	12.1	0	0	aspartate carbamoyltransferase catalytic subunit id=12268695 bin=BABY_3_Klebsiella_pneumoniae_57_525 species=Enterococcus gallinarum genus=Enterococcus taxon_order=Lactobacillales taxon_class=Bacilli phylum=Firmicutes organism_desc=Partial. RecA 100% identical (99% query coverage) to Klebsiella pneumoniae subsp. pneumoniae MGH 78578.	ENOG4105CXT	K00609
BABY_3_42_119	0	0	0	0	0	0	0	0	0	0	0	0	0	0	0	0	14.1	7.3	15.3	12.5	25	19	0	0	valyl-tRNA synthase id=12268705 bin=BABY_3_Klebsiella_pneumoniae_57_525 species=Klebsiella pneumoniae genus=Klebsiella taxon_order=Enterobacteriales taxon_class=Gammaproteobacteria phylum=Proteobacteria organism_desc=Partial. RecA 100% identical (99% query coverage) to Klebsiella pneumoniae subsp. pneumoniae MGH 78578.	ENOG4105CA4	K01873
BABY_3_42_12	0	0	0	0	0	0	0	0	0	0	0	0	0	0	0	0	6.2	9.1	11.3	13.1	12	5.7	0	0	fumarate reductase id=12268598 bin=BABY_3_Klebsiella_pneumoniae_57_525 species=Klebsiella pneumoniae genus=Klebsiella taxon_order=Enterobacteriales taxon_class=Gammaproteobacteria phylum=Proteobacteria organism_desc=Partial. RecA 100% identical (99% query coverage) to Klebsiella pneumoniae subsp. pneumoniae MGH 78578.	ENOG4105E33	K00245
BABY_3_42_126	0	0	0	0	0	0	0	0	0	0	0	0	0	0	0	0	79	45.1	57.6	49.6	35.3	41.7	0	0	putative aldehyde dehydrogenase id=12268712 bin=BABY_3_Klebsiella_pneumoniae_57_525 species=Klebsiella variicola genus=Klebsiella taxon_order=Enterobacteriales taxon_class=Gammaproteobacteria phylum=Proteobacteria organism_desc=Partial. RecA 100% identical (99% query coverage) to Klebsiella pneumoniae subsp. pneumoniae MGH 78578.	ENOG410QIBK	K00140
BABY_3_42_13	0	0	0	0	0	0	0	0	0	0	0	0	0	0	0	0	29.1	28.1	25	26.9	33.6	24.8	0	0	fumarate reductase id=12268599 bin=BABY_3_Klebsiella_pneumoniae_57_525 species=Klebsiella pneumoniae genus=Klebsiella taxon_order=Enterobacteriales taxon_class=Gammaproteobacteria phylum=Proteobacteria organism_desc=Partial. RecA 100% identical (99% query coverage) to Klebsiella pneumoniae subsp. pneumoniae MGH 78578.	ENOG4105C00	K00244
BABY_3_42_132	0	0	0	0	0	0	0	0	0	0	0	0	0	0	0	0	47.2	51.7	59.6	68	55.1	53.1	0	0	inositol 2-dehydrogenase id=12268718 bin=BABY_3_Klebsiella_pneumoniae_57_525 species=Klebsiella pneumoniae genus=Klebsiella taxon_order=Enterobacteriales taxon_class=Gammaproteobacteria phylum=Proteobacteria organism_desc=Partial. RecA 100% identical (99% query coverage) to Klebsiella pneumoniae subsp. pneumoniae MGH 78578.	ENOG4107Z49	K00010
BABY_3_42_134	0	0	0	0	0	0	0	0	0	0	0	0	0	0	0	0	38	37.4	36.7	36	23.2	24	0	0	inosose dehydratase id=12268720 bin=BABY_3_Klebsiella_pneumoniae_57_525 species=Klebsiella pneumoniae genus=Klebsiella taxon_order=Enterobacteriales taxon_class=Gammaproteobacteria phylum=Proteobacteria organism_desc=Partial. RecA 100% identical (99% query coverage) to Klebsiella pneumoniae subsp. pneumoniae MGH 78578.	ENOG4107S00	K03335
BABY_3_42_135	0	0	0	0	0	0	0	0	0	0	0	0	0	0	0	0	4.1	4.4	0	2.9	0	0	0	0	ABC transporter substrate-binding protein id=12268721 bin=BABY_3_Klebsiella_pneumoniae_57_525 species=Enterococcus gallinarum genus=Enterococcus taxon_order=Lactobacillales taxon_class=Bacilli phylum=Firmicutes organism_desc=Partial. RecA 100% identical (99% query coverage) to Klebsiella pneumoniae subsp. pneumoniae MGH 78578.	ENOG4105BZ7	K05813
BABY_3_42_17	0	0	0	0	0	0	0	0	0	0	0	0	0	0	0	0	0	0	0	1.2	0	0	0	0	psd; phosphatidylserine decarboxylase (EC:4.1.1.65) id=12268603 bin=BABY_3_Klebsiella_pneumoniae_57_525 species=Klebsiella pneumoniae genus=Klebsiella taxon_order=Enterobacteriales taxon_class=Gammaproteobacteria phylum=Proteobacteria organism_desc=Partial. RecA 100% identical (99% query coverage) to Klebsiella pneumoniae subsp. pneumoniae MGH 78578.	ENOG4105DJ4	K01613
BABY_3_42_28	0	0	0	0	0	0	0	0	0	0	0	0	0	0	0	0	0	0	4	0	0	4.8	0	0	hflX; GTP-binding protein HflX id=12268614 bin=BABY_3_Klebsiella_pneumoniae_57_525 species=Klebsiella pneumoniae genus=Klebsiella taxon_order=Enterobacteriales taxon_class=Gammaproteobacteria phylum=Proteobacteria organism_desc=Partial. RecA 100% identical (99% query coverage) to Klebsiella pneumoniae subsp. pneumoniae MGH 78578.	ENOG4105C1N	K03665
BABY_3_42_29	0	0	0	0	0	0	0	0	0	0	0	0	0	0	0	0	0	0	0	0	1.3	1.2	0	0	cell division protein FtsH id=12268615 bin=BABY_3_Klebsiella_pneumoniae_57_525 species=Klebsiella pneumoniae genus=Klebsiella taxon_order=Enterobacteriales taxon_class=Gammaproteobacteria phylum=Proteobacteria organism_desc=Partial. RecA 100% identical (99% query coverage) to Klebsiella pneumoniae subsp. pneumoniae MGH 78578.	ENOG4107QJR	K04088
BABY_3_42_30	0	0	0	0	0	0	0	0	0	0	0	0	0	0	0	0	0	0	0	2.9	5.6	3.2	0	0	cell division protein FtsH id=12268616 bin=BABY_3_Klebsiella_pneumoniae_57_525 species=Escherichia coli genus=Escherichia taxon_order=Enterobacteriales taxon_class=Gammaproteobacteria phylum=Proteobacteria organism_desc=Partial. RecA 100% identical (99% query coverage) to Klebsiella pneumoniae subsp. pneumoniae MGH 78578.	ENOG4105EPW	K04087
BABY_3_42_33	0	0	0	0	0	0	0	0	0	0	5.7	6.5	0	0	0	0	15	14.9	27.3	34.5	27.8	27.8	9.1	8.6	adenylosuccinate synthetase (EC:6.3.4.4) id=12268619 bin=BABY_3_Klebsiella_pneumoniae_57_525 species=Klebsiella pneumoniae genus=Klebsiella taxon_order=Enterobacteriales taxon_class=Gammaproteobacteria phylum=Proteobacteria organism_desc=Partial. RecA 100% identical (99% query coverage) to Klebsiella pneumoniae subsp. pneumoniae MGH 78578.	ENOG4105C91	K01939
BABY_3_42_35	0	0	0	0	0	0	0	0	0	0	0	0	0	0	0	0	7.6	4.1	19.5	18.9	29.2	22	2.5	1.3	rnr; exoribonuclease R id=12268621 bin=BABY_3_Klebsiella_pneumoniae_57_525 species=Klebsiella pneumoniae genus=Klebsiella taxon_order=Enterobacteriales taxon_class=Gammaproteobacteria phylum=Proteobacteria organism_desc=Partial. RecA 100% identical (99% query coverage) to Klebsiella pneumoniae subsp. pneumoniae MGH 78578.	ENOG4105C40	K12573
BABY_3_42_36	0	0	0	0	0	0	0	0	0	0	0	0	0	0	0	0	0	5.5	0	4.2	1.5	3	0	0	23S rRNA methyltransferase id=12268622 bin=BABY_3_Klebsiella_pneumoniae_57_525 species=Klebsiella pneumoniae genus=Klebsiella taxon_order=Enterobacteriales taxon_class=Gammaproteobacteria phylum=Proteobacteria organism_desc=Partial. RecA 100% identical (99% query coverage) to Klebsiella pneumoniae subsp. pneumoniae MGH 78578.	ENOG4105C2N	K03218
BABY_3_42_37	0	0	0	0	0	0	0	0	0	0	0	0	0	0	0	0	6.2	11	7	3.9	8	5.2	0	0	alkylation response protein AidB id=12268623 bin=BABY_3_Klebsiella_pneumoniae_57_525 species=Klebsiella pneumoniae genus=Klebsiella taxon_order=Enterobacteriales taxon_class=Gammaproteobacteria phylum=Proteobacteria organism_desc=Partial. RecA 100% identical (99% query coverage) to Klebsiella pneumoniae subsp. pneumoniae MGH 78578.	ENOG410QJBZ	K09456
BABY_3_42_51	0	0	0	0	0	0	0	0	0	0	0	0	0	0	0	0	25.7	20.6	52.4	43.9	75.1	76.8	0	0	rpsF; hypothetical protein id=12268637 bin=BABY_3_Klebsiella_pneumoniae_57_525 species=Klebsiella quasipneumoniae genus=Klebsiella taxon_order=Enterobacteriales taxon_class=Gammaproteobacteria phylum=Proteobacteria organism_desc=Partial. RecA 100% identical (99% query coverage) to Klebsiella pneumoniae subsp. pneumoniae MGH 78578.	ENOG4108ZDX	K02990
BABY_3_42_68	0	0	0	0	0	0	0	0	0	0	0	0	0	0	0	0	0	0	0	1.9	0	0	0	0	msrA; methionine sulfoxide reductase A id=12268654 bin=BABY_3_Klebsiella_pneumoniae_57_525 species=Klebsiella pneumoniae genus=Klebsiella taxon_order=Enterobacteriales taxon_class=Gammaproteobacteria phylum=Proteobacteria organism_desc=Partial. RecA 100% identical (99% query coverage) to Klebsiella pneumoniae subsp. pneumoniae MGH 78578.	ENOG4107QXP	K07304
BABY_3_42_73	0	0	0	0	0	0	0	0	0	0	0	0	0	0	0	0	11.6	0	7.4	7.1	5.6	7.5	0	0	inorganic pyrophosphatase (EC:3.6.1.1) id=12268659 bin=BABY_3_Klebsiella_pneumoniae_57_525 species=Klebsiella variicola CAG:634 genus=Klebsiella taxon_order=Enterobacteriales taxon_class=Gammaproteobacteria phylum=Proteobacteria organism_desc=Partial. RecA 100% identical (99% query coverage) to Klebsiella pneumoniae subsp. pneumoniae MGH 78578.	ENOG4105F0N	K01507
BABY_3_42_79	0	0	0	0	0	0	0	0	0	0	0	1.5	0	0	0	0	2.5	3.7	5.3	4.4	6.2	5.8	0	0	UDP-N-acetylmuramate:L-alanyl-gamma-D-glutamyl-meso-diaminopimelate ligase id=12268665 bin=BABY_3_Klebsiella_pneumoniae_57_525 species=Klebsiella pneumoniae genus=Klebsiella taxon_order=Enterobacteriales taxon_class=Gammaproteobacteria phylum=Proteobacteria organism_desc=Partial. RecA 100% identical (99% query coverage) to Klebsiella pneumoniae subsp. pneumoniae MGH 78578.	ENOG410QHS8	K02558
BABY_3_43_11	0	0	0	0	0	0	0	0	0	0	0	0	0	0	0	0	14.4	13.2	14.9	16.5	14.3	9.4	0	0	protein IolH id=12268739 bin=BABY_3_Klebsiella_pneumoniae_57_525 species=Klebsiella pneumoniae genus=Klebsiella taxon_order=Enterobacteriales taxon_class=Gammaproteobacteria phylum=Proteobacteria organism_desc=Partial. RecA 100% identical (99% query coverage) to Klebsiella pneumoniae subsp. pneumoniae MGH 78578.	ENOG4105F0H	K06605
BABY_3_43_13	0	0	0	0	0	0	0	0	0	0	0	0	0	0	0	0	64.6	72.6	70.5	75.8	39.7	52.1	2.2	0	thiamine pyrophosphate protein central region id=12268741 bin=BABY_3_Klebsiella_pneumoniae_57_525 species=Klebsiella variicola CAG:634 genus=Klebsiella taxon_order=Enterobacteriales taxon_class=Gammaproteobacteria phylum=Proteobacteria organism_desc=Partial. RecA 100% identical (99% query coverage) to Klebsiella pneumoniae subsp. pneumoniae MGH 78578.	ENOG4108HRG	K03336
BABY_3_43_14	0	0	0	0	0	0	0	0	0	0	0	0	0	0	0	0	72.8	83.6	57.6	92.3	50.7	41.7	0	0	5-dehydro-2-deoxygluconokinase id=12268742 bin=BABY_3_Klebsiella_pneumoniae_57_525 species=Klebsiella pneumoniae genus=Klebsiella taxon_order=Enterobacteriales taxon_class=Gammaproteobacteria phylum=Proteobacteria organism_desc=Partial. RecA 100% identical (99% query coverage) to Klebsiella pneumoniae subsp. pneumoniae MGH 78578.	ENOG4108JTK	K03338
BABY_3_43_17	0	0	0	0	0	0	0	0	0	0	0	0	0	0	0	0	10.3	16.5	8.9	10.7	12.1	8.3	0	0	iolB; hypothetical protein id=12268745 bin=BABY_3_Klebsiella_pneumoniae_57_525 species=Klebsiella pneumoniae genus=Klebsiella taxon_order=Enterobacteriales taxon_class=Gammaproteobacteria phylum=Proteobacteria organism_desc=Partial. RecA 100% identical (99% query coverage) to Klebsiella pneumoniae subsp. pneumoniae MGH 78578.	ENOG4105DH8	K03337
BABY_3_43_19	0	0	0	0	0	0	0	0	0	0	0	0	0	0	0	0	10.3	12.1	9.9	10.7	13.2	4.2	0	0	hypothetical protein id=12268747 bin=BABY_3_Klebsiella_pneumoniae_57_525 species=Klebsiella pneumoniae genus=Klebsiella taxon_order=Enterobacteriales taxon_class=Gammaproteobacteria phylum=Proteobacteria organism_desc=Partial. RecA 100% identical (99% query coverage) to Klebsiella pneumoniae subsp. pneumoniae MGH 78578.	ENOG4108M5P	K06606
BABY_3_43_20	0	0	0	0	0	0	0	0	0	0	0	0	0	0	0	0	10.3	8.8	17.2	13.2	9.7	11.5	0	0	ATPase id=12268748 bin=BABY_3_Klebsiella_pneumoniae_57_525 species=Escherichia coli genus=Escherichia taxon_order=Enterobacteriales taxon_class=Gammaproteobacteria phylum=Proteobacteria organism_desc=Partial. RecA 100% identical (99% query coverage) to Klebsiella pneumoniae subsp. pneumoniae MGH 78578.	ENOG4105D7A	K06915
BABY_3_43_21	0	0	0	0	0	0	0	0	0	0	0	0	0	0	0	0	0	0	0	1.9	0	0	0	0	putative permease YjgP/YjgQ family protein id=12268749 bin=BABY_3_Klebsiella_pneumoniae_57_525 species=Escherichia coli genus=Escherichia taxon_order=Enterobacteriales taxon_class=Gammaproteobacteria phylum=Proteobacteria organism_desc=Partial. RecA 100% identical (99% query coverage) to Klebsiella pneumoniae subsp. pneumoniae MGH 78578.	ENOG4108K5H	K11720
BABY_3_43_23	0	0	0	0	0	0	0	0	0	0	0	0	0	0	0	0	12.3	16.5	5.4	4.4	19.9	20.3	0	0	multifunctional aminopeptidase A (EC:3.4.11.1) id=12268751 bin=BABY_3_Klebsiella_pneumoniae_57_525 species=Enterococcus gallinarum genus=Enterococcus taxon_order=Lactobacillales taxon_class=Bacilli phylum=Firmicutes organism_desc=Partial. RecA 100% identical (99% query coverage) to Klebsiella pneumoniae subsp. pneumoniae MGH 78578.	ENOG410QI9S	K01255
BABY_3_43_28	0	0	0	0	0	0	0	0	0	0	0	0	0	0	0	0	7.2	5.8	2	1.9	9.2	7.8	0	0	ornithine carbamoyltransferase id=12268756 bin=BABY_3_Klebsiella_pneumoniae_57_525 species=Klebsiella pneumoniae genus=Klebsiella taxon_order=Enterobacteriales taxon_class=Gammaproteobacteria phylum=Proteobacteria organism_desc=Partial. RecA 100% identical (99% query coverage) to Klebsiella pneumoniae subsp. pneumoniae MGH 78578.	ENOG4105DBV	K00611
BABY_3_43_4	0	0	0	0	0	0	0	0	0	0	0	0	0	0	0	0	0	0	0	0	2.3	1.2	0	0	zinc-binding dehydrogenase family protein id=12268732 bin=BABY_3_Klebsiella_pneumoniae_57_525 species=Klebsiella pneumoniae genus=Klebsiella taxon_order=Enterobacteriales taxon_class=Gammaproteobacteria phylum=Proteobacteria organism_desc=Partial. RecA 100% identical (99% query coverage) to Klebsiella pneumoniae subsp. pneumoniae MGH 78578.	ENOG410QITG	K12957
BABY_3_43_40	0	0	0	0	0	0	0	0	0	0	0	0	0	0	0	0	0	0	2	1.9	0	0	0	0	PTS system trehalose(maltose)-specific transporter subunits IIBC id=12268768 bin=BABY_3_Klebsiella_pneumoniae_57_525 species=Klebsiella pneumoniae genus=Klebsiella taxon_order=Enterobacteriales taxon_class=Gammaproteobacteria phylum=Proteobacteria organism_desc=Partial. RecA 100% identical (99% query coverage) to Klebsiella pneumoniae subsp. pneumoniae MGH 78578.	ENOG410QMH9	K02818
BABY_3_43_46	0	0	0	0	0	0	0	0	0	0	0	0	0	0	0	0	8.2	6.4	7	15.6	8.8	16	2.7	0	ribonucleoside-triphosphate reductase (EC:1.17.4.2) id=12268774 bin=BABY_3_Klebsiella_pneumoniae_57_525 species=Klebsiella pneumoniae genus=Klebsiella taxon_order=Enterobacteriales taxon_class=Gammaproteobacteria phylum=Proteobacteria organism_desc=Partial. RecA 100% identical (99% query coverage) to Klebsiella pneumoniae subsp. pneumoniae MGH 78578.	ENOG4105CJD	K00527
BABY_3_43_47	0	0	0	0	0	0	0	0	0	0	0	0	0	0	0	0	0	0	0	1.8	0	0	0	0	anaerobic ribonucleotide reductase-activating protein id=12268775 bin=BABY_3_Klebsiella_pneumoniae_57_525 species=Klebsiella pneumoniae genus=Klebsiella taxon_order=Enterobacteriales taxon_class=Gammaproteobacteria phylum=Proteobacteria organism_desc=Partial. RecA 100% identical (99% query coverage) to Klebsiella pneumoniae subsp. pneumoniae MGH 78578.	ENOG4108RDD	K04068
BABY_3_43_52	0	0	0	0	0	0	0	0	0	0	0	0	0	0	0	0	0	0	0	0	3.3	4.2	0	0	2-dehydro-3-deoxyphosphogluconate aldolase (EC:4.1.3.16) id=12268780 bin=BABY_3_Klebsiella_pneumoniae_57_525 species=Klebsiella pneumoniae genus=Klebsiella taxon_order=Enterobacteriales taxon_class=Gammaproteobacteria phylum=Proteobacteria organism_desc=Partial. RecA 100% identical (99% query coverage) to Klebsiella pneumoniae subsp. pneumoniae MGH 78578.	ENOG4105CI9	NA
BABY_3_43_60	0	0	0	0	0	0	0	0	0	0	0	0	0	0	0	0	0	0	3	2.9	0	0	0	0	cytochrome b562 id=12268788 bin=BABY_3_Klebsiella_pneumoniae_57_525 species=Klebsiella quasipneumoniae genus=Klebsiella taxon_order=Enterobacteriales taxon_class=Gammaproteobacteria phylum=Proteobacteria organism_desc=Partial. RecA 100% identical (99% query coverage) to Klebsiella pneumoniae subsp. pneumoniae MGH 78578.	ENOG4108XVM	K15536
BABY_3_43_61	0	0	0	0	0	0	0	0	0	0	0	0	0	0	0	0	3.1	3.3	1.2	3.2	3.6	3.6	0	0	pmbA; peptidase PmbA id=12268789 bin=BABY_3_Klebsiella_pneumoniae_57_525 species=Klebsiella pneumoniae genus=Klebsiella taxon_order=Enterobacteriales taxon_class=Gammaproteobacteria phylum=Proteobacteria organism_desc=Partial. RecA 100% identical (99% query coverage) to Klebsiella pneumoniae subsp. pneumoniae MGH 78578.	ENOG4105CMS	K03592
BABY_3_43_62	0	0	0	0	0	0	0	0	0	0	0	0	0	0	0	0	0	0	0	0	0	4.2	0	0	hypothetical protein id=12268790 bin=BABY_3_Klebsiella_pneumoniae_57_525 species=Enterococcus gallinarum genus=Enterococcus taxon_order=Lactobacillales taxon_class=Bacilli phylum=Firmicutes organism_desc=Partial. RecA 100% identical (99% query coverage) to Klebsiella pneumoniae subsp. pneumoniae MGH 78578.	ENOG4105N42	K09889
BABY_3_43_63	0	0	0	0	0	0	0	0	0	0	0	0	0	0	0	0	0	0	0	0	0	5.2	0	0	hypothetical protein id=12268791 bin=BABY_3_Klebsiella_pneumoniae_57_525 species=Klebsiella pneumoniae genus=Klebsiella taxon_order=Enterobacteriales taxon_class=Gammaproteobacteria phylum=Proteobacteria organism_desc=Partial. RecA 100% identical (99% query coverage) to Klebsiella pneumoniae subsp. pneumoniae MGH 78578.	ENOG41069EF	NA
BABY_3_43_66	0	0	0	0	0	0	0	0	0	0	0	0	0	0	0	0	7.7	7.4	14.7	14.4	22.7	27	0	0	fructose 1,6-bisphosphatase (EC:3.1.3.11) id=12268794 bin=BABY_3_Klebsiella_pneumoniae_57_525 species=Klebsiella pneumoniae genus=Klebsiella taxon_order=Enterobacteriales taxon_class=Gammaproteobacteria phylum=Proteobacteria organism_desc=Partial. RecA 100% identical (99% query coverage) to Klebsiella pneumoniae subsp. pneumoniae MGH 78578.	ENOG4105CZI	K03841
BABY_3_43_7	0	0	0	0	0	0	0	0	0	0	0	0	0	0	0	0	4.1	0	0	0	0	0	0	0	3',5'-cyclic-nucleotide phosphodiesterase id=12268735 bin=BABY_3_Klebsiella_pneumoniae_57_525 species=Klebsiella pneumoniae genus=Klebsiella taxon_order=Enterobacteriales taxon_class=Gammaproteobacteria phylum=Proteobacteria organism_desc=Partial. RecA 100% identical (99% query coverage) to Klebsiella pneumoniae subsp. pneumoniae MGH 78578.	ENOG41070EG	NA
BABY_3_43_70	0	0	0	0	0	0	0	0	0	0	0	0	0	0	0	0	7.2	0	0	1.7	0	0	0	0	putative D-ribose transport system periplasmic binding component id=12268798 bin=BABY_3_Klebsiella_pneumoniae_57_525 species=Klebsiella pneumoniae genus=Klebsiella taxon_order=Enterobacteriales taxon_class=Gammaproteobacteria phylum=Proteobacteria organism_desc=Partial. RecA 100% identical (99% query coverage) to Klebsiella pneumoniae subsp. pneumoniae MGH 78578.	ENOG4107R5U	K02058
BABY_3_43_80	0	0	0	0	0	0	0	0	0	0	0	0	0	0	0	0	3.1	0	4.8	0	1.2	0	0	0	adenosine-3'(2'),5'-bisphosphate nucleotidase id=12268808 bin=BABY_3_Klebsiella_pneumoniae_57_525 species=Klebsiella pneumoniae genus=Klebsiella taxon_order=Enterobacteriales taxon_class=Gammaproteobacteria phylum=Proteobacteria organism_desc=Partial. RecA 100% identical (99% query coverage) to Klebsiella pneumoniae subsp. pneumoniae MGH 78578.	ENOG4108RNI	K01082
BABY_3_43_81	0	0	0	0	0	0	0	0	0	0	0	0	0	0	0	0	0	0	1	0	1.3	1.2	0	0	cpdB; bifunctional 2',3'-cyclic nucleotide 2'-phosphodiesterase/3'-nucleotidase periplasmic precursor protein id=12268809 bin=BABY_3_Klebsiella_pneumoniae_57_525 species=Klebsiella pneumoniae genus=Klebsiella taxon_order=Enterobacteriales taxon_class=Gammaproteobacteria phylum=Proteobacteria organism_desc=Partial. RecA 100% identical (99% query coverage) to Klebsiella pneumoniae subsp. pneumoniae…	ENOG4107RNS	K01119
BABY_3_43_83	0	0	0	0	0	0	0	0	0	0	0	0	0	0	0	0	0	2.2	0	0	0	0	0	0	quinone oxidoreductase id=12268811 bin=BABY_3_Klebsiella_pneumoniae_57_525 species=Klebsiella pneumoniae genus=Klebsiella taxon_order=Enterobacteriales taxon_class=Gammaproteobacteria phylum=Proteobacteria organism_desc=Partial. RecA 100% identical (99% query coverage) to Klebsiella pneumoniae subsp. pneumoniae MGH 78578.	ENOG4105ECR	K19267
BABY_3_43_90	0	0	0	0	0	0	0	0	0	0	0	0	0	0	0	0	14.1	17	8.6	1.6	6.1	19.3	0	0	rplI; hypothetical protein id=12268818 bin=BABY_3_Klebsiella_pneumoniae_57_525 species=Klebsiella pneumoniae genus=Klebsiella taxon_order=Enterobacteriales taxon_class=Gammaproteobacteria phylum=Proteobacteria organism_desc=Partial. RecA 100% identical (99% query coverage) to Klebsiella pneumoniae subsp. pneumoniae MGH 78578.	ENOG4105K9Q	K02939
BABY_3_247_102	0	0	0	0	0	0	0	0	0	0	0	0	0	0	0	0	18.5	23.1	51.6	53.5	58.5	49	0	0	Small heat shock protein id=12276362 bin=BABY_3_Klebsiella_pneumoniae_57_525 species=Klebsiella pneumoniae genus=Klebsiella taxon_order=Enterobacteriales taxon_class=Gammaproteobacteria phylum=Proteobacteria organism_desc=Partial. RecA 100% identical (99% query coverage) to Klebsiella pneumoniae subsp. pneumoniae MGH 78578.	ENOG4108ZNX	K04080
BABY_3_247_108	0	0	0	0	0	0	0	0	0	0	0	0	0	0	0	0	4.1	9.9	4	5.8	6.8	1.1	0	0	dipeptidyl carboxypeptidase II id=12276368 bin=BABY_3_Klebsiella_pneumoniae_57_525 species=Klebsiella pneumoniae genus=Klebsiella taxon_order=Enterobacteriales taxon_class=Gammaproteobacteria phylum=Proteobacteria organism_desc=Partial. RecA 100% identical (99% query coverage) to Klebsiella pneumoniae subsp. pneumoniae MGH 78578.	ENOG4105DGW	K01284
BABY_3_247_109	0	0	0	0	0	0	0	0	0	0	0	0	0	0	0	0	22.6	14.3	10	2.4	5.7	5.7	0	0	ydfG; hypothetical protein id=12276369 bin=BABY_3_Klebsiella_pneumoniae_57_525 species=Klebsiella pneumoniae genus=Klebsiella taxon_order=Enterobacteriales taxon_class=Gammaproteobacteria phylum=Proteobacteria organism_desc=Partial. RecA 100% identical (99% query coverage) to Klebsiella pneumoniae subsp. pneumoniae MGH 78578.	ENOG410BAQ0	K16066
BABY_3_247_112	0	0	0	0	0	0	0	0	0	0	0	0	0	0	0	0	0	0	0	0	3.7	2.1	0	0	Mannitol-phosphate dehydrogenase family protein ydfl id=12276372 bin=BABY_3_Klebsiella_pneumoniae_57_525 species=Klebsiella pneumoniae genus=Klebsiella taxon_order=Enterobacteriales taxon_class=Gammaproteobacteria phylum=Proteobacteria organism_desc=Partial. RecA 100% identical (99% query coverage) to Klebsiella pneumoniae subsp. pneumoniae MGH 78578.	ENOG4105DEI	K00040
BABY_3_247_115	0	0	0	0	0	0	0	0	0	0	0	0	0	0	0	0	0	0	2.7	2.3	0	0	0	0	hypothetical protein id=12276375 bin=BABY_3_Klebsiella_pneumoniae_57_525 species=Enterococcus gallinarum genus=Enterococcus taxon_order=Lactobacillales taxon_class=Bacilli phylum=Firmicutes organism_desc=Partial. RecA 100% identical (99% query coverage) to Klebsiella pneumoniae subsp. pneumoniae MGH 78578.	ENOG4105M5Q	NA
BABY_3_247_119	0	0	0	0	0	0	0	0	0	0	0	0	0	0	0	0	0	0	0	0	0	1.3	0	0	dmsA; dimethyl sulfoxide reductase, chain A (EC:1.8.99.-) id=12276379 bin=BABY_3_Klebsiella_pneumoniae_57_525 species=Klebsiella pneumoniae genus=Klebsiella taxon_order=Enterobacteriales taxon_class=Gammaproteobacteria phylum=Proteobacteria organism_desc=Partial. RecA 100% identical (99% query coverage) to Klebsiella pneumoniae subsp. pneumoniae MGH 78578.	ENOG410RAWR	K07309
BABY_3_247_124	0	0	0	0	0	0	0	0	0	0	0	0	0	0	0	0	3.1	3.3	4.1	1.1	3.3	4	0	0	dethiobiotin synthetase (EC:6.3.3.3) id=12276384 bin=BABY_3_Klebsiella_pneumoniae_57_525 species=Klebsiella pneumoniae genus=Klebsiella taxon_order=Enterobacteriales taxon_class=Gammaproteobacteria phylum=Proteobacteria organism_desc=Partial. RecA 100% identical (99% query coverage) to Klebsiella pneumoniae subsp. pneumoniae MGH 78578.	ENOG4105EWW	K01935
BABY_3_247_128	0	0	0	0	0	0	0	0	0	0	0	0	0	0	0	0	0	0	0	1.9	0	4.2	0	0	peptidase M32 id=12276388 bin=BABY_3_Klebsiella_pneumoniae_57_525 species=Klebsiella pneumoniae genus=Klebsiella taxon_order=Enterobacteriales taxon_class=Gammaproteobacteria phylum=Proteobacteria organism_desc=Partial. RecA 100% identical (99% query coverage) to Klebsiella pneumoniae subsp. pneumoniae MGH 78578.	ENOG4105CTD	K01299
BABY_3_247_146	0	0	0	0	0	0	0	0	0	0	0	0	0	0	0	0	7.2	9.9	5	7.8	0	0	0	0	GckR family protein id=12276406 bin=BABY_3_Klebsiella_pneumoniae_57_525 species=Klebsiella pneumoniae genus=Klebsiella taxon_order=Enterobacteriales taxon_class=Gammaproteobacteria phylum=Proteobacteria organism_desc=Partial. RecA 100% identical (99% query coverage) to Klebsiella pneumoniae subsp. pneumoniae MGH 78578.	ENOG4106MK4	K07106
BABY_3_247_153	0	0	0	0	0	0	0	0	0	0	0	0	0	0	0	0	4.2	0	0	0	0	1.5	0	0	fumarate hydratase id=12276413 bin=BABY_3_Klebsiella_pneumoniae_57_525 species=Klebsiella pneumoniae genus=Klebsiella taxon_order=Enterobacteriales taxon_class=Gammaproteobacteria phylum=Proteobacteria organism_desc=Partial. RecA 100% identical (99% query coverage) to Klebsiella pneumoniae subsp. pneumoniae MGH 78578.	ENOG4107GFK	K01676
BABY_3_247_170	0	0	0	0	0	0	0	0	0	0	0	0	0	0	0	0	11.2	5.2	18.9	13.9	12.8	16.2	0	0	universal stress protein UspE id=12276430 bin=BABY_3_Klebsiella_pneumoniae_57_525 species=Klebsiella pneumoniae genus=Klebsiella taxon_order=Enterobacteriales taxon_class=Gammaproteobacteria phylum=Proteobacteria organism_desc=Partial. RecA 100% identical (99% query coverage) to Klebsiella pneumoniae subsp. pneumoniae MGH 78578.	ENOG4105Q9Y	K14055
BABY_3_247_173	0	0	0	0	0	0	0	0	0	0	0	0	0	0	0	0	2.1	0	0	1.9	8	13.6	0	0	pntA; NAD(P) transhydrogenase subunit alpha (EC:1.6.1.2) id=12276433 bin=BABY_3_Klebsiella_pneumoniae_57_525 species=Klebsiella pneumoniae genus=Klebsiella taxon_order=Enterobacteriales taxon_class=Gammaproteobacteria phylum=Proteobacteria organism_desc=Partial. RecA 100% identical (99% query coverage) to Klebsiella pneumoniae subsp. pneumoniae MGH 78578.	ENOG4108DWY	K00324
BABY_3_247_174	0	0	0	0	0	0	0	0	0	0	0	0	0	0	0	0	2.1	4.4	5	8.7	0	0	0	0	hypothetical protein id=12276434 bin=BABY_3_Klebsiella_pneumoniae_57_525 species=Klebsiella pneumoniae genus=Klebsiella taxon_order=Enterobacteriales taxon_class=Gammaproteobacteria phylum=Proteobacteria organism_desc=Partial. RecA 100% identical (99% query coverage) to Klebsiella pneumoniae subsp. pneumoniae MGH 78578.	ENOG4105C5D	NA
BABY_3_247_182	0	0	0	0	0	0	0	0	0	0	0	0	0	0	0	0	0	0	6	6.6	6.1	7.8	0	0	fumC; fumarate hydratase (EC:4.2.1.2) id=12276442 bin=BABY_3_Klebsiella_pneumoniae_57_525 species=Klebsiella pneumoniae genus=Klebsiella taxon_order=Enterobacteriales taxon_class=Gammaproteobacteria phylum=Proteobacteria organism_desc=Partial. RecA 100% identical (99% query coverage) to Klebsiella pneumoniae subsp. pneumoniae MGH 78578.	ENOG4105C9Q	K01679
BABY_3_247_183	0	0	0	0	0	0	0	0	0	0	0	0	0	0	0	0	18.7	20.6	21.7	27.6	20.8	19.8	0	1.3	fumA; fumarase A (fumarate hydratase class I), aerobic isozyme id=12276443 bin=BABY_3_Klebsiella_pneumoniae_57_525 species=Klebsiella pneumoniae genus=Klebsiella taxon_order=Enterobacteriales taxon_class=Gammaproteobacteria phylum=Proteobacteria organism_desc=Partial. RecA 100% identical (99% query coverage) to Klebsiella pneumoniae subsp. pneumoniae MGH 78578.	ENOG4107GFK	K01676
BABY_3_247_184	0	0	0	0	0	0	0	0	0	0	0	0	0	0	0	0	5.5	10.6	17.2	14.2	4.3	8	0	0	mannose-6-phosphate isomerase id=12276444 bin=BABY_3_Klebsiella_pneumoniae_57_525 species=Klebsiella pneumoniae genus=Klebsiella taxon_order=Enterobacteriales taxon_class=Gammaproteobacteria phylum=Proteobacteria organism_desc=Partial. RecA 100% identical (99% query coverage) to Klebsiella pneumoniae subsp. pneumoniae MGH 78578.	ENOG4105EIP	K01809
BABY_3_247_185	0	0	0	0	0	0	0	0	0	0	0	0	0	0	0	0	0	2.2	2	2.9	6.6	5.2	0	0	GTP-binding protein YdgA id=12276445 bin=BABY_3_Klebsiella_pneumoniae_57_525 species=Klebsiella pneumoniae genus=Klebsiella taxon_order=Enterobacteriales taxon_class=Gammaproteobacteria phylum=Proteobacteria organism_desc=Partial. RecA 100% identical (99% query coverage) to Klebsiella pneumoniae subsp. pneumoniae MGH 78578.	ENOG4106J39	NA
BABY_3_247_197	0	0	0	0	0	0	0	0	0	0	0	0	0	0	0	0	5.1	0	10.1	7.7	8.6	8.1	0	0	glyceraldehyde-3-phosphate dehydrogenase (EC:1.2.1.12) id=12276457 bin=BABY_3_Klebsiella_pneumoniae_57_525 species=Escherichia coli genus=Escherichia taxon_order=Enterobacteriales taxon_class=Gammaproteobacteria phylum=Proteobacteria organism_desc=Partial. RecA 100% identical (99% query coverage) to Klebsiella pneumoniae subsp. pneumoniae MGH 78578.	ENOG4104R87	K00134
BABY_3_247_208	0	0	0	0	0	0	0	0	0	0	1.2	3.5	0	0	0	0	9.2	5.5	7.9	9.7	3.3	8.3	0	0	glutamate dehydrogenase-like protein id=12276468 bin=BABY_3_Klebsiella_pneumoniae_57_525 species=Klebsiella pneumoniae genus=Klebsiella taxon_order=Enterobacteriales taxon_class=Gammaproteobacteria phylum=Proteobacteria organism_desc=Partial. RecA 100% identical (99% query coverage) to Klebsiella pneumoniae subsp. pneumoniae MGH 78578.	ENOG4105D82	K00261
BABY_3_247_216	0	0	0	0	0	0	0	0	0	0	0	2.2	0	0	0	0	0	0	0	0	0	3.1	0	0	ATP-dependent helicase HrpA id=12276476 bin=BABY_3_Klebsiella_pneumoniae_57_525 species=Klebsiella pneumoniae genus=Klebsiella taxon_order=Enterobacteriales taxon_class=Gammaproteobacteria phylum=Proteobacteria organism_desc=Partial. RecA 100% identical (99% query coverage) to Klebsiella pneumoniae subsp. pneumoniae MGH 78578.	ENOG4105CQ7	K03578
BABY_3_247_219	0	0	0	0	0	0	0	0	0	0	0	0	0	0	0	0	3.1	0	2	2.9	0	0	0	0	paaY; hypothetical protein id=12276479 bin=BABY_3_Klebsiella_pneumoniae_57_525 species=Klebsiella pneumoniae genus=Klebsiella taxon_order=Enterobacteriales taxon_class=Gammaproteobacteria phylum=Proteobacteria organism_desc=Partial. RecA 100% identical (99% query coverage) to Klebsiella pneumoniae subsp. pneumoniae MGH 78578.	ENOG4108Z0R	K02617
BABY_3_247_232	0	0	0	0	0	0	0	0	0	0	0	0	0	0	0	0	0	0	0	0	2.2	0	0	0	bifunctional aldehyde dehydrogenase/enoyl-CoA hydratase id=12276492 bin=BABY_3_Klebsiella_pneumoniae_57_525 species=Enterobacter aerogenes genus=Enterobacter taxon_order=Enterobacteriales taxon_class=Gammaproteobacteria phylum=Proteobacteria organism_desc=Partial. RecA 100% identical (99% query coverage) to Klebsiella pneumoniae subsp. pneumoniae MGH 78578.	ENOG4105DXM	K02618
BABY_3_247_236	0	0	0	0	0	0	0	0	0	0	0	0	0	0	0	0	0	0	0	0	4.8	4.5	0	0	aldehyde dehydrogenase id=12276496 bin=BABY_3_Klebsiella_pneumoniae_57_525 species=Klebsiella pneumoniae genus=Klebsiella taxon_order=Enterobacteriales taxon_class=Gammaproteobacteria phylum=Proteobacteria organism_desc=Partial. RecA 100% identical (99% query coverage) to Klebsiella pneumoniae subsp. pneumoniae MGH 78578.	ENOG4116PDZ	K00146
BABY_3_247_242	0	0	0	0	0	0	0	0	0	0	0	0	0	0	0	0	12.3	11	7.2	7	5	3.4	0	0	D-lactate dehydrogenase, NAD-dependent id=12276502 bin=BABY_3_Klebsiella_pneumoniae_57_525 species=Klebsiella pneumoniae genus=Klebsiella taxon_order=Enterobacteriales taxon_class=Gammaproteobacteria phylum=Proteobacteria organism_desc=Partial. RecA 100% identical (99% query coverage) to Klebsiella pneumoniae subsp. pneumoniae MGH 78578.	ENOG410QKE4	K03778
BABY_3_247_245	0	0	0	0	0	0	0	0	0	0	0	0	0	0	0	0	4.1	6.6	1.4	0	0	2.8	0	0	pyruvate-flavodoxin oxidoreductase id=12276505 bin=BABY_3_Klebsiella_pneumoniae_57_525 species=Klebsiella pneumoniae genus=Klebsiella taxon_order=Enterobacteriales taxon_class=Gammaproteobacteria phylum=Proteobacteria organism_desc=Partial. RecA 100% identical (99% query coverage) to Klebsiella pneumoniae subsp. pneumoniae MGH 78578.	ENOG4105D95	K03737
BABY_3_247_248	0	0	0	0	0	0	0	0	0	0	0	0	0	0	0	0	2.1	0	7.9	13.6	3.3	5.2	0	0	universal stress protein F id=12276508 bin=BABY_3_Klebsiella_pneumoniae_57_525 species=Klebsiella pneumoniae genus=Klebsiella taxon_order=Enterobacteriales taxon_class=Gammaproteobacteria phylum=Proteobacteria organism_desc=Partial. RecA 100% identical (99% query coverage) to Klebsiella pneumoniae subsp. pneumoniae MGH 78578.	ENOG4108RW8	K14061
BABY_3_247_252	0	0	0	0	0	0	0	0	0	0	0	0	0	0	0	0	0	0	0	0	4.4	0	0	0	DeoR faimly transcriptional regulator id=12276512 bin=BABY_3_Klebsiella_pneumoniae_57_525 species=Klebsiella pneumoniae genus=Klebsiella taxon_order=Enterobacteriales taxon_class=Gammaproteobacteria phylum=Proteobacteria organism_desc=Partial. RecA 100% identical (99% query coverage) to Klebsiella pneumoniae subsp. pneumoniae MGH 78578.	ENOG4106KUX	NA
BABY_3_247_253	0	0	0	0	0	0	0	0	0	0	0	0	0	0	0	0	0	0	0	0	25.3	21.9	0	0	ydgJ_1; putative oxidoreductase YdgJ (EC:1.-.-.-) id=12276513 bin=BABY_3_Klebsiella_pneumoniae_57_525 species=Klebsiella pneumoniae genus=Klebsiella taxon_order=Enterobacteriales taxon_class=Gammaproteobacteria phylum=Proteobacteria organism_desc=Partial. RecA 100% identical (99% query coverage) to Klebsiella pneumoniae subsp. pneumoniae MGH 78578.	ENOG4107VBA	NA
BABY_3_247_4	0	0	0	0	0	0	0	0	0	0	0	0	0	0	0	0	3.1	0	0	0	0	0	0	0	hypothetical protein id=12276264 bin=BABY_3_Klebsiella_pneumoniae_57_525 species=Klebsiella pneumoniae genus=Klebsiella taxon_order=Enterobacteriales taxon_class=Gammaproteobacteria phylum=Proteobacteria organism_desc=Partial. RecA 100% identical (99% query coverage) to Klebsiella pneumoniae subsp. pneumoniae MGH 78578.	ENOG4107QNK	NA
BABY_3_247_47	0	0	0	0	0	0	0	0	0	0	0	0	0	0	0	0	0	0	0	0	0	2.1	0	0	hypothetical protein id=12276307 bin=BABY_3_Klebsiella_pneumoniae_57_525 species=Klebsiella pneumoniae genus=Klebsiella taxon_order=Enterobacteriales taxon_class=Gammaproteobacteria phylum=Proteobacteria organism_desc=Partial. RecA 100% identical (99% query coverage) to Klebsiella pneumoniae subsp. pneumoniae MGH 78578.	ENOG4105KEC	NA
BABY_3_247_48	0	0	0	0	0	0	0	0	0	0	0	0	0	0	0	0	0	0	0	0	0	0	0	1.2	uxaB; Altronate oxidoreductase (EC:1.1.1.58) id=12276308 bin=BABY_3_Klebsiella_pneumoniae_57_525 species=Klebsiella pneumoniae genus=Klebsiella taxon_order=Enterobacteriales taxon_class=Gammaproteobacteria phylum=Proteobacteria organism_desc=Partial. RecA 100% identical (99% query coverage) to Klebsiella pneumoniae subsp. pneumoniae MGH 78578.	ENOG4107QZW	K00041
BABY_3_247_5	0	0	0	0	0	0	0	0	0	0	0	0	0	0	0	0	0	0	4	0	0	3.1	0	0	hypothetical protein id=12276265 bin=BABY_3_Klebsiella_pneumoniae_57_525 species=Klebsiella pneumoniae genus=Klebsiella taxon_order=Enterobacteriales taxon_class=Gammaproteobacteria phylum=Proteobacteria organism_desc=Partial. RecA 100% identical (99% query coverage) to Klebsiella pneumoniae subsp. pneumoniae MGH 78578.	ENOG4106NQB	NA
BABY_3_247_53	0	0	0	0	0	0	0	0	0	0	0	0	0	0	0	0	5.1	4.4	8.9	3.9	3.3	3.4	0	0	yneI; hypothetical protein id=12276313 bin=BABY_3_Klebsiella_pneumoniae_57_525 species=Enterococcus gallinarum genus=Enterococcus taxon_order=Lactobacillales taxon_class=Bacilli phylum=Firmicutes organism_desc=Partial. RecA 100% identical (99% query coverage) to Klebsiella pneumoniae subsp. pneumoniae MGH 78578.	ENOG4100CIU	K08324
BABY_3_247_58	0	0	0	0	0	0	0	0	0	0	2.2	0	0	0	0	0	0	0	0	0	0	0	0	0	pdxA; 4-hydroxythreonine-4-phosphate dehydrogenase (EC:1.1.1.262) id=12276318 bin=BABY_3_Klebsiella_pneumoniae_57_525 species=Klebsiella pneumoniae genus=Klebsiella taxon_order=Enterobacteriales taxon_class=Gammaproteobacteria phylum=Proteobacteria organism_desc=Partial. RecA 100% identical (99% query coverage) to Klebsiella pneumoniae subsp. pneumoniae MGH 78578.	ENOG4105CEZ	K00097
BABY_3_247_61	0	0	0	0	0	0	0	0	0	0	0	0	0	0	0	0	0	0	0	1.9	4.4	5.2	0	0	putative dihydrodipicolinate synthase protein id=12276321 bin=BABY_3_Klebsiella_pneumoniae_57_525 species=Klebsiella pneumoniae genus=Klebsiella taxon_order=Enterobacteriales taxon_class=Gammaproteobacteria phylum=Proteobacteria organism_desc=Partial. RecA 100% identical (99% query coverage) to Klebsiella pneumoniae subsp. pneumoniae MGH 78578.	ENOG410QP8T	K01714
BABY_3_247_79	0	0	0	0	0	0	0	0	0	0	0	0	0	0	0	0	0	0	0	0	3.3	3.1	0	0	5-methyltetrahydropteroyltriglutamate--homocysteine methyltransferase id=12276339 bin=BABY_3_Klebsiella_pneumoniae_57_525 species=Klebsiella pneumoniae genus=Klebsiella taxon_order=Enterobacteriales taxon_class=Gammaproteobacteria phylum=Proteobacteria organism_desc=Partial. RecA 100% identical (99% query coverage) to Klebsiella pneumoniae subsp. pneumoniae MGH 78578.	ENOG4107RZ4	K00549
BABY_3_247_85	0	0	0	0	0	0	0	0	0	0	0	0	0	0	0	0	6.2	12.4	13.1	9.7	0	0	0	0	lacZ; beta-D-galactosidase id=12276345 bin=BABY_3_Klebsiella_pneumoniae_57_525 species=Klebsiella pneumoniae genus=Klebsiella taxon_order=Enterobacteriales taxon_class=Gammaproteobacteria phylum=Proteobacteria organism_desc=Partial. RecA 100% identical (99% query coverage) to Klebsiella pneumoniae subsp. pneumoniae MGH 78578.	ENOG410QIZM	K01190
BABY_3_247_90	0	0	0	0	0	0	0	0	0	0	0	0	0	0	0	0	0	0	0	1.9	0	0	0	0	DeoR family transcriptional regulator id=12276350 bin=BABY_3_Klebsiella_pneumoniae_57_525 species=Klebsiella pneumoniae genus=Klebsiella taxon_order=Enterobacteriales taxon_class=Gammaproteobacteria phylum=Proteobacteria organism_desc=Partial. RecA 100% identical (99% query coverage) to Klebsiella pneumoniae subsp. pneumoniae MGH 78578.	ENOG4105MVE	NA
BABY_3_247_91	0	0	0	0	0	0	0	0	0	0	0	0	0	0	0	0	10.3	9.9	8.9	10.7	0	0	0	0	oxidoreductase id=12276351 bin=BABY_3_Klebsiella_pneumoniae_57_525 species=Pseudomonas aeruginosa genus=Pseudomonas taxon_order=Pseudomonadales taxon_class=Gammaproteobacteria phylum=Proteobacteria organism_desc=Partial. RecA 100% identical (99% query coverage) to Klebsiella pneumoniae subsp. pneumoniae MGH 78578.	ENOG4105ZXK	K08319
BABY_3_247_92	0	0	0	0	0	0	0	0	0	0	0	0	0	0	0	0	8.2	13.2	10.9	12.6	0	0	0	0	membrane protein id=12276352 bin=BABY_3_Klebsiella_pneumoniae_57_525 species=Klebsiella pneumoniae genus=Klebsiella taxon_order=Enterobacteriales taxon_class=Gammaproteobacteria phylum=Proteobacteria organism_desc=Partial. RecA 100% identical (99% query coverage) to Klebsiella pneumoniae subsp. pneumoniae MGH 78578.	ENOG4105G63	NA
BABY_3_247_93	0	0	0	0	0	0	0	0	0	0	0	0	0	0	0	0	5.1	5.5	0	0	0	0	0	0	hypothetical protein id=12276353 bin=BABY_3_Klebsiella_pneumoniae_57_525 species=Klebsiella pneumoniae genus=Klebsiella taxon_order=Enterobacteriales taxon_class=Gammaproteobacteria phylum=Proteobacteria organism_desc=Partial. RecA 100% identical (99% query coverage) to Klebsiella pneumoniae subsp. pneumoniae MGH 78578.	ENOG4105FB2	NA
BABY_3_247_94	0	0	0	0	0	0	0	0	0	0	0	0	0	0	0	0	6.2	5.5	5	2.9	0	0	0	0	hypothetical protein id=12276354 bin=BABY_3_Klebsiella_pneumoniae_57_525 species=Klebsiella pneumoniae genus=Klebsiella taxon_order=Enterobacteriales taxon_class=Gammaproteobacteria phylum=Proteobacteria organism_desc=Partial. RecA 100% identical (99% query coverage) to Klebsiella pneumoniae subsp. pneumoniae MGH 78578.	ENOG4105QG4	K01816
BABY_3_156_10	0	0	0	0	0	0	0	0	0	0	0	0	0	0	0	0	21.5	12.1	14.9	17	17.5	26	0	0	glutathione synthetase (EC:6.3.2.3) id=12273146 bin=BABY_3_Klebsiella_pneumoniae_57_525 species=Escherichia coli genus=Escherichia taxon_order=Enterobacteriales taxon_class=Gammaproteobacteria phylum=Proteobacteria organism_desc=Partial. RecA 100% identical (99% query coverage) to Klebsiella pneumoniae subsp. pneumoniae MGH 78578.	ENOG4105D7Z	K01920
BABY_3_156_115	0	0	0	0	0	0	0	0	0	0	0	0	0	0	2.3	0	0	0	0	0	6.6	6.3	0	0	1,3-propanediol oxidoreductase dehydrogenase id=12273251 bin=BABY_3_Klebsiella_pneumoniae_57_525 species=Klebsiella pneumoniae genus=Klebsiella taxon_order=Enterobacteriales taxon_class=Gammaproteobacteria phylum=Proteobacteria organism_desc=Partial. RecA 100% identical (99% query coverage) to Klebsiella pneumoniae subsp. pneumoniae MGH 78578.	ENOG4104RG1	K00086
BABY_3_156_119	0	0	0	0	0	0	0	0	0	0	0	0	0	0	0	0	0	0	0	0	14.3	21.9	0	0	putative glycerol dehydrogenase id=12275255 bin=BABY_3_Klebsiella_pneumoniae_57_525 species=Escherichia coli genus=Escherichia taxon_order=Enterobacteriales taxon_class=Gammaproteobacteria phylum=Proteobacteria organism_desc=Partial. RecA 100% identical (99% query coverage) to Klebsiella pneumoniae subsp. pneumoniae MGH 78578.	ENOG4105DCT	K00005
BABY_3_156_120	0	0	0	0	0	0	0	0	0	0	0	0	0	0	0	0	6.6	0	3	1.3	6	5	0	0	dihydroxyacetone kinase id=12275256 bin=BABY_3_Klebsiella_pneumoniae_57_525 species=Klebsiella pneumoniae genus=Klebsiella taxon_order=Enterobacteriales taxon_class=Gammaproteobacteria phylum=Proteobacteria organism_desc=Partial. RecA 100% identical (99% query coverage) to Klebsiella pneumoniae subsp. pneumoniae MGH 78578.	ENOG4105CMT	K05878
BABY_3_156_121	0	0	0	0	0	0	0	0	0	0	0	0	0	0	0	0	0	3.3	0	0	2.2	7.3	0	0	dihydroxyacetone kinase subunit DhaL id=12275257 bin=BABY_3_Klebsiella_pneumoniae_57_525 species=Enterococcus gallinarum genus=Enterococcus taxon_order=Lactobacillales taxon_class=Bacilli phylum=Firmicutes organism_desc=Partial. RecA 100% identical (99% query coverage) to Klebsiella pneumoniae subsp. pneumoniae MGH 78578.	ENOG4108UTZ	K05879
BABY_3_156_122	0	0	0	0	0	0	0	0	0	0	0	0	0	0	0	0	0	0	0	0	4.4	4.2	0	0	dhaM; dihydroxyacetone kinase subunit DhaM id=12275258 bin=BABY_3_Klebsiella_pneumoniae_57_525 species=Klebsiella pneumoniae genus=Klebsiella taxon_order=Enterobacteriales taxon_class=Gammaproteobacteria phylum=Proteobacteria organism_desc=Partial. RecA 100% identical (99% query coverage) to Klebsiella pneumoniae subsp. pneumoniae MGH 78578.	ENOG4105VDH	K05881
BABY_3_156_123	0	0	0	0	0	0	0	0	0	0	0	0	0	0	0	0	0	0	0	0	6.6	9.4	0	0	dihydroxyacetone kinase id=12275259 bin=BABY_3_Klebsiella_pneumoniae_57_525 species=Klebsiella pneumoniae genus=Klebsiella taxon_order=Enterobacteriales taxon_class=Gammaproteobacteria phylum=Proteobacteria organism_desc=Partial. RecA 100% identical (99% query coverage) to Klebsiella pneumoniae subsp. pneumoniae MGH 78578.	ENOG4105CMT	K00863
BABY_3_156_126	0	0	0	0	0	0	0	0	0	0	0	0	0	0	0	0	0	0	0	0	3.5	10.3	0	0	Diamine transaminase (EC:2.6.1.29 2.6.1.82) id=12275262 bin=BABY_3_Klebsiella_pneumoniae_57_525 species=Klebsiella pneumoniae genus=Klebsiella taxon_order=Enterobacteriales taxon_class=Gammaproteobacteria phylum=Proteobacteria organism_desc=Partial. RecA 100% identical (99% query coverage) to Klebsiella pneumoniae subsp. pneumoniae MGH 78578.	ENOG410QNGP	K09251
BABY_3_156_127	0	0	0	0	0	0	0	0	0	0	0	0	0	0	0	0	0	0	2	3.9	0	0	0	0	lsrG; hypothetical protein id=12275263 bin=BABY_3_Klebsiella_pneumoniae_57_525 species=Klebsiella pneumoniae genus=Klebsiella taxon_order=Enterobacteriales taxon_class=Gammaproteobacteria phylum=Proteobacteria organism_desc=Partial. RecA 100% identical (99% query coverage) to Klebsiella pneumoniae subsp. pneumoniae MGH 78578.	ENOG4105K34	K11530
BABY_3_156_128	0	0	0	0	0	0	0	0	0	0	0	0	0	0	0	0	3.1	3.3	7.2	7.4	5	3.7	0	0	autoinducer 2 aldolase id=12275264 bin=BABY_3_Klebsiella_pneumoniae_57_525 species=Klebsiella pneumoniae genus=Klebsiella taxon_order=Enterobacteriales taxon_class=Gammaproteobacteria phylum=Proteobacteria organism_desc=Partial. RecA 100% identical (99% query coverage) to Klebsiella pneumoniae subsp. pneumoniae MGH 78578.	ENOG41061GT	K08321
BABY_3_156_129	0	0	0	0	0	0	0	0	0	0	0	0	0	0	0	0	0	0	2	2.6	0	1.1	0	0	autoinducer 2-binding protein lsrB id=12275265 bin=BABY_3_Klebsiella_pneumoniae_57_525 species=Klebsiella pneumoniae genus=Klebsiella taxon_order=Enterobacteriales taxon_class=Gammaproteobacteria phylum=Proteobacteria organism_desc=Partial. RecA 100% identical (99% query coverage) to Klebsiella pneumoniae subsp. pneumoniae MGH 78578.	ENOG4105D4B	K10555
BABY_3_156_140	0	0	0	0	0	0	0	0	0	0	0	0	0	0	0	0	4.1	0	4	2.9	7.7	6.3	0	0	oxidoreductase id=12275276 bin=BABY_3_Klebsiella_pneumoniae_57_525 species=Klebsiella pneumoniae genus=Klebsiella taxon_order=Enterobacteriales taxon_class=Gammaproteobacteria phylum=Proteobacteria organism_desc=Partial. RecA 100% identical (99% query coverage) to Klebsiella pneumoniae subsp. pneumoniae MGH 78578.	ENOG4105EE0	NA
BABY_3_156_144	0	0	0	0	0	0	0	0	0	0	0	0	0	0	0	0	0	0	3	2.6	0	3.8	9.4	6.8	altronate hydrolase id=12275280 bin=BABY_3_Klebsiella_pneumoniae_57_525 species=Klebsiella pneumoniae genus=Klebsiella taxon_order=Enterobacteriales taxon_class=Gammaproteobacteria phylum=Proteobacteria organism_desc=Partial. RecA 100% identical (99% query coverage) to Klebsiella pneumoniae subsp. pneumoniae MGH 78578.	ENOG4105CTX	K01685
BABY_3_156_145	0	0	0	0	0	0	0	0	0	0	0	0	0	0	0	0	16	5.3	0	2.8	5.7	7.3	1.5	0	glucuronate isomerase (EC:5.3.1.12) id=12275281 bin=BABY_3_Klebsiella_pneumoniae_57_525 species=Klebsiella pneumoniae genus=Klebsiella taxon_order=Enterobacteriales taxon_class=Gammaproteobacteria phylum=Proteobacteria organism_desc=Partial. RecA 100% identical (99% query coverage) to Klebsiella pneumoniae subsp. pneumoniae MGH 78578.	ENOG4105D2H	K01812
BABY_3_156_146	0	0	0	0	0	0	0	0	0	0	0	0	0	0	0	0	0	0	0	0	0	2.1	0	0	hexuronate transporter id=12275282 bin=BABY_3_Klebsiella_pneumoniae_57_525 species=Klebsiella pneumoniae genus=Klebsiella taxon_order=Enterobacteriales taxon_class=Gammaproteobacteria phylum=Proteobacteria organism_desc=Partial. RecA 100% identical (99% query coverage) to Klebsiella pneumoniae subsp. pneumoniae MGH 78578.	ENOG4108IPZ	K08191
BABY_3_156_15	0	0	0	0	0	0	0	0	0	0	0	0	0	0	0	0	4.1	0	2.5	1.2	0	2.5	0	0	hypothetical protein id=12273151 bin=BABY_3_Klebsiella_pneumoniae_57_525 species=Enterococcus gallinarum genus=Enterococcus taxon_order=Lactobacillales taxon_class=Bacilli phylum=Firmicutes organism_desc=Partial. RecA 100% identical (99% query coverage) to Klebsiella pneumoniae subsp. pneumoniae MGH 78578.	ENOG4105DFA	K06997
BABY_3_156_151	0	0	0	0	0	0	0	0	0	0	0	0	0	0	0	0	0	0	9.9	7.8	5.5	4.2	0	0	hypothetical protein id=12275287 bin=BABY_3_Klebsiella_pneumoniae_57_525 species=Klebsiella pneumoniae genus=Klebsiella taxon_order=Enterobacteriales taxon_class=Gammaproteobacteria phylum=Proteobacteria organism_desc=Partial. RecA 100% identical (99% query coverage) to Klebsiella pneumoniae subsp. pneumoniae MGH 78578.	ENOG4105NE1	NA
BABY_3_156_155	0	0	0	0	0	0	0	0	0	0	0	0	0	0	0	0	0	0	0	0	2.8	4	0	0	S-transferase domain-containing protein id=12275291 bin=BABY_3_Klebsiella_pneumoniae_57_525 species=Klebsiella pneumoniae genus=Klebsiella taxon_order=Enterobacteriales taxon_class=Gammaproteobacteria phylum=Proteobacteria organism_desc=Partial. RecA 100% identical (99% query coverage) to Klebsiella pneumoniae subsp. pneumoniae MGH 78578.	ENOG4105CHF	K07393
BABY_3_156_167	0	0	0	0	0	0	0	0	0	0	0	0	0	0	0	0	0	0	3.2	0	0	3.1	0	0	garD; galactarate dehydrogenase (EC:4.2.1.42) id=12275303 bin=BABY_3_Klebsiella_pneumoniae_57_525 species=Klebsiella pneumoniae genus=Klebsiella taxon_order=Enterobacteriales taxon_class=Gammaproteobacteria phylum=Proteobacteria organism_desc=Partial. RecA 100% identical (99% query coverage) to Klebsiella pneumoniae subsp. pneumoniae MGH 78578.	ENOG4105CTX	K01708
BABY_3_156_168	0	0	0	0	0	0	0	0	0	0	0	0	0	0	0	0	1.4	0	0	1.3	0	1.4	1.2	0	16S rRNA methyltransferase id=12275304 bin=BABY_3_Klebsiella_pneumoniae_57_525 species=Klebsiella quasipneumoniae genus=Klebsiella taxon_order=Enterobacteriales taxon_class=Gammaproteobacteria phylum=Proteobacteria organism_desc=Partial. RecA 100% identical (99% query coverage) to Klebsiella pneumoniae subsp. pneumoniae MGH 78578.	ENOG4105CU0	K07056
BABY_3_156_172	0	0	0	0	0	0	0	0	0	0	0	0	0	0	0	0	0	0	0	1.3	0	0	0	0	membrane protein id=12275308 bin=BABY_3_Klebsiella_pneumoniae_57_525 species=Klebsiella pneumoniae genus=Klebsiella taxon_order=Enterobacteriales taxon_class=Gammaproteobacteria phylum=Proteobacteria organism_desc=Partial. RecA 100% identical (99% query coverage) to Klebsiella pneumoniae subsp. pneumoniae MGH 78578.	ENOG4105W4M	NA
BABY_3_156_178	0	0	0	0	0	0	0	0	0	0	0	0	0	0	0	0	0	0	0	2.9	0	0	0	0	acetyltransferase id=12275314 bin=BABY_3_Klebsiella_pneumoniae_57_525 species=Klebsiella pneumoniae genus=Klebsiella taxon_order=Enterobacteriales taxon_class=Gammaproteobacteria phylum=Proteobacteria organism_desc=Partial. RecA 100% identical (99% query coverage) to Klebsiella pneumoniae subsp. pneumoniae MGH 78578.	ENOG4108YYD	K03824
BABY_3_156_18	0	0	0	0	0	0	0	0	0	0	0	0	0	0	0	0	2.1	0	0	2.9	0	0	0	0	nucleoside-triphosphate diphosphatase id=12273154 bin=BABY_3_Klebsiella_pneumoniae_57_525 species=Klebsiella pneumoniae genus=Klebsiella taxon_order=Enterobacteriales taxon_class=Gammaproteobacteria phylum=Proteobacteria organism_desc=Partial. RecA 100% identical (99% query coverage) to Klebsiella pneumoniae subsp. pneumoniae MGH 78578.	ENOG4108V82	K02428
BABY_3_156_199	0	0	0	0	0	0	0	0	0	0	0	0	0	0	0	0	0	0	0	0	2.9	0	0	0	nlpI; hypothetical protein id=12275335 bin=BABY_3_Klebsiella_pneumoniae_57_525 species=Klebsiella pneumoniae genus=Klebsiella taxon_order=Enterobacteriales taxon_class=Gammaproteobacteria phylum=Proteobacteria organism_desc=Partial. RecA 100% identical (99% query coverage) to Klebsiella pneumoniae subsp. pneumoniae MGH 78578.	ENOG4105RT1	K05803
BABY_3_156_2	0	0	0	0	0	0	0	0	0	0	0	0	0	0	0	0	0	3.3	0	0	2.3	2.1	0	0	hypothetical protein id=12273138 bin=BABY_3_Klebsiella_pneumoniae_57_525 species=Klebsiella pneumoniae genus=Klebsiella taxon_order=Enterobacteriales taxon_class=Gammaproteobacteria phylum=Proteobacteria organism_desc=Partial. RecA 100% identical (99% query coverage) to Klebsiella pneumoniae subsp. pneumoniae MGH 78578.	ENOG4108K0D	K07387
BABY_3_156_200	0	0	0	0	0	0	0	0	0	0	0	0	0	0	0	0	20.1	31	36	20.3	56.8	75.3	0	0	polynucleotide phosphorylase/polyadenylase id=12275336 bin=BABY_3_Klebsiella_pneumoniae_57_525 species=Escherichia coli genus=Escherichia taxon_order=Enterobacteriales taxon_class=Gammaproteobacteria phylum=Proteobacteria organism_desc=Partial. RecA 100% identical (99% query coverage) to Klebsiella pneumoniae subsp. pneumoniae MGH 78578.	ENOG4105C62	K00962
BABY_3_156_201	0	0	0	0	0	0	0	0	0	0	0	0	0	0	0	0	0	0	1.4	1.3	5.4	4.7	0	0	30S ribosomal protein S15 id=12275337 bin=BABY_3_Klebsiella_pneumoniae_57_525 species=Klebsiella pneumoniae genus=Klebsiella taxon_order=Enterobacteriales taxon_class=Gammaproteobacteria phylum=Proteobacteria organism_desc=Partial. RecA 100% identical (99% query coverage) to Klebsiella pneumoniae subsp. pneumoniae MGH 78578.	ENOG4105K77	K02956
BABY_3_156_203	0	0	0	0	0	0	0	0	0	0	0	0	0	0	0	0	2.1	0	2.6	0	5	6.6	0	0	rbfA; ribosome-binding factor A id=12275339 bin=BABY_3_Klebsiella_pneumoniae_57_525 species=Klebsiella variicola CAG:634 genus=Klebsiella taxon_order=Enterobacteriales taxon_class=Gammaproteobacteria phylum=Proteobacteria organism_desc=Partial. RecA 100% identical (99% query coverage) to Klebsiella pneumoniae subsp. pneumoniae MGH 78578.	ENOG4105KG7	K02834
BABY_3_156_204	0	0	0	0	0	0	0	0	0	0	5.9	0	0	0	0	0	11.9	26.1	23.3	16.4	30.1	26.5	0	0	infB; translation initiation factor IF-2 id=12275340 bin=BABY_3_Klebsiella_pneumoniae_57_525 species=Klebsiella pneumoniae genus=Klebsiella taxon_order=Enterobacteriales taxon_class=Gammaproteobacteria phylum=Proteobacteria organism_desc=Partial. RecA 100% identical (99% query coverage) to Klebsiella pneumoniae subsp. pneumoniae MGH 78578.	ENOG4107QHU	K02519
BABY_3_156_205	0	0	0	0	0	0	0	0	0	0	0	0	0	0	0	0	19.7	13.9	15.8	16.3	26.2	37.9	0	0	nusA; transcription elongation factor NusA id=12275341 bin=BABY_3_Klebsiella_pneumoniae_57_525 species=Klebsiella pneumoniae genus=Klebsiella taxon_order=Enterobacteriales taxon_class=Gammaproteobacteria phylum=Proteobacteria organism_desc=Partial. RecA 100% identical (99% query coverage) to Klebsiella pneumoniae subsp. pneumoniae MGH 78578.	ENOG4105CHV	K02600
BABY_3_156_207	0	0	0	0	0	0	0	0	0	0	0	0	0	0	0	0	0	2.2	12.9	15.4	25.3	25.6	0	0	argininosuccinate synthase (EC:6.3.4.5) id=12275343 bin=BABY_3_Klebsiella_pneumoniae_57_525 species=Klebsiella quasipneumoniae genus=Klebsiella taxon_order=Enterobacteriales taxon_class=Gammaproteobacteria phylum=Proteobacteria organism_desc=Partial. RecA 100% identical (99% query coverage) to Klebsiella pneumoniae subsp. pneumoniae MGH 78578.	ENOG4105CDH	K01940
BABY_3_156_212	0	0	0	0	0	0	0	0	0	0	3.5	0	0	0	0	0	3.1	0	3.4	3.5	2.1	5.8	0	0	glmM; phosphoglucosamine mutase (EC:5.4.2.10) id=12275348 bin=BABY_3_Klebsiella_pneumoniae_57_525 species=Klebsiella pneumoniae genus=Klebsiella taxon_order=Enterobacteriales taxon_class=Gammaproteobacteria phylum=Proteobacteria organism_desc=Partial. RecA 100% identical (99% query coverage) to Klebsiella pneumoniae subsp. pneumoniae MGH 78578.	ENOG4107QJF	K03431
BABY_3_156_213	0	0	0	0	0	0	0	0	0	0	0	0	0	0	0	0	0	0	4	0	0	0	0	0	folP; dihydropteroate synthase (EC:2.5.1.15) id=12275349 bin=BABY_3_Klebsiella_pneumoniae_57_525 species=Klebsiella pneumoniae genus=Klebsiella taxon_order=Enterobacteriales taxon_class=Gammaproteobacteria phylum=Proteobacteria organism_desc=Partial. RecA 100% identical (99% query coverage) to Klebsiella pneumoniae subsp. pneumoniae MGH 78578.	ENOG4105EEI	K00796
BABY_3_156_214	0	0	0	0	0	0	0	0	0	0	0	0	0	0	0	0	0	12.1	9.1	8.5	3.9	3.9	0	0	ftsH; ATP-dependent zinc metalloprotease FtsH (EC:3.4.24.-) id=12275350 bin=BABY_3_Klebsiella_pneumoniae_57_525 species=Klebsiella pneumoniae genus=Klebsiella taxon_order=Enterobacteriales taxon_class=Gammaproteobacteria phylum=Proteobacteria organism_desc=Partial. RecA 100% identical (99% query coverage) to Klebsiella pneumoniae subsp. pneumoniae MGH 78578.	ENOG410QJ0G	K03798
BABY_3_156_220	0	0	0	0	0	0	0	0	0	0	0	0	0	0	0	0	0	0	0	0	2.1	0	0	0	GTPase ObgE id=12275356 bin=BABY_3_Klebsiella_pneumoniae_57_525 species=Klebsiella pneumoniae genus=Klebsiella taxon_order=Enterobacteriales taxon_class=Gammaproteobacteria phylum=Proteobacteria organism_desc=Partial. RecA 100% identical (99% query coverage) to Klebsiella pneumoniae subsp. pneumoniae MGH 78578.	ENOG4105C9R	K03979
BABY_3_156_222	0	0	0	0	0	0	0	0	0	0	0	0	0	0	0	0	0	0	0	2.9	0	0	0	0	rpmA; 50S ribosomal protein L27 id=12275358 bin=BABY_3_Klebsiella_pneumoniae_57_525 species=Klebsiella pneumoniae genus=Klebsiella taxon_order=Enterobacteriales taxon_class=Gammaproteobacteria phylum=Proteobacteria organism_desc=Partial. RecA 100% identical (99% query coverage) to Klebsiella pneumoniae subsp. pneumoniae MGH 78578.	ENOG4105K46	K02899
BABY_3_156_223	0	0	0	0	0	0	0	0	0	0	0	0	0	0	0	0	0	0	2	1.6	1.2	2.3	0	0	rplU; 50S ribosomal protein L21 id=12275359 bin=BABY_3_Klebsiella_pneumoniae_57_525 species=Escherichia coli genus=Escherichia taxon_order=Enterobacteriales taxon_class=Gammaproteobacteria phylum=Proteobacteria organism_desc=Partial. RecA 100% identical (99% query coverage) to Klebsiella pneumoniae subsp. pneumoniae MGH 78578.	ENOG4105KK9	K02888
BABY_3_156_224	0	0	0	0	0	0	0	0	0	0	0	0	0	0	0	0	2.1	1.7	1.1	4.2	1.8	0	0	0	ispB; octaprenyl-diphosphate synthase (EC:2.5.1.-) id=12275360 bin=BABY_3_Klebsiella_pneumoniae_57_525 species=Klebsiella pneumoniae genus=Klebsiella taxon_order=Enterobacteriales taxon_class=Gammaproteobacteria phylum=Proteobacteria organism_desc=Partial. RecA 100% identical (99% query coverage) to Klebsiella pneumoniae subsp. pneumoniae MGH 78578.	ENOG4105EAH	K02523
BABY_3_156_226	0	0	0	0	0	0	0	0	0	0	0	0	0	0	0	0	6	3.3	7.9	2.3	9.6	4.8	0	0	UDP-N-acetylglucosamine 1-carboxyvinyltransferase id=12275362 bin=BABY_3_Klebsiella_pneumoniae_57_525 species=Klebsiella pneumoniae genus=Klebsiella taxon_order=Enterobacteriales taxon_class=Gammaproteobacteria phylum=Proteobacteria organism_desc=Partial. RecA 100% identical (99% query coverage) to Klebsiella pneumoniae subsp. pneumoniae MGH 78578.	ENOG4105CDF	K00790
BABY_3_156_229	0	0	0	0	0	0	0	0	0	0	0	0	0	0	0	0	2.1	4.4	0	2.9	0	0	0	0	ABC transporter substrate-binding protein id=12275365 bin=BABY_3_Klebsiella_pneumoniae_57_525 species=Klebsiella pneumoniae genus=Klebsiella taxon_order=Enterobacteriales taxon_class=Gammaproteobacteria phylum=Proteobacteria organism_desc=Partial. RecA 100% identical (99% query coverage) to Klebsiella pneumoniae subsp. pneumoniae MGH 78578.	ENOG4105E3I	K07323
BABY_3_156_23	0	0	0	0	0	0	0	0	0	0	0	0	0	0	0	0	2.1	3.3	0	1.2	0	0	0	0	hypothetical protein id=12273159 bin=BABY_3_Klebsiella_pneumoniae_57_525 species=Klebsiella pneumoniae genus=Klebsiella taxon_order=Enterobacteriales taxon_class=Gammaproteobacteria phylum=Proteobacteria organism_desc=Partial. RecA 100% identical (99% query coverage) to Klebsiella pneumoniae subsp. pneumoniae MGH 78578.	ENOG4105K33	NA
BABY_3_156_234	0	0	0	0	0	0	0	0	0	0	0	0	0	0	0	0	0	0	3	3.1	5	4.5	0	0	D-arabinose 5-phosphate isomerase id=12275370 bin=BABY_3_Klebsiella_pneumoniae_57_525 species=Klebsiella pneumoniae genus=Klebsiella taxon_order=Enterobacteriales taxon_class=Gammaproteobacteria phylum=Proteobacteria organism_desc=Partial. RecA 100% identical (99% query coverage) to Klebsiella pneumoniae subsp. pneumoniae MGH 78578.	ENOG4105C2X	K06041
BABY_3_156_237	0	0	0	0	0	0	0	0	0	0	0	0	0	0	0	0	0	0	5	4.9	0	0	0	0	sugar ABC transporter substrate-binding protein id=12275373 bin=BABY_3_Klebsiella_pneumoniae_57_525 species=Klebsiella pneumoniae genus=Klebsiella taxon_order=Enterobacteriales taxon_class=Gammaproteobacteria phylum=Proteobacteria organism_desc=Partial. RecA 100% identical (99% query coverage) to Klebsiella pneumoniae subsp. pneumoniae MGH 78578.	ENOG4105WI0	K09774
BABY_3_156_238	0	0	0	0	0	0	0	0	0	0	0	0	0	0	0	0	7.2	0	0	0	0	0	0	0	LPS ABC transporter ATP-binding protein id=12275374 bin=BABY_3_Klebsiella_pneumoniae_57_525 species=Klebsiella variicola genus=Klebsiella taxon_order=Enterobacteriales taxon_class=Gammaproteobacteria phylum=Proteobacteria organism_desc=Partial. RecA 100% identical (99% query coverage) to Klebsiella pneumoniae subsp. pneumoniae MGH 78578.	ENOG4108IUZ	K06861
BABY_3_156_240	0	0	0	0	0	0	0	0	0	0	0	0	0	0	0	0	0	0	0	0	9.9	6.3	0	0	ribosome hibernation promoting factor HPF id=12275376 bin=BABY_3_Klebsiella_pneumoniae_57_525 species=Escherichia coli genus=Escherichia taxon_order=Enterobacteriales taxon_class=Gammaproteobacteria phylum=Proteobacteria organism_desc=Partial. RecA 100% identical (99% query coverage) to Klebsiella pneumoniae subsp. pneumoniae MGH 78578.	ENOG41080QH	K05808
BABY_3_156_242	0	0	0	0	0	0	0	0	0	0	0	0	0	0	0	0	0	0	0	4.5	2.3	6.3	0	0	yhbJ; hypothetical protein id=12275378 bin=BABY_3_Klebsiella_pneumoniae_57_525 species=Klebsiella pneumoniae genus=Klebsiella taxon_order=Enterobacteriales taxon_class=Gammaproteobacteria phylum=Proteobacteria organism_desc=Partial. RecA 100% identical (99% query coverage) to Klebsiella pneumoniae subsp. pneumoniae MGH 78578.	ENOG4105C21	K06958
BABY_3_156_245	0	0	0	0	0	0	0	0	0	0	0	0	0	0	0	0	6.2	0	7	5.8	6.6	9.4	0	0	isoprenoid biosynthesis protein id=12275381 bin=BABY_3_Klebsiella_pneumoniae_57_525 species=Klebsiella pneumoniae genus=Klebsiella taxon_order=Enterobacteriales taxon_class=Gammaproteobacteria phylum=Proteobacteria organism_desc=Partial. RecA 100% identical (99% query coverage) to Klebsiella pneumoniae subsp. pneumoniae MGH 78578.	ENOG4108556	NA
BABY_3_156_246	0	0	0	0	0	0	0	0	0	0	0	1.5	0	0	0	0	0	0	0	0	2.9	3.9	0	0	aerobic respiration control sensor protein ArcB id=12275382 bin=BABY_3_Klebsiella_pneumoniae_57_525 species=Klebsiella pneumoniae genus=Klebsiella taxon_order=Enterobacteriales taxon_class=Gammaproteobacteria phylum=Proteobacteria organism_desc=Partial. RecA 100% identical (99% query coverage) to Klebsiella pneumoniae subsp. pneumoniae MGH 78578.	ENOG4116PBK	K07648
BABY_3_156_251	0	0	0	0	0	0	0	0	0	0	0	1.3	0	0	0	0	0	0	2.2	6.5	27.9	19.4	2	0	gltB; glutamate synthase (EC:1.4.1.13) id=12275387 bin=BABY_3_Klebsiella_pneumoniae_57_525 species=Klebsiella pneumoniae genus=Klebsiella taxon_order=Enterobacteriales taxon_class=Gammaproteobacteria phylum=Proteobacteria organism_desc=Partial. RecA 100% identical (99% query coverage) to Klebsiella pneumoniae subsp. pneumoniae MGH 78578.	ENOG410QJBU	K00265
BABY_3_156_252	0	0	0	0	0	0	0	0	0	0	3.9	4.2	0	0	0	0	0	0	0	4.1	14	4.1	0	0	glutamate synthase id=12275388 bin=BABY_3_Klebsiella_pneumoniae_57_525 species=Enterococcus gallinarum genus=Enterococcus taxon_order=Lactobacillales taxon_class=Bacilli phylum=Firmicutes organism_desc=Partial. RecA 100% identical (99% query coverage) to Klebsiella pneumoniae subsp. pneumoniae MGH 78578.	ENOG410QIAJ	K00266
BABY_3_156_253	0	0	0	0	0	0	0	0	0	0	0	0	0	0	0	0	6.2	0	0	1.9	0	0	0	0	N-acetylmannosamine-6-phosphate 2-epimerase (EC:5.1.3.9) id=12275389 bin=BABY_3_Klebsiella_pneumoniae_57_525 species=Klebsiella pneumoniae genus=Klebsiella taxon_order=Enterobacteriales taxon_class=Gammaproteobacteria phylum=Proteobacteria organism_desc=Partial. RecA 100% identical (99% query coverage) to Klebsiella pneumoniae subsp. pneumoniae MGH 78578.	ENOG4105C9S	K01788
BABY_3_156_255	0	0	0	0	0	0	0	0	0	0	0	0	0	0	0	0	8.6	2.8	5.2	3.7	11.7	6.3	0	0	sspA; stringent starvation protein A id=12275391 bin=BABY_3_Klebsiella_pneumoniae_57_525 species=Klebsiella pneumoniae genus=Klebsiella taxon_order=Enterobacteriales taxon_class=Gammaproteobacteria phylum=Proteobacteria organism_desc=Partial. RecA 100% identical (99% query coverage) to Klebsiella pneumoniae subsp. pneumoniae MGH 78578.	ENOG4107MKT	K03599
BABY_3_156_258	0	0	0	0	0	0	0	0	0	0	0	0	0	0	0	0	0	0	2	2.9	1.4	4.2	0	0	hypothetical protein id=12275394 bin=BABY_3_Klebsiella_pneumoniae_57_525 species=Klebsiella pneumoniae genus=Klebsiella taxon_order=Enterobacteriales taxon_class=Gammaproteobacteria phylum=Proteobacteria organism_desc=Partial. RecA 100% identical (99% query coverage) to Klebsiella pneumoniae subsp. pneumoniae MGH 78578.	ENOG4108W2Q	K09908
BABY_3_156_259	0	0	0	0	0	0	0	0	0	0	0	0	0	0	0	0	7.2	7.7	0	1.8	1.5	1.5	0	0	serine endoprotease DegQ id=12275395 bin=BABY_3_Klebsiella_pneumoniae_57_525 species=Klebsiella pneumoniae genus=Klebsiella taxon_order=Enterobacteriales taxon_class=Gammaproteobacteria phylum=Proteobacteria organism_desc=Partial. RecA 100% identical (99% query coverage) to Klebsiella pneumoniae subsp. pneumoniae MGH 78578.	ENOG410QHTY	K04772
BABY_3_156_261	0	0	0	0	0	0	0	0	0	0	0	0	0	0	0	0	47.7	61.6	59.5	63.4	88.6	84.3	0	0	malate dehydrogenase (EC:1.1.1.37) id=12275397 bin=BABY_3_Klebsiella_pneumoniae_57_525 species=Klebsiella pneumoniae genus=Klebsiella taxon_order=Enterobacteriales taxon_class=Gammaproteobacteria phylum=Proteobacteria organism_desc=Partial. RecA 100% identical (99% query coverage) to Klebsiella pneumoniae subsp. pneumoniae MGH 78578.	ENOG410QJAP	K00024
BABY_3_156_27	0	0	0	0	0	0	0	0	0	0	0	0	0	0	0	0	0	3.3	4.3	0	7.1	3.5	0	0	oxidative damage protection protein id=12273163 bin=BABY_3_Klebsiella_pneumoniae_57_525 species=Klebsiella pneumoniae genus=Klebsiella taxon_order=Enterobacteriales taxon_class=Gammaproteobacteria phylum=Proteobacteria organism_desc=Partial. RecA 100% identical (99% query coverage) to Klebsiella pneumoniae subsp. pneumoniae MGH 78578.	ENOG4105KMG	NA
BABY_3_156_276	0	0	0	0	0	0	0	0	0	0	0	0	0	0	0	0	15.4	0	19.9	17.5	47.4	50	0	0	mreB; mreB id=12275412 bin=BABY_3_Klebsiella_pneumoniae_57_525 species=Enterobacter aerogenes genus=Enterobacter taxon_order=Enterobacteriales taxon_class=Gammaproteobacteria phylum=Proteobacteria organism_desc=Partial. RecA 100% identical (99% query coverage) to Klebsiella pneumoniae subsp. pneumoniae MGH 78578.	ENOG4105DFF	K03569
BABY_3_156_39	0	0	0	0	0	0	0	0	0	0	0	0	0	0	0	0	0	0	0	0	0	3.1	0	0	GntR family transcriptional regulator id=12273175 bin=BABY_3_Klebsiella_pneumoniae_57_525 species=Klebsiella pneumoniae genus=Klebsiella taxon_order=Enterobacteriales taxon_class=Gammaproteobacteria phylum=Proteobacteria organism_desc=Partial. RecA 100% identical (99% query coverage) to Klebsiella pneumoniae subsp. pneumoniae MGH 78578.	ENOG410QNWJ	NA
BABY_3_156_4	0	0	0	0	0	0	0	0	0	0	0	0	0	0	0	0	0	2.2	0	0	3.5	0	0	0	arginine decarboxylase (EC:4.1.1.19) id=12273140 bin=BABY_3_Klebsiella_pneumoniae_57_525 species=Klebsiella pneumoniae genus=Klebsiella taxon_order=Enterobacteriales taxon_class=Gammaproteobacteria phylum=Proteobacteria organism_desc=Partial. RecA 100% identical (99% query coverage) to Klebsiella pneumoniae subsp. pneumoniae MGH 78578.	ENOG4105DP5	K01585
BABY_3_156_40	0	0	0	0	0	0	0	0	0	0	0	0	0	0	0	0	6.9	3.7	4.5	4.1	6.9	1.8	0	0	glutathionylspermidine synthase (EC:3.5.1.78 6.3.1.8) id=12273176 bin=BABY_3_Klebsiella_pneumoniae_57_525 species=Klebsiella pneumoniae genus=Klebsiella taxon_order=Enterobacteriales taxon_class=Gammaproteobacteria phylum=Proteobacteria organism_desc=Partial. RecA 100% identical (99% query coverage) to Klebsiella pneumoniae subsp. pneumoniae MGH 78578.	ENOG4107ZS4	K01460
BABY_3_156_42	0	0	0	0	0	0	0	0	0	0	0	0	0	0	0	0	4.1	5.5	4	0	5.8	6.3	0	0	yghU; hypothetical protein id=12273178 bin=BABY_3_Klebsiella_pneumoniae_57_525 species=Enterococcus gallinarum genus=Enterococcus taxon_order=Lactobacillales taxon_class=Bacilli phylum=Firmicutes organism_desc=Partial. RecA 100% identical (99% query coverage) to Klebsiella pneumoniae subsp. pneumoniae MGH 78578.	ENOG4105CYM	K11209
BABY_3_156_5	0	0	0	0	0	0	0	0	0	0	0	0	0	0	0	0	10.3	18	36.4	37.2	34.6	52.7	1.5	4.8	S-adenosylmethionine synthetase (EC:2.5.1.6) id=12273141 bin=BABY_3_Klebsiella_pneumoniae_57_525 species=Klebsiella pneumoniae genus=Klebsiella taxon_order=Enterobacteriales taxon_class=Gammaproteobacteria phylum=Proteobacteria organism_desc=Partial. RecA 100% identical (99% query coverage) to Klebsiella pneumoniae subsp. pneumoniae MGH 78578.	ENOG4105CPH	K00789
BABY_3_156_54	0	0	0	0	0	0	0	0	0	0	0	0	0	0	0	0	33.6	37.5	54	63	12.7	14.2	0	0	yqhD; hypothetical protein id=12273190 bin=BABY_3_Klebsiella_pneumoniae_57_525 species=Klebsiella pneumoniae genus=Klebsiella taxon_order=Enterobacteriales taxon_class=Gammaproteobacteria phylum=Proteobacteria organism_desc=Partial. RecA 100% identical (99% query coverage) to Klebsiella pneumoniae subsp. pneumoniae MGH 78578.	ENOG4107QW4	K08325
BABY_3_156_55	0	0	0	0	0	0	0	0	0	0	0	0	0	0	0	0	21.6	20.9	21.3	23.8	19.9	19.9	0	0	dkgA; 2,5-diketo-D-gluconate reductase A (EC:1.1.1.274) id=12273191 bin=BABY_3_Klebsiella_pneumoniae_57_525 species=Klebsiella pneumoniae genus=Klebsiella taxon_order=Enterobacteriales taxon_class=Gammaproteobacteria phylum=Proteobacteria organism_desc=Partial. RecA 100% identical (99% query coverage) to Klebsiella pneumoniae subsp. pneumoniae MGH 78578.	ENOG4105CV8	K06221
BABY_3_156_60	0	0	0	0	0	0	0	0	0	0	0	0	0	0	0	0	0	0	0	0	2.3	0	0	0	parC; DNA topoisomerase IV subunit A id=12273196 bin=BABY_3_Klebsiella_pneumoniae_57_525 species=Enterococcus gallinarum genus=Enterococcus taxon_order=Lactobacillales taxon_class=Bacilli phylum=Firmicutes organism_desc=Partial. RecA 100% identical (99% query coverage) to Klebsiella pneumoniae subsp. pneumoniae MGH 78578.	ENOG410QII2	K02621
BABY_3_156_62	0	0	0	0	0	0	0	0	0	0	0	0	0	0	0	0	0	0	0	5.8	0	0	0	0	hypothetical protein id=12273198 bin=BABY_3_Klebsiella_pneumoniae_57_525 species=Klebsiella pneumoniae genus=Klebsiella taxon_order=Enterobacteriales taxon_class=Gammaproteobacteria phylum=Proteobacteria organism_desc=Partial. RecA 100% identical (99% query coverage) to Klebsiella pneumoniae subsp. pneumoniae MGH 78578.	ENOG4105H4F	NA
BABY_3_156_65	0	0	0	0	0	0	0	0	0	0	0	0	0	0	0	0	4.9	7.7	4.4	6.8	5	2.9	0	0	NAD(P)H-dependent quinone reductase (EC:1.-.-.-) id=12273201 bin=BABY_3_Klebsiella_pneumoniae_57_525 species=Klebsiella pneumoniae genus=Klebsiella taxon_order=Enterobacteriales taxon_class=Gammaproteobacteria phylum=Proteobacteria organism_desc=Partial. RecA 100% identical (99% query coverage) to Klebsiella pneumoniae subsp. pneumoniae MGH 78578.	ENOG4105NF4	K03923
BABY_3_156_66	0	0	0	0	0	0	0	0	0	0	0	0	0	0	0	0	0	0	8.6	4.9	4.4	6.8	0	0	quinol monooxygenase id=12273202 bin=BABY_3_Klebsiella_pneumoniae_57_525 species=Klebsiella pneumoniae genus=Klebsiella taxon_order=Enterobacteriales taxon_class=Gammaproteobacteria phylum=Proteobacteria organism_desc=Partial. RecA 100% identical (99% query coverage) to Klebsiella pneumoniae subsp. pneumoniae MGH 78578.	ENOG4105VRH	NA
BABY_3_156_67	0	0	0	0	0	0	0	0	0	0	0	0	0	0	0	0	0	0	0	3.9	0	0	0	0	parE; hypothetical protein id=12273203 bin=BABY_3_Klebsiella_pneumoniae_57_525 species=Klebsiella pneumoniae genus=Klebsiella taxon_order=Enterobacteriales taxon_class=Gammaproteobacteria phylum=Proteobacteria organism_desc=Partial. RecA 100% identical (99% query coverage) to Klebsiella pneumoniae subsp. pneumoniae MGH 78578.	ENOG410QIIA	K02622
BABY_3_156_71	0	0	0	0	0	0	0	0	0	0	0	0	0	0	0	0	2.1	0	0	0	0	0	0	0	nudF; ADP-ribose pyrophosphatase (EC:3.6.1.13) id=12273207 bin=BABY_3_Klebsiella_pneumoniae_57_525 species=Klebsiella pneumoniae genus=Klebsiella taxon_order=Enterobacteriales taxon_class=Gammaproteobacteria phylum=Proteobacteria organism_desc=Partial. RecA 100% identical (99% query coverage) to Klebsiella pneumoniae subsp. pneumoniae MGH 78578.	ENOG41087AY	K01515
BABY_3_156_72	0	0	0	0	0	0	0	0	0	0	0	0	0	0	0	0	32.8	35.6	25.2	24	40.1	45.6	0	0	membrane protein id=12273208 bin=BABY_3_Klebsiella_pneumoniae_57_525 species=Klebsiella pneumoniae genus=Klebsiella taxon_order=Enterobacteriales taxon_class=Gammaproteobacteria phylum=Proteobacteria organism_desc=Partial. RecA 100% identical (99% query coverage) to Klebsiella pneumoniae subsp. pneumoniae MGH 78578.	ENOG4105DFG	K12340
BABY_3_156_74	0	0	0	0	0	0	0	0	0	0	0	0	0	0	0	0	4.1	0	3	0	0	0	0	0	hypothetical protein id=12273210 bin=BABY_3_Klebsiella_pneumoniae_57_525 species=Klebsiella pneumoniae genus=Klebsiella taxon_order=Enterobacteriales taxon_class=Gammaproteobacteria phylum=Proteobacteria organism_desc=Partial. RecA 100% identical (99% query coverage) to Klebsiella pneumoniae subsp. pneumoniae MGH 78578.	ENOG4106032	NA
BABY_3_156_78	0	0	0	0	0	0	0	0	0	0	0	0	0	0	0	0	3.1	0	4	4.9	0	0	0	0	ribB; 3,4-dihydroxy-2-butanone 4-phosphate synthase id=12273214 bin=BABY_3_Klebsiella_pneumoniae_57_525 species=Klebsiella pneumoniae genus=Klebsiella taxon_order=Enterobacteriales taxon_class=Gammaproteobacteria phylum=Proteobacteria organism_desc=Partial. RecA 100% identical (99% query coverage) to Klebsiella pneumoniae subsp. pneumoniae MGH 78578.	ENOG4105C66	K02858
BABY_3_156_79	0	0	0	0	0	0	0	0	0	0	0	0	0	0	0	0	0	0	0	0	0	2.8	0	0	hypothetical protein id=12273215 bin=BABY_3_Klebsiella_pneumoniae_57_525 species=Klebsiella quasipneumoniae genus=Klebsiella taxon_order=Enterobacteriales taxon_class=Gammaproteobacteria phylum=Proteobacteria organism_desc=Partial. RecA 100% identical (99% query coverage) to Klebsiella pneumoniae subsp. pneumoniae MGH 78578.	ENOG4105W0Z	K09806
BABY_3_156_81	0	0	0	0	0	0	0	0	0	0	0	0	0	0	0	0	2.1	0	1.8	1.5	3.1	8.3	0	0	heptose 1-phosphate adenyltransferase id=12273217 bin=BABY_3_Klebsiella_pneumoniae_57_525 species=Enterococcus gallinarum genus=Enterococcus taxon_order=Lactobacillales taxon_class=Bacilli phylum=Firmicutes organism_desc=Partial. RecA 100% identical (99% query coverage) to Klebsiella pneumoniae subsp. pneumoniae MGH 78578.	ENOG4105DW0	K03272
BABY_3_156_83	0	0	0	0	0	0	0	0	0	0	0	0	0	0	0	0	5.1	7.7	6.4	6.3	3.5	5.5	0	0	adenylate cyclase id=12273219 bin=BABY_3_Klebsiella_pneumoniae_57_525 species=Klebsiella pneumoniae genus=Klebsiella taxon_order=Enterobacteriales taxon_class=Gammaproteobacteria phylum=Proteobacteria organism_desc=Partial. RecA 100% identical (99% query coverage) to Klebsiella pneumoniae subsp. pneumoniae MGH 78578.	ENOG4105I7R	K18446
BABY_3_156_84	0	0	0	0	0	0	0	0	0	0	0	0	0	0	0	0	2.1	0	0	0	0	0	0	0	hypothetical protein id=12273220 bin=BABY_3_Klebsiella_pneumoniae_57_525 species=Klebsiella pneumoniae genus=Klebsiella taxon_order=Enterobacteriales taxon_class=Gammaproteobacteria phylum=Proteobacteria organism_desc=Partial. RecA 100% identical (99% query coverage) to Klebsiella pneumoniae subsp. pneumoniae MGH 78578.	ENOG4106MWK	K07184
BABY_3_156_85	0	0	0	0	0	0	0	0	0	0	0	0	0	0	0	0	0	0	0	0	0	1.2	0	0	TRNA nucleotidyltransferase (EC:2.7.7.72) id=12273221 bin=BABY_3_Klebsiella_pneumoniae_57_525 species=Klebsiella quasipneumoniae genus=Klebsiella taxon_order=Enterobacteriales taxon_class=Gammaproteobacteria phylum=Proteobacteria organism_desc=Partial. RecA 100% identical (99% query coverage) to Klebsiella pneumoniae subsp. pneumoniae MGH 78578.	ENOG4105D4J	K00974
BABY_3_156_95	0	0	0	0	0	0	0	0	0	0	0	0	0	0	0	0	2.1	0	2	0	2.2	2.1	0	0	urease accessory protein UreG id=12273231 bin=BABY_3_Klebsiella_pneumoniae_57_525 species=Klebsiella pneumoniae genus=Klebsiella taxon_order=Enterobacteriales taxon_class=Gammaproteobacteria phylum=Proteobacteria organism_desc=Partial. RecA 100% identical (99% query coverage) to Klebsiella pneumoniae subsp. pneumoniae MGH 78578.	ENOG4107S5F	K03189
BABY_3_156_98	0	0	0	0	0	0	0	0	0	0	2.2	0	0	0	0	0	0	0	0	3.9	5.5	6.3	0	0	rpsU; 30S ribosomal protein S21 id=12273234 bin=BABY_3_Klebsiella_pneumoniae_57_525 species=Siccibacter turicensis genus=Siccibacter taxon_order=Enterobacteriales taxon_class=Gammaproteobacteria phylum=Proteobacteria organism_desc=Partial. RecA 100% identical (99% query coverage) to Klebsiella pneumoniae subsp. pneumoniae MGH 78578.	ENOG4105VCC	K02970
BABY_3_59_16	0	0	0	0	0	0	0	0	0	0	2.4	4	0	0	0	0	0	0	2.2	1.1	0	2.4	0	0	glucose-6-phosphate dehydrogenase (EC:1.1.1.49) id=12271692 bin=BABY_3_Pantoea_sp__PSNIH2_57_1448 species=Pantoea sp. PSNIH2 genus=Pantoea taxon_order=Enterobacteriales taxon_class=Gammaproteobacteria phylum=Proteobacteria	ENOG4105D8W	K00036
BABY_3_59_18	0	0	0	0	0	0	0	0	0	0	3.3	0	0	0	0	0	0	0	0	0	0	0	0	0	sugar phosphatase id=12271694 bin=BABY_3_Pantoea_sp__PSNIH2_57_1448 species=Pantoea sp. PSNIH2 genus=Pantoea taxon_order=Enterobacteriales taxon_class=Gammaproteobacteria phylum=Proteobacteria	ENOG4108HCJ	K07024
BABY_3_59_19	0	0	0	0	0	0	0	0	0	0	0	2.2	0	0	0	0	0	0	0	0	0	0	0	0	alcohol dehydrogenase id=12271695 bin=BABY_3_Pantoea_sp__PSNIH2_57_1448 species=Pantoea sp. PSNIH2 genus=Pantoea taxon_order=Enterobacteriales taxon_class=Gammaproteobacteria phylum=Proteobacteria	ENOG4108JZU	K04072
BABY_3_59_23	0	0	0	0	0	0	0	0	0	0	4.5	0	0	0	0	0	0	0	0	0	0	0	0	0	acyltransferase id=12271699 bin=BABY_3_Pantoea_sp__PSNIH2_57_1448 species=Pantoea sp. PSNIH2 genus=Pantoea taxon_order=Enterobacteriales taxon_class=Gammaproteobacteria phylum=Proteobacteria	ENOG410820Y	NA
BABY_3_59_26	0	0	0	0	0	0	0	0	0	0	5.6	4.5	0	0	0	0	0	0	0	0	3.7	2.3	0	0	lipoyl synthase (EC:2.8.1.8) id=12271702 bin=BABY_3_Pantoea_sp__PSNIH2_57_1448 species=Pantoea sp. PSNIH2 genus=Pantoea taxon_order=Enterobacteriales taxon_class=Gammaproteobacteria phylum=Proteobacteria	ENOG4105C0G	K03644
BABY_3_59_29	0	0	0	0	0	0	0	0	0	0	24.1	28	2	0	0	0	0	0	0	0	0	0	0	0	D-alanyl-D-alanine carboxypeptidase (EC:3.4.16.4) id=12271705 bin=BABY_3_Pantoea_sp__PSNIH2_57_1448 species=Pantoea sp. PSNIH2 genus=Pantoea taxon_order=Enterobacteriales taxon_class=Gammaproteobacteria phylum=Proteobacteria	ENOG4105DZ1	K07258
BABY_3_59_30	0	0	0	0	0	0	0	0	0	0	10	5.6	0	0	0	0	0	0	0	0	0	0	0	0	rare lipoprotein A id=12271706 bin=BABY_3_Pantoea_sp__PSNIH2_57_1448 species=Pantoea sp. PSNIH2 genus=Pantoea taxon_order=Enterobacteriales taxon_class=Gammaproteobacteria phylum=Proteobacteria	ENOG4105K6T	K03642
BABY_3_59_33	0	0	0	0	0	0	0	0	0	0	2.2	3.4	0	0	0	0	0	0	0	0	0	0	0	0	50S rRNA methyltransferase id=12271709 bin=BABY_3_Pantoea_sp__PSNIH2_57_1448 species=Pantoea sp. PSNIH2 genus=Pantoea taxon_order=Enterobacteriales taxon_class=Gammaproteobacteria phylum=Proteobacteria	ENOG4108UXA	K00783
BABY_3_59_34	0	0	0	0	0	0	0	0	0	0	0	0	0	0	0	0	0	0	1.7	0	6.2	1.5	0	0	ribosome-associated protein id=12271710 bin=BABY_3_Pantoea_sp__PSNIH2_57_1448 species=Pantoea sp. PSNIH2 genus=Pantoea taxon_order=Enterobacteriales taxon_class=Gammaproteobacteria phylum=Proteobacteria	ENOG4105KEM	K09710
BABY_3_59_37	0	0	0	0	0	0	0	0	0	0	5.6	5.6	0	0	0	0	0	0	0	0	0	0	0	0	LPS biosynthesis protein id=12271713 bin=BABY_3_Pantoea_sp__PSNIH2_57_1448 species=Pantoea sp. PSNIH2 genus=Pantoea taxon_order=Enterobacteriales taxon_class=Gammaproteobacteria phylum=Proteobacteria	ENOG4108U2H	K03643
BABY_3_59_38	0	0	0	0	0	0	0	0	0	0	40	35.8	2	3.1	0	0	0	0	0	0	0	0	1.6	0	leuS; leucine--tRNA ligase (EC:6.1.1.4) id=12271714 bin=BABY_3_Pantoea_sp__PSNIH2_57_1448 species=Pantoea sp. PSNIH2 genus=Pantoea taxon_order=Enterobacteriales taxon_class=Gammaproteobacteria phylum=Proteobacteria	ENOG4105C8T	K01869
BABY_3_59_39	0	0	0	0	0	0	0	0	0	0	29	19	0	0	0	0	0	0	0	0	0	0	0	0	hypothetical protein id=12271715 bin=BABY_3_Pantoea_sp__PSNIH2_57_1448 species=Pantoea sp. PSNIH2 genus=Pantoea taxon_order=Enterobacteriales taxon_class=Gammaproteobacteria phylum=Proteobacteria	ENOG4107PAI	NA
BABY_3_59_45	0	0	0	0	0	0	0	0	0	0	4.5	3.4	0	0	0	0	0	0	0	0	0	0	0	0	magnesium/cobalt efflux protein CorC id=12271721 bin=BABY_3_Pantoea_sp__PSNIH2_57_1448 species=Pantoea sp. PSNIH2 genus=Pantoea taxon_order=Enterobacteriales taxon_class=Gammaproteobacteria phylum=Proteobacteria	ENOG4108JU5	K06189
BABY_3_59_47	0	0	0	0	0	0	0	0	0	0	10	15.7	0	0	0	0	0	0	0	0	0	0	0	0	nucleoside triphosphate hydrolase id=12271723 bin=BABY_3_Pantoea_sp__PSNIH2_57_1448 species=Pantoea sp. PSNIH2 genus=Pantoea taxon_order=Enterobacteriales taxon_class=Gammaproteobacteria phylum=Proteobacteria	ENOG4105C9A	K06217
BABY_3_59_48	0	0	0	0	0	0	0	0	0	0	5.6	3.4	0	0	0	0	0	0	0	0	0	0	0	0	(dimethylallyl)adenosine tRNA methylthiotransferase id=12271724 bin=BABY_3_Pantoea_sp__PSNIH2_57_1448 species=Pantoea sp. PSNIH2 genus=Pantoea taxon_order=Enterobacteriales taxon_class=Gammaproteobacteria phylum=Proteobacteria	ENOG410QIW0	K06168
BABY_3_59_49	0	0	0	0	0	0	0	0	0	0	5.6	7.8	0	3.1	0	0	0	0	0	0	0	0	0	0	ubiF; 2-octaprenyl-3-methyl-6-methoxy-1,4-benzoquinol hydroxylase id=12271725 bin=BABY_3_Pantoea_sp__PSNIH2_57_1448 species=Pantoea sp. PSNIH2 genus=Pantoea taxon_order=Enterobacteriales taxon_class=Gammaproteobacteria phylum=Proteobacteria	ENOG4105EAK	K03184
BABY_3_59_50	0	0	0	0	0	0	0	0	0	0	4.5	3.4	0	0	0	0	0	0	1.1	0	0	0	0	0	asnB; asparagine synthetase B id=12271726 bin=BABY_3_Pantoea_sp__PSNIH2_57_1448 species=Pantoea sp. PSNIH2 genus=Pantoea taxon_order=Enterobacteriales taxon_class=Gammaproteobacteria phylum=Proteobacteria	ENOG410P78C	K01953
BABY_3_59_51	0	0	0	0	0	0	0	0	0	0	7.8	3.4	0	0	0	0	0	0	0	0	0	0	0	0	transcriptional regulator id=12271727 bin=BABY_3_Pantoea_sp__PSNIH2_57_1448 species=Pantoea sp. PSNIH2 genus=Pantoea taxon_order=Enterobacteriales taxon_class=Gammaproteobacteria phylum=Proteobacteria	ENOG4105DAG	K02565
BABY_3_59_52	0	0	0	0	0	0	0	0	0	0	25.6	17.9	0	0	0	0	0	0	0	0	0	0	0	0	nagA; N-acetylglucosamine-6-phosphate deacetylase (EC:3.5.1.25) id=12271728 bin=BABY_3_Pantoea_sp__PSNIH2_57_1448 species=Pantoea sp. PSNIH2 genus=Pantoea taxon_order=Enterobacteriales taxon_class=Gammaproteobacteria phylum=Proteobacteria	ENOG4105CE4	K01443
BABY_3_59_53	0	0	0	0	0	0	0	0	0	0	10	11.2	0	0	0	0	0	0	0	0	0	0	0	0	nagB; glucosamine-6-phosphate deaminase (EC:3.5.99.6) id=12271729 bin=BABY_3_Pantoea_sp__PSNIH2_57_1448 species=Pantoea sp. PSNIH2 genus=Pantoea taxon_order=Enterobacteriales taxon_class=Gammaproteobacteria phylum=Proteobacteria	ENOG4105CKA	K02564
BABY_3_59_54	0	0	0	0	0	0	0	0	0	0	55.7	50.3	11.3	8.1	0	0	0	0	0	0	0	0	0	0	PTS N-acetyl glucosamine transporter subunits IIABC id=12271730 bin=BABY_3_Pantoea_sp__PSNIH2_57_1448 species=Pantoea sp. PSNIH2 genus=Pantoea taxon_order=Enterobacteriales taxon_class=Gammaproteobacteria phylum=Proteobacteria	ENOG4105CI1	K02804
BABY_3_59_55	0	0	0	0	0	0	0	0	0	0	17.8	20.1	0	0	0	0	0	0	0	0	0	0	0	0	glutamate--tRNA ligase (EC:6.1.1.18) id=12271731 bin=BABY_3_Pantoea_sp__PSNIH2_57_1448 species=Pantoea sp. PSNIH2 genus=Pantoea taxon_order=Enterobacteriales taxon_class=Gammaproteobacteria phylum=Proteobacteria	ENOG4105CX6	K01886
BABY_3_59_59	0	0	0	0	0	0	0	0	0	0	6.7	6.7	0	0	0	0	0	0	0	0	0	0	0	0	fur; ferric uptake regulator id=12271735 bin=BABY_3_Pantoea_sp__PSNIH2_57_1448 species=Pantoea sp. PSNIH2 genus=Pantoea taxon_order=Enterobacteriales taxon_class=Gammaproteobacteria phylum=Proteobacteria	ENOG41090R7	K03711
BABY_3_59_60	0	0	0	0	0	0	0	0	0	0	7.8	4.5	0	0	0	0	0	0	0	0	0	0	0	0	flavodoxin FldA id=12271736 bin=BABY_3_Pantoea_sp__PSNIH2_57_1448 species=Pantoea sp. PSNIH2 genus=Pantoea taxon_order=Enterobacteriales taxon_class=Gammaproteobacteria phylum=Proteobacteria	ENOG4105MHQ	K03839
BABY_3_59_62	0	0	0	0	0	0	0	0	0	0	2.2	0	0	0	0	0	0	0	0	0	0	0	0	0	acyl-CoA esterase id=12271738 bin=BABY_3_Pantoea_sp__PSNIH2_57_1448 species=Pantoea sp. PSNIH2 genus=Pantoea taxon_order=Enterobacteriales taxon_class=Gammaproteobacteria phylum=Proteobacteria	ENOG4105EV9	K01175
BABY_3_59_63	0	0	0	0	0	0	0	0	0	0	4.5	6.7	0	0	0	0	0	0	0	0	0	0	0	0	hypothetical protein id=12271739 bin=BABY_3_Pantoea_sp__PSNIH2_57_1448 species=Pantoea sp. PSNIH2 genus=Pantoea taxon_order=Enterobacteriales taxon_class=Gammaproteobacteria phylum=Proteobacteria	ENOG4107CDU	K03645
BABY_3_59_64	0	0	0	0	0	0	0	0	0	0	130.4	128.5	5.1	0	0	0	0	0	0	0	0	0	0	0	phosphoglucomutase (EC:5.4.2.2) id=12271740 bin=BABY_3_Pantoea_sp__PSNIH2_57_1448 species=Pantoea sp. PSNIH2 genus=Pantoea taxon_order=Enterobacteriales taxon_class=Gammaproteobacteria phylum=Proteobacteria	ENOG4107QIX	K01835
BABY_3_59_67	0	0	0	0	0	0	0	0	0	0	4.5	5.6	0	0	0	0	0	0	0	0	0	0	0	0	membrane protein id=12271743 bin=BABY_3_Pantoea_sp__PSNIH2_57_1448 species=Pantoea sp. PSNIH2 genus=Pantoea taxon_order=Enterobacteriales taxon_class=Gammaproteobacteria phylum=Proteobacteria	ENOG4107SEY	NA
BABY_3_59_69	0	0	0	0	0	0	0	0	0	0	3.3	4.5	0	0	0	0	0	0	0	0	0	0	0	0	metal-binding protein id=12271745 bin=BABY_3_Pantoea_sp__PSNIH2_57_1448 species=Pantoea sp. PSNIH2 genus=Pantoea taxon_order=Enterobacteriales taxon_class=Gammaproteobacteria phylum=Proteobacteria	ENOG4107QNR	NA
BABY_3_59_77	0	0	0	0	0	0	0	0	0	0	94.7	93.5	6.1	4.1	0	0	2.4	3.6	0	0	0	2.5	0	0	gltA; type II citrate synthase (EC:2.3.3.1) id=12271753 bin=BABY_3_Pantoea_sp__PSNIH2_57_1448 species=Pantoea sp. PSNIH2 genus=Pantoea taxon_order=Enterobacteriales taxon_class=Gammaproteobacteria phylum=Proteobacteria	ENOG410QJ1A	K01647
BABY_3_59_80	0	0	0	0	0	0	0	0	0	0	70.2	54.8	7.2	9.2	0	0	0	0	0	0	0	0	0	0	sdhA; succinate dehydrogenase id=12271756 bin=BABY_3_Pantoea_sp__PSNIH2_57_1448 species=Pantoea sp. PSNIH2 genus=Pantoea taxon_order=Enterobacteriales taxon_class=Gammaproteobacteria phylum=Proteobacteria	ENOG4105C00	K00239
BABY_3_59_81	0	0	0	0	0	0	0	0	0	0	12.3	11.2	2	2	0	0	0	0	0	0	17.6	8.3	2.2	0	sdhB; succinate dehydrogenase id=12271757 bin=BABY_3_Pantoea_sp__PSNIH2_57_1448 species=Pantoea sp. PSNIH2 genus=Pantoea taxon_order=Enterobacteriales taxon_class=Gammaproteobacteria phylum=Proteobacteria	ENOG4105E33	K00240
BABY_3_59_82	0	0	0	0	0	0	0	0	0	0	89.1	86.1	3.1	5.1	0	0	0	0	0	0	0	1.4	0	0	2-oxoglutarate dehydrogenase id=12271758 bin=BABY_3_Pantoea_sp__PSNIH2_57_1448 species=Pantoea sp. PSNIH2 genus=Pantoea taxon_order=Enterobacteriales taxon_class=Gammaproteobacteria phylum=Proteobacteria	ENOG4105C7P	K00164
BABY_3_59_83	0	0	0	0	0	0	0	0	0	0	12.3	8.9	0	2	0	0	0	0	0	2.1	0	0	0	0	dihydrolipoamide succinyltransferase (EC:2.3.1.61) id=12271759 bin=BABY_3_Pantoea_sp__PSNIH2_57_1448 species=Pantoea sp. PSNIH2 genus=Pantoea taxon_order=Enterobacteriales taxon_class=Gammaproteobacteria phylum=Proteobacteria	ENOG410QI4F	K00658
BABY_3_59_84	0	0	0	0	0	0	0	0	0	0	86.9	85	6.1	2	0	0	0	0	0	0	0	0	0	0	sucC; succinyl-CoA synthetase subunit beta (EC:6.2.1.5) id=12271760 bin=BABY_3_Pantoea_sp__PSNIH2_57_1448 species=Pantoea sp. PSNIH2 genus=Pantoea taxon_order=Enterobacteriales taxon_class=Gammaproteobacteria phylum=Proteobacteria	ENOG4105CMV	K01903
BABY_3_59_85	0	0	0	0	0	0	0	0	0	0	51.8	53	2.2	4.3	0	0	0	0	0	0	0	0	0	0	succinyl-CoA synthetase subunit alpha (EC:6.2.1.5) id=12271761 bin=BABY_3_Pantoea_sp__PSNIH2_57_1448 species=Pantoea sp. PSNIH2 genus=Pantoea taxon_order=Enterobacteriales taxon_class=Gammaproteobacteria phylum=Proteobacteria	ENOG4105CH8	K01902
BABY_3_59_86	0	0	0	0	0	0	0	0	0	0	2.2	4.5	0	0	0	0	0	0	0	0	0	0	0	0	cytochrome d terminal oxidase subunit 1 id=12271762 bin=BABY_3_Pantoea_sp__PSNIH2_57_1448 species=Pantoea sp. PSNIH2 genus=Pantoea taxon_order=Enterobacteriales taxon_class=Gammaproteobacteria phylum=Proteobacteria	ENOG4105C4M	K00425
BABY_3_59_91	0	0	0	0	0	0	0	0	0	0	15.6	5.6	0	0	0	0	0	0	0	0	0	0	0	0	colicin uptake protein TolQ id=12271767 bin=BABY_3_Pantoea_sp__PSNIH2_57_1448 species=Pantoea sp. PSNIH2 genus=Pantoea taxon_order=Enterobacteriales taxon_class=Gammaproteobacteria phylum=Proteobacteria	ENOG4105E02	K03562
BABY_3_59_93	0	0	0	0	0	0	0	0	0	0	3.3	0	0	0	0	0	0	0	0	0	0	0	0	0	membrane protein id=12271769 bin=BABY_3_Pantoea_sp__PSNIH2_57_1448 species=Pantoea sp. PSNIH2 genus=Pantoea taxon_order=Enterobacteriales taxon_class=Gammaproteobacteria phylum=Proteobacteria	ENOG4108Z82	K03646
BABY_3_59_94	0	0	0	0	0	0	0	0	0	0	36.8	42.5	0	0	0	0	0	0	0	0	0	0	0	0	tolB; translocation protein TolB id=12271770 bin=BABY_3_Pantoea_sp__PSNIH2_57_1448 species=Pantoea sp. PSNIH2 genus=Pantoea taxon_order=Enterobacteriales taxon_class=Gammaproteobacteria phylum=Proteobacteria	ENOG4107R6Y	K03641
BABY_3_59_95	0	0	0	0	0	0	0	0	0	0	16.7	45.8	4.1	6.1	0	0	0	0	0	0	0	0	0	0	peptidoglycan-associated outer membrane lipoprotein id=12271771 bin=BABY_3_Pantoea_sp__PSNIH2_57_1448 species=Pantoea sp. PSNIH2 genus=Pantoea taxon_order=Enterobacteriales taxon_class=Gammaproteobacteria phylum=Proteobacteria	ENOG4105KCK	K03640
BABY_3_59_96	0	0	0	0	0	0	0	0	0	0	6.7	4.5	0	0	0	0	0	0	0	0	0	0	0	0	tol-pal system protein id=12271772 bin=BABY_3_Pantoea_sp__PSNIH2_57_1448 species=Pantoea sp. PSNIH2 genus=Pantoea taxon_order=Enterobacteriales taxon_class=Gammaproteobacteria phylum=Proteobacteria	ENOG4105UFD	NA
BABY_3_76_1	0	0	0	0	0	0	0	0	3.6	0	10	12.3	2	0	0	0	0	0	0	0	0	0	0	0	nadE; NAD synthetase (EC:6.3.5.1) id=12270639 bin=BABY_3_Propionibacterium_63_1270 species=Propionibacterium sp. KPL2005 genus=Propionibacterium taxon_order=Propionibacteriales taxon_class=Actinobacteria phylum=Actinobacteria	ENOG4108DWA	K01950
BABY_3_76_10	0	0	0	0	0	0	0	8.9	9.5	7.9	14.5	13.4	0	5.1	6.9	0	5.1	0	0	0	0	0	0	0	adenosine deaminase id=12270648 bin=BABY_3_Propionibacterium_63_1270 species=Propionibacterium avidum genus=Propionibacterium taxon_order=Propionibacteriales taxon_class=Actinobacteria phylum=Actinobacteria	ENOG4105EKD	K01488
BABY_3_76_11	0	0	0	0	0	0	0	2.2	4.8	2.3	24.5	25.7	4.1	5.1	0	0	0	0	0	0	0	0	0	0	alanine dehydrogenase id=12270649 bin=BABY_3_Propionibacterium_63_1270 species=Propionibacterium sp. KPL2005 genus=Propionibacterium taxon_order=Propionibacteriales taxon_class=Actinobacteria phylum=Actinobacteria	ENOG4105DCF	K00259
BABY_3_76_22	0	0	0	0	0	0	0	0	0	0	5.6	5.6	0	0	0	0	0	0	0	0	0	0	0	0	alr; alanine racemase (EC:5.1.1.1) id=12270660 bin=BABY_3_Propionibacterium_63_1270 species=Propionibacterium sp. KPL2005 genus=Propionibacterium taxon_order=Propionibacteriales taxon_class=Actinobacteria phylum=Actinobacteria	ENOG4105CJ4	K01775
BABY_3_76_23	0	0	0	0	0	0	14.9	13.4	19.1	14.7	39	39.1	21.5	17.3	10.4	8.4	15.4	16.5	0	0	0	0	0	0	putative phosphoglucomutase, alpha-D-glucose phosphate-specific id=12270661 bin=BABY_3_Propionibacterium_63_1270 species=Propionibacterium sp. KPL1852 genus=Propionibacterium taxon_order=Propionibacteriales taxon_class=Actinobacteria phylum=Actinobacteria	ENOG4108F04	NA
BABY_3_76_24	0	0	0	0	0	0	10.6	15.6	17.9	14.7	21.2	11.2	10.2	14.3	4.6	8.4	9.2	5.5	0	0	0	0	0	0	galactokinase id=12270662 bin=BABY_3_Propionibacterium_63_1270 species=Propionibacterium avidum genus=Propionibacterium taxon_order=Propionibacteriales taxon_class=Actinobacteria phylum=Actinobacteria	ENOG4108TMF	K00849
BABY_3_76_25	0	0	0	0	0	0	17	10	6	5.7	17.8	15.7	3.1	3.1	3.5	2.4	2.1	6.6	0	0	0	0	0	0	nucleotidyl transferase id=12270663 bin=BABY_3_Propionibacterium_63_1270 species=Propionibacterium sp. KPL2005 genus=Propionibacterium taxon_order=Propionibacteriales taxon_class=Actinobacteria phylum=Actinobacteria	ENOG4107ZZS	K00973
BABY_3_76_28	0	0	0	0	0	0	78.6	83.6	126.5	98.4	245.1	230.3	117.7	95.7	59	66.9	57.4	66	9.9	7.8	0	0	0	0	fumC; fumarate hydratase (EC:4.2.1.2) id=12270666 bin=BABY_3_Propionibacterium_63_1270 species=Propionibacterium sp. KPL1852 genus=Propionibacterium taxon_order=Propionibacteriales taxon_class=Actinobacteria phylum=Actinobacteria	ENOG4105C9Q	K01679
BABY_3_76_7	0	0	0	0	0	0	0	2.2	0	0	0	0	0	2	0	0	0	0	0	0	0	0	0	0	putative secreted lipoprotein id=12270645 bin=BABY_3_Propionibacterium_63_1270 species=Propionibacterium sp. KPL2005 genus=Propionibacterium taxon_order=Propionibacteriales taxon_class=Actinobacteria phylum=Actinobacteria	ENOG4107UBC	NA
BABY_3_76_8	0	0	0	0	0	0	3.2	3.3	3.6	2.3	13.4	10.1	9.2	6.1	0	0	3.1	0	0	0	0	0	0	0	hypothetical protein id=12270646 bin=BABY_3_Propionibacterium_63_1270 species=Propionibacterium sp. HGH0353 genus=Propionibacterium taxon_order=Propionibacteriales taxon_class=Actinobacteria phylum=Actinobacteria	ENOG4105K6T	NA
BABY_3_76_9	0	0	0	0	0	0	3.2	5.6	15.5	9	33.4	30.6	11.3	9.2	3.5	4.8	10.3	5.5	0	0	0	0	0	0	citrate (Si)-synthase id=12270647 bin=BABY_3_Propionibacterium_63_1270 species=Propionibacterium sp. KPL1838 genus=Propionibacterium taxon_order=Propionibacteriales taxon_class=Actinobacteria phylum=Actinobacteria	ENOG4100BRE	K01647
BABY_3_30_10	0	0	0	0	0	0	13.8	12.3	8.4	6.8	13.4	16.8	4.1	5.1	0	0	11.3	9.9	0	0	0	0	0	0	D-ribose-binding periplasmic protein precursor id=12268109 bin=BABY_3_Propionibacterium_63_1270 species=Propionibacterium sp. KPL2005 genus=Propionibacterium taxon_order=Propionibacteriales taxon_class=Actinobacteria phylum=Actinobacteria	ENOG4100GTX	K10439
BABY_3_30_12	0	0	0	0	0	0	0	0	0	0	2.2	0	0	0	0	0	0	0	0	0	0	0	0	0	ABC transporter id=12268111 bin=BABY_3_Propionibacterium_63_1270 species=Propionibacterium sp. KPL2005 genus=Propionibacterium taxon_order=Propionibacteriales taxon_class=Actinobacteria phylum=Actinobacteria	ENOG4105C2J	K10441
BABY_3_30_15	0	0	0	0	0	0	20.2	22.3	14.3	13.6	42.3	40.2	12.3	15.3	8.1	3.6	17.4	16.5	0	0	0	0	0	0	DNA gyrase subunit A id=12268114 bin=BABY_3_Propionibacterium_63_1270 species=Propionibacterium avidum genus=Propionibacterium taxon_order=Propionibacteriales taxon_class=Actinobacteria phylum=Actinobacteria	ENOG4100BEP	K02469
BABY_3_30_16	0	0	0	0	0	0	7.4	16.7	23.9	35.1	27.9	31.3	14.3	0	8.1	0	14.4	11	0	0	0	0	0	0	DNA gyrase subunit B id=12268115 bin=BABY_3_Propionibacterium_63_1270 species=Propionibacterium avidum genus=Propionibacterium taxon_order=Propionibacteriales taxon_class=Actinobacteria phylum=Actinobacteria	ENOG4100CXZ	K02470
BABY_3_30_17	0	0	0	0	0	0	4.2	3.3	4.8	6.8	10	10.1	5.1	0	0	0	3.1	0	0	0	0	0	0	0	mannose-6-phosphate isomerase id=12268116 bin=BABY_3_Propionibacterium_63_1270 species=Propionibacterium sp. KPL2005 genus=Propionibacterium taxon_order=Propionibacteriales taxon_class=Actinobacteria phylum=Actinobacteria	ENOG4105EIP	K01809
BABY_3_30_20	0	0	0	0	0	0	0	0	0	0	0	3.4	0	0	0	0	0	0	0	0	0	0	0	0	hypothetical protein id=12268119 bin=BABY_3_Propionibacterium_63_1270 species=Propionibacterium sp. KPL2005 genus=Propionibacterium taxon_order=Propionibacteriales taxon_class=Actinobacteria phylum=Actinobacteria	ENOG41066ZW	NA
BABY_3_30_21	0	0	0	0	0	0	11.7	6.7	7.2	3.4	16.7	13.4	9.2	13.2	0	3.6	4.1	5.5	0	0	0	0	0	0	DNA polymerase III subunit beta (EC:2.7.7.7) id=12268120 bin=BABY_3_Propionibacterium_63_1270 species=Propionibacterium avidum genus=Propionibacterium taxon_order=Propionibacteriales taxon_class=Actinobacteria phylum=Actinobacteria	ENOG4105CZ8	K02338
BABY_3_30_22	0	0	0	0	0	0	3.2	8.9	4.8	6.8	16.7	11.2	2	2	0	0	3.1	0	0	0	0	0	0	0	chromosomal replication initiator protein DnaA id=12268121 bin=BABY_3_Propionibacterium_63_1270 species=Propionibacterium avidum genus=Propionibacterium taxon_order=Propionibacteriales taxon_class=Actinobacteria phylum=Actinobacteria	ENOG4105CI4	K02313
BABY_3_30_25	0	0	0	0	0	0	2.1	0	0	0	2.2	0	0	0	0	0	0	0	0	0	0	0	0	0	inner membrane protein translocase component YidC id=12268124 bin=BABY_3_Propionibacterium_63_1270 species=Propionibacterium sp. KPL2000 genus=Propionibacterium taxon_order=Propionibacteriales taxon_class=Actinobacteria phylum=Actinobacteria	ENOG4105DHW	K03217
BABY_3_30_26	0	0	0	0	0	0	22.3	16.7	23.9	15.8	26.7	29.1	9.2	13.2	5.8	2.4	6.2	5.5	0	0	0	0	0	0	jag-like protein id=12268125 bin=BABY_3_Propionibacterium_63_1270 species=Propionibacterium sp. KPL2005 genus=Propionibacterium taxon_order=Propionibacteriales taxon_class=Actinobacteria phylum=Actinobacteria	ENOG4108Z7S	K06346
BABY_3_30_27	0	0	0	0	0	0	4.2	3.3	4.8	5.7	11.1	7.8	4.1	3.1	0	2.4	3.1	3.3	0	0	0	0	0	0	FemAB family protein id=12268126 bin=BABY_3_Propionibacterium_63_1270 species=Propionibacterium sp. KPL2005 genus=Propionibacterium taxon_order=Propionibacteriales taxon_class=Actinobacteria phylum=Actinobacteria	ENOG4105IMH	NA
BABY_3_30_28	0	0	0	0	0	0	0	3.3	3.6	3.4	11.1	10.1	4.1	4.1	0	0	0	0	0	0	0	0	0	0	putative alanine racemase id=12268127 bin=BABY_3_Propionibacterium_63_1270 species=Propionibacterium sp. KPL2005 genus=Propionibacterium taxon_order=Propionibacteriales taxon_class=Actinobacteria phylum=Actinobacteria	ENOG4108STD	NA
BABY_3_30_30	0	0	0	0	0	0	0	0	7.2	5.7	3.3	7.8	3.1	0	0	0	3.1	2.2	0	0	0	0	0	0	16S rRNA methyltransferase GidB id=12268129 bin=BABY_3_Propionibacterium_63_1270 species=Propionibacterium sp. KPL2005 genus=Propionibacterium taxon_order=Propionibacteriales taxon_class=Actinobacteria phylum=Actinobacteria	ENOG4107XUG	K03501
BABY_3_30_32	0	0	0	0	0	0	0	0	2.4	0	3.3	2.2	0	0	0	0	0	0	0	0	0	0	0	0	CobQ/CobB/MinD/ParA nucleotide binding domain-containing protein id=12268131 bin=BABY_3_Propionibacterium_63_1270 species=Propionibacterium sp. KPL2005 genus=Propionibacterium taxon_order=Propionibacteriales taxon_class=Actinobacteria phylum=Actinobacteria	ENOG4107QJE	K03496
BABY_3_30_33	0	0	0	0	0	0	10.6	4.5	9.5	3.4	9.9	14.5	0	0	0	0	4.1	0	0	0	0	0	0	0	ParB-like protein id=12268132 bin=BABY_3_Propionibacterium_63_1270 species=Propionibacterium avidum genus=Propionibacterium taxon_order=Propionibacteriales taxon_class=Actinobacteria phylum=Actinobacteria	ENOG4105FA0	K03497
BABY_3_30_36	0	0	0	0	0	0	9.6	7.8	3.6	5.7	6.7	7.8	9.2	14.3	0	0	10.3	5.5	0	0	0	0	0	0	D-alanine--D-alanine ligase id=12268135 bin=BABY_3_Propionibacterium_63_1270 species=Propionibacterium sp. KPL2005 genus=Propionibacterium taxon_order=Propionibacteriales taxon_class=Actinobacteria phylum=Actinobacteria	ENOG4105CJ6	K01921
BABY_3_30_37	0	0	0	0	0	0	0	0	0	0	3.3	0	0	5.1	0	0	4.1	0	0	0	0	0	0	0	putative aminotransferase id=12268136 bin=BABY_3_Propionibacterium_63_1270 species=Propionibacterium sp. KPL2000 genus=Propionibacterium taxon_order=Propionibacteriales taxon_class=Actinobacteria phylum=Actinobacteria	ENOG4100D2G	NA
BABY_3_30_39	0	0	0	0	0	0	0	0	0	0	3.3	0	0	0	0	0	0	0	0	0	0	0	0	0	hypothetical protein id=12268138 bin=BABY_3_Propionibacterium_63_1270 species=Propionibacterium sp. KPL2005 genus=Propionibacterium taxon_order=Propionibacteriales taxon_class=Actinobacteria phylum=Actinobacteria	ENOG4105N24	NA
BABY_3_30_40	0	0	0	0	0	0	23.4	18.9	28.6	24.9	164.9	130.8	32.7	36.6	10.4	6	28.7	18.7	3	1.9	0	0	0	0	hypothetical protein id=12268139 bin=BABY_3_Propionibacterium_63_1270 species=Propionibacterium avidum genus=Propionibacterium taxon_order=Propionibacteriales taxon_class=Actinobacteria phylum=Actinobacteria	ENOG4105KE5	K20370
BABY_3_30_49	0	0	0	0	0	0	0	0	0	0	0	2.2	0	0	0	0	0	0	0	0	0	0	0	0	carbohydrate kinase, FGGY family protein (EC:2.7.1.17) id=12268148 bin=BABY_3_Propionibacterium_63_1270 species=Propionibacterium sp. KPL2005 genus=Propionibacterium taxon_order=Propionibacteriales taxon_class=Actinobacteria phylum=Actinobacteria	ENOG4100GAV	NA
BABY_3_30_50	0	0	0	0	0	0	0	0	0	0	3.3	0	0	0	0	0	0	0	0	0	0	0	0	0	D-isomer specific 2-hydroxyacid dehydrogenase NAD-binding protein id=12268149 bin=BABY_3_Propionibacterium_63_1270 species=Propionibacterium sp. KPL2005 genus=Propionibacterium taxon_order=Propionibacteriales taxon_class=Actinobacteria phylum=Actinobacteria	ENOG4108M3J	K00058
BABY_3_30_51	0	0	0	0	0	0	0	0	0	0	5.6	4.5	0	0	0	0	0	0	0	0	0	0	0	0	class II aldolase/adducin family protein id=12268150 bin=BABY_3_Propionibacterium_63_1270 species=Propionibacterium sp. KPL2005 genus=Propionibacterium taxon_order=Propionibacteriales taxon_class=Actinobacteria phylum=Actinobacteria	ENOG4105CR5	K01628
BABY_3_30_53	0	0	0	0	0	0	0	4.5	0	3	18.6	15.8	1.1	1.1	0	0	0	0	0	0	0	0	0	0	putative L-ribulose-5-phosphate 4-epimerase id=12268152 bin=BABY_3_Propionibacterium_63_1270 species=Propionibacterium sp. KPL2005 genus=Propionibacterium taxon_order=Propionibacteriales taxon_class=Actinobacteria phylum=Actinobacteria	ENOG4105CR5	K01786
BABY_3_30_54	0	0	0	0	0	0	2.1	2.2	2.4	4.5	5.6	5.6	0	2	0	0	3.1	3.3	0	0	0	0	0	0	putative ribose 5-phosphate isomerase id=12268153 bin=BABY_3_Propionibacterium_63_1270 species=Propionibacterium sp. KPL1852 genus=Propionibacterium taxon_order=Propionibacteriales taxon_class=Actinobacteria phylum=Actinobacteria	ENOG4107YVI	K01808
BABY_3_30_56	0	0	0	0	0	0	4.2	0	4.8	0	7.8	4.5	4.1	0	0	0	0	0	0	0	0	0	0	0	HAD hydrolase, family IIA id=12268155 bin=BABY_3_Propionibacterium_63_1270 species=Propionibacterium sp. KPL2000 genus=Propionibacterium taxon_order=Propionibacteriales taxon_class=Actinobacteria phylum=Actinobacteria	ENOG4108RVM	NA
BABY_3_30_57	0	0	0	0	0	0	10.6	12.3	8.4	10.2	23.4	13.4	10.2	10.2	0	3.6	10.3	3.3	0	0	0	0	0	0	FGGY-family pentulose kinase id=12268156 bin=BABY_3_Propionibacterium_63_1270 species=Propionibacterium sp. KPL2000 genus=Propionibacterium taxon_order=Propionibacteriales taxon_class=Actinobacteria phylum=Actinobacteria	ENOG4108DSG	NA
BABY_3_30_58	0	0	0	0	0	0	8.5	7.8	7.2	3.4	13.4	21.2	6.1	7.1	4.6	2.4	9.2	0	0	0	0	0	0	0	3-dehydroquinate synthase id=12268157 bin=BABY_3_Propionibacterium_63_1270 species=Propionibacterium sp. KPL2000 genus=Propionibacterium taxon_order=Propionibacteriales taxon_class=Actinobacteria phylum=Actinobacteria	ENOG4108MDK	K00096
BABY_3_30_6	0	0	0	0	0	0	0	0	0	0	23.4	15.7	0	0	0	0	3.1	0	0	0	0	0	0	0	glycerol-3-phosphate dehydrogenase (EC:1.1.1.94) id=12268105 bin=BABY_3_Propionibacterium_63_1270 species=Propionibacterium sp. KPL2005 genus=Propionibacterium taxon_order=Propionibacteriales taxon_class=Actinobacteria phylum=Actinobacteria	ENOG4105JP9	K00057
BABY_3_30_60	0	0	0	0	0	0	53.1	40.1	56.1	36.2	76.9	57	25.6	26.5	6.9	11.9	20.5	19.8	0	2.9	0	0	0	0	transketolase (EC:2.2.1.1) id=12268159 bin=BABY_3_Propionibacterium_63_1270 species=Propionibacterium sp. KPL2005 genus=Propionibacterium taxon_order=Propionibacteriales taxon_class=Actinobacteria phylum=Actinobacteria	ENOG4105CV1	K00615
BABY_3_30_62	0	0	0	0	0	0	5.3	5.6	6	6.8	20.1	16.8	4.1	5.1	0	0	0	0	0	0	0	0	0	0	glycerol-3-phosphate dehydrogenase (NAD(P)+) id=12268161 bin=BABY_3_Propionibacterium_63_1270 species=Propionibacterium avidum genus=Propionibacterium taxon_order=Propionibacteriales taxon_class=Actinobacteria phylum=Actinobacteria	ENOG4107S5Y	K00057
BABY_3_30_63	0	0	0	0	0	0	0	0	3.6	0	12.3	7.8	12.3	15.3	0	0	4.1	0	0	0	0	0	0	0	thioredoxin id=12268162 bin=BABY_3_Propionibacterium_63_1270 species=Propionibacterium avidum genus=Propionibacterium taxon_order=Propionibacteriales taxon_class=Actinobacteria phylum=Actinobacteria	ENOG4100MT7	K03671
BABY_3_30_64	0	0	0	0	0	0	0	3.3	21.5	7.9	12.3	19	8.2	7.1	0	10.7	0	0	0	0	0	0	0	0	OsmC-like protein id=12268163 bin=BABY_3_Propionibacterium_63_1270 species=Propionibacterium sp. KPL1838 genus=Propionibacterium taxon_order=Propionibacteriales taxon_class=Actinobacteria phylum=Actinobacteria	ENOG4105U1B	NA
BABY_3_30_68	0	0	0	0	0	0	7.4	3.3	8.4	6.8	14.5	14.5	0	0	0	0	4.1	3.3	0	0	0	0	0	0	thioredoxin-disulfide reductase id=12268167 bin=BABY_3_Propionibacterium_63_1270 species=Propionibacterium sp. KPL2005 genus=Propionibacterium taxon_order=Propionibacteriales taxon_class=Actinobacteria phylum=Actinobacteria	ENOG4100C69	K00384
BABY_3_30_69	0	0	0	0	0	0	0	0	0	0	0	3.4	0	0	0	0	0	0	0	0	0	0	0	0	Transcriptional regulator, LacI family protein id=12268168 bin=BABY_3_Propionibacterium_63_1270 species=Propionibacterium sp. KPL1852 genus=Propionibacterium taxon_order=Propionibacteriales taxon_class=Actinobacteria phylum=Actinobacteria	ENOG4100ER4	NA
BABY_3_30_75	0	0	0	0	0	0	13.8	14.5	7.2	5.7	12.3	13.4	6.1	11.2	3.5	0	2.1	3.3	0	0	0	0	0	0	trypsin-like serine protease id=12268174 bin=BABY_3_Propionibacterium_63_1270 species=Propionibacterium sp. KPL1852 genus=Propionibacterium taxon_order=Propionibacteriales taxon_class=Actinobacteria phylum=Actinobacteria	ENOG4100E8I	K08372
BABY_3_30_76	0	0	0	0	0	0	6.4	3.3	2.4	3.4	6.7	6.7	13.3	6.1	0	2.4	4.1	8.8	0	0	0	0	0	0	hypothetical protein id=12268175 bin=BABY_3_Propionibacterium_63_1270 species=Propionibacterium sp. KPL2005 genus=Propionibacterium taxon_order=Propionibacteriales taxon_class=Actinobacteria phylum=Actinobacteria	ENOG4107SNE	NA
BABY_3_30_77	0	0	0	0	0	0	0	8.9	13.1	12.4	17.8	33.5	15.3	7.1	15	15.5	8.2	13.2	0	0	0	0	0	0	Glycerol uptake facilitator protein id=12268176 bin=BABY_3_Propionibacterium_63_1270 species=Propionibacterium sp. KPL1852 genus=Propionibacterium taxon_order=Propionibacteriales taxon_class=Actinobacteria phylum=Actinobacteria	ENOG4105D8C	K02440
BABY_3_30_78	0	0	0	0	0	0	228.2	121.2	152.1	109.7	469.4	387.3	359.1	280.5	230.3	226.9	199	200.2	11.9	13.6	0	0	0	0	glycerol kinase 2 id=12268177 bin=BABY_3_Propionibacterium_63_1270 species=Propionibacterium sp. KPL1852 genus=Propionibacterium taxon_order=Propionibacteriales taxon_class=Actinobacteria phylum=Actinobacteria	ENOG4107QVN	K00864
BABY_3_30_79	0	0	0	0	0	0	0	0	0	0	0	2.2	0	0	0	0	0	0	0	0	0	0	0	0	serine-threonine protein kinase id=12268178 bin=BABY_3_Propionibacterium_63_1270 species=Propionibacterium sp. KPL2005 genus=Propionibacterium taxon_order=Propionibacteriales taxon_class=Actinobacteria phylum=Actinobacteria	ENOG4108MH0	NA
BABY_3_30_81	0	0	0	0	0	0	0	2.2	7.2	3.4	7.8	4.5	3.1	3.1	0	0	3.1	2.2	0	0	0	0	0	0	tRNA adenylyltransferase id=12268180 bin=BABY_3_Propionibacterium_63_1270 species=Propionibacterium sp. KPL2005 genus=Propionibacterium taxon_order=Propionibacteriales taxon_class=Actinobacteria phylum=Actinobacteria	ENOG4105D4J	K00970
BABY_3_30_83	0	0	0	0	0	0	0	0	0	2.3	10	4.5	0	0	0	0	0	0	0	0	0	0	0	0	glycerate kinase id=12268182 bin=BABY_3_Propionibacterium_63_1270 species=Propionibacterium sp. KPL1852 genus=Propionibacterium taxon_order=Propionibacteriales taxon_class=Actinobacteria phylum=Actinobacteria	ENOG4105BZW	K00865
BABY_3_30_86	0	0	0	0	0	0	2.1	10	11.9	5.7	27.9	19	6.1	7.1	0	0	0	3.3	0	0	0	0	0	0	hypothetical protein id=12268185 bin=BABY_3_Propionibacterium_63_1270 species=Propionibacterium avidum genus=Propionibacterium taxon_order=Propionibacteriales taxon_class=Actinobacteria phylum=Actinobacteria	ENOG41064HX	NA
BABY_3_30_87	0	0	0	0	0	0	2.1	3.3	7.2	6.8	11.1	10.1	2	0	0	0	2.1	0	0	0	0	0	0	0	transcriptional regulator, LacI family protein id=12268186 bin=BABY_3_Propionibacterium_63_1270 species=Propionibacterium sp. KPL2000 genus=Propionibacterium taxon_order=Propionibacteriales taxon_class=Actinobacteria phylum=Actinobacteria	ENOG4100CN3	NA
BABY_3_30_88	0	0	0	0	0	0	24.4	17.8	23.9	15.8	44.6	43.6	14.3	13.2	0	3.6	5.1	8.8	0	0	0	0	0	0	extracellular solute-binding protein id=12268187 bin=BABY_3_Propionibacterium_63_1270 species=Propionibacterium sp. KPL2005 genus=Propionibacterium taxon_order=Propionibacteriales taxon_class=Actinobacteria phylum=Actinobacteria	ENOG4107GD7	K02027
BABY_3_30_9	0	0	0	0	0	0	0	0	4.8	0	5.6	5.6	0	0	0	0	0	0	0	0	0	0	0	0	sugar kinase id=12268108 bin=BABY_3_Propionibacterium_63_1270 species=Propionibacterium sp. KPL2005 genus=Propionibacterium taxon_order=Propionibacteriales taxon_class=Actinobacteria phylum=Actinobacteria	ENOG4108RVA	K00852
BABY_3_126_24	0	0	0	0	0	0	5.3	10	20.3	18.1	49	52.5	11.3	10.2	9.3	7.2	15.4	11	0	0	0	0	0	0	formate--tetrahydrofolate ligase (EC:6.3.4.3) id=12269541 bin=BABY_3_Propionibacterium_63_1270 species=Propionibacterium sp. KPL2005 genus=Propionibacterium taxon_order=Propionibacteriales taxon_class=Actinobacteria phylum=Actinobacteria	ENOG4105CKU	K01938
BABY_3_126_4	0	0	0	0	0	0	5.3	3.3	4.8	4.5	10	7.8	0	0	0	0	2.1	2.2	0	0	0	0	0	0	Amino acid ABC transporter, amino acid-binding/permease protein id=12269521 bin=BABY_3_Propionibacterium_63_1270 species=Propionibacterium sp. KPL2005 genus=Propionibacterium taxon_order=Propionibacteriales taxon_class=Actinobacteria phylum=Actinobacteria	ENOG4104SIR	K02029
BABY_3_126_5	0	0	0	0	0	0	6.4	3.3	0	0	6.7	7.8	6.1	3.1	2.3	0	0	3.3	0	0	0	0	0	0	Polar amino acid ABC transporter, ATP-binding subunit id=12269522 bin=BABY_3_Propionibacterium_63_1270 species=Propionibacterium sp. KPL2005 genus=Propionibacterium taxon_order=Propionibacteriales taxon_class=Actinobacteria phylum=Actinobacteria	ENOG4105CDA	K02028
BABY_3_126_6	0	0	0	0	0	0	13.8	5.6	9.5	5.7	23.4	16.8	2	6.1	4.6	0	5.1	3.3	0	0	0	0	0	0	aminotransferase id=12269523 bin=BABY_3_Propionibacterium_63_1270 species=Propionibacterium sp. KPL2005 genus=Propionibacterium taxon_order=Propionibacteriales taxon_class=Actinobacteria phylum=Actinobacteria	ENOG4100D6H	K00817
BABY_3_119_17	0	0	2.4	5.9	13.5	8.6	8.5	6.7	6	3.4	4.5	0	3.1	2	0	0	0	0	0	0	2.2	0	0	0	NADH dehydrogenase (EC:1.6.99.3) id=12275144 bin=BABY_3_Staphylococcus_epidermidis_31_1465 species=Staphylococcus epidermidis genus=Staphylococcus taxon_order=Bacillales taxon_class=Bacilli phylum=Firmicutes	ENOG4105CEP	K03885
BABY_3_119_26	0	0	0	0	3.7	0	0	0	0	0	0	0	0	0	0	0	0	0	0	0	0	0	0	0	D-alanine--poly(phosphoribitol) ligase subunit 1 (EC:6.1.1.13) id=12275153 bin=BABY_3_Staphylococcus_epidermidis_31_1465 species=Staphylococcus epidermidis genus=Staphylococcus taxon_order=Bacillales taxon_class=Bacilli phylum=Firmicutes	ENOG41054PP	K03367
BABY_3_119_3	0	0	0	0	12.3	11.1	0	0	4.8	0	3.3	0	0	0	0	0	0	0	0	0	3.3	3.1	0	0	Peptidyl-prolyl cis-trans isomerase (EC:5.2.1.8) id=12275130 bin=BABY_3_Staphylococcus_epidermidis_31_1465 species=Staphylococcus epidermidis genus=Staphylococcus taxon_order=Bacillales taxon_class=Bacilli phylum=Firmicutes	ENOG4104TVK	K03768
BABY_3_119_33	0	0	0	0	4.9	3.7	0	0	0	0	0	0	0	0	0	0	0	0	0	0	0	0	0	0	Lipoate synthase id=12275160 bin=BABY_3_Staphylococcus_epidermidis_31_1465 species=Staphylococcus epidermidis genus=Staphylococcus taxon_order=Bacillales taxon_class=Bacilli phylum=Firmicutes	ENOG4105C0G	K03644
BABY_3_119_39	0	0	0	2.4	13.5	0	0	0	0	0	0	0	0	0	0	0	0	0	0	0	0	0	0	0	sufB; FeS assembly protein SufB id=12275166 bin=BABY_3_Staphylococcus_epidermidis_31_1465 species=Staphylococcus epidermidis genus=Staphylococcus taxon_order=Bacillales taxon_class=Bacilli phylum=Firmicutes	ENOG4105DIW	K09014
BABY_3_119_41	0	0	0	0	2.5	2.5	0	0	0	0	0	0	0	0	0	0	0	0	0	0	0	0	0	0	Cysteine desulfurase (EC:2.8.1.7) id=12275168 bin=BABY_3_Staphylococcus_epidermidis_31_1465 species=Staphylococcus epidermidis genus=Staphylococcus taxon_order=Bacillales taxon_class=Bacilli phylum=Firmicutes	ENOG4104RHR	K11717
BABY_3_119_42	0	0	0	0	2.5	7.4	0	0	0	0	0	0	0	0	0	0	0	0	0	0	0	0	0	0	Iron-sulfur cluster assembly protein SufD id=12275169 bin=BABY_3_Staphylococcus_epidermidis_31_1465 species=Staphylococcus epidermidis genus=Staphylococcus taxon_order=Bacillales taxon_class=Bacilli phylum=Firmicutes	ENOG4105JRK	K09015
BABY_3_119_43	0	0	1.4	0	5.2	5.2	0	1.4	0	0	0	0	3.1	3.6	0	0	4.3	0	0	0	0	3.1	0	0	Iron-sulfur cluster assembly ATPase protein SufC id=12275170 bin=BABY_3_Staphylococcus_epidermidis_31_1465 species=Staphylococcus sp. DORA_6_22 genus=Staphylococcus taxon_order=Bacillales taxon_class=Bacilli phylum=Firmicutes	ENOG4105C3K	K09013
BABY_3_119_45	0	0	0	0	0	0	0	2.2	0	0	0	0	0	0	0	0	0	0	0	0	0	0	0	0	hypothetical protein id=12275172 bin=BABY_3_Staphylococcus_epidermidis_31_1465 species=Staphylococcus sp. DORA_6_22 genus=Staphylococcus taxon_order=Bacillales taxon_class=Bacilli phylum=Firmicutes	ENOG41061M1	NA
BABY_3_119_54	0	0	0	0	7.4	0	0	0	0	0	0	0	0	0	0	0	0	0	0	0	0	0	0	0	thioredoxin id=12275181 bin=BABY_3_Staphylococcus_epidermidis_31_1465 species=Staphylococcus sp. DORA_6_22 genus=Staphylococcus taxon_order=Bacillales taxon_class=Bacilli phylum=Firmicutes	ENOG4105SZ6	NA
BABY_3_94_100	7.9	8.1	6	3.5	3.7	3.7	8.5	12.3	0	0	6.7	0	0	0	0	0	0	0	7	0	0	0	0	0	Cell cycle protein GpsB id=12273344 bin=BABY_3_Enterococcus_faecalis_37_5100 species=Enterococcus faecalis genus=Enterococcus taxon_order=Lactobacillales taxon_class=Bacilli phylum=Firmicutes	ENOG4105XWG	NA
BABY_3_94_101	0	0	6	0	0	3.7	0	0	0	0	0	0	0	0	0	0	0	0	0	0	0	0	0	0	RNA methylase familyfamily protein id=12273345 bin=BABY_3_Enterococcus_faecalis_37_5100 species=Enterococcus faecalis genus=Enterococcus taxon_order=Lactobacillales taxon_class=Bacilli phylum=Firmicutes	ENOG4105C4H	K07444
BABY_3_94_102	7.9	0	4.8	0	3.7	0	3.2	0	0	0	2.2	0	0	0	0	0	0	0	0	0	0	0	0	0	thermostable carboxypeptidase 1 (EC:3.4.17.19) id=12273346 bin=BABY_3_Enterococcus_faecalis_37_5100 species=Enterococcus faecalis genus=Enterococcus taxon_order=Lactobacillales taxon_class=Bacilli phylum=Firmicutes	ENOG4105CTD	K01299
BABY_3_94_105	2.3	3.5	0	0	0	0	0	0	0	0	0	0	0	0	0	0	0	0	0	0	0	0	0	0	bacterial regulatory protein, GntR family protein id=12273349 bin=BABY_3_Enterococcus_faecalis_37_5100 species=Enterococcus faecalis genus=Enterococcus taxon_order=Lactobacillales taxon_class=Bacilli phylum=Firmicutes	ENOG4104ZRH	K03710
BABY_3_94_106	6.8	5.8	7.2	8.3	4.9	8.6	3.2	4.5	0	0	4.5	3.4	2	0	0	0	0	0	0	0	0	0	0	0	dipeptidase family protein id=12273350 bin=BABY_3_Enterococcus_faecalis_37_5100 species=Enterococcus faecalis genus=Enterococcus taxon_order=Lactobacillales taxon_class=Bacilli phylum=Firmicutes	ENOG4107S7W	NA
BABY_3_94_107	19.3	21.9	7.2	9.5	7.4	4.9	0	3.3	0	0	6.7	0	5.1	2	0	3.6	0	0	0	0	0	0	0	0	aspG; L-asparaginase id=12273351 bin=BABY_3_Enterococcus_faecalis_37_5100 species=Enterococcus faecalis genus=Enterococcus taxon_order=Lactobacillales taxon_class=Bacilli phylum=Firmicutes	ENOG4105D44	NA
BABY_3_94_108	13.6	23	4.8	9.5	6.1	0	3.2	2.2	0	0	0	0	0	0	0	0	0	0	4	2.9	0	0	0	0	PTS system, cellobiose-specific IIB component id=12273352 bin=BABY_3_Enterococcus_faecalis_37_5100 species=Enterococcus faecalis genus=Enterococcus taxon_order=Lactobacillales taxon_class=Bacilli phylum=Firmicutes	ENOG4105VZJ	K02760
BABY_3_94_109	0	0	0	0	0	2.5	0	0	0	0	0	0	0	0	0	0	0	0	0	0	0	0	0	0	PTS system, cellobiose-specific IIC component (EC:2.7.1.69) id=12273353 bin=BABY_3_Enterococcus_faecalis_37_5100 species=Enterococcus faecalis genus=Enterococcus taxon_order=Lactobacillales taxon_class=Bacilli phylum=Firmicutes	ENOG410NDS2	K02761
BABY_3_94_110	0	0	8.4	7.1	0	0	0	0	0	0	0	0	0	0	0	0	0	0	0	0	0	0	0	0	selenoprotein B, glycine/betaine/sarcosine/D-proline reductase family protein id=12273354 bin=BABY_3_Enterococcus_faecalis_37_5100 species=Enterococcus faecalis genus=Enterococcus taxon_order=Lactobacillales taxon_class=Bacilli phylum=Firmicutes	ENOG41080RE	K10670
BABY_3_94_112	4.5	0	0	0	6.1	0	0	0	0	0	0	0	0	0	0	0	0	0	0	0	0	0	0	0	ansA; L-asparaginase (EC:3.5.1.1) id=12273356 bin=BABY_3_Enterococcus_faecalis_37_5100 species=Enterococcus faecalis genus=Enterococcus taxon_order=Lactobacillales taxon_class=Bacilli phylum=Firmicutes	ENOG4107TGE	K01424
BABY_3_94_114	0	3.5	2.4	0	0	0	0	0	0	0	0	0	0	0	0	0	0	0	2	0	0	0	0	0	hypothetical protein id=12273358 bin=BABY_3_Enterococcus_faecalis_37_5100 species=Enterococcus faecalis genus=Enterococcus taxon_order=Lactobacillales taxon_class=Bacilli phylum=Firmicutes	ENOG4108VPT	K09767
BABY_3_94_115	4.5	0	0	0	0	0	0	0	0	0	0	0	0	0	0	0	0	0	0	0	0	0	0	0	YitT family protein id=12273359 bin=BABY_3_Enterococcus_faecalis_37_5100 species=Enterococcus faecalis genus=Enterococcus taxon_order=Lactobacillales taxon_class=Bacilli phylum=Firmicutes	ENOG4107AYK	NA
BABY_3_94_116	230.9	260	245.3	235.1	350.1	287.4	260.1	297.7	139.6	85.9	258.4	181.1	114.1	163.9	67.1	70.5	21.5	15.4	66.1	75	20.4	6.2	0	0	fba; fructose-bisphosphate aldolase (EC:4.1.2.13) id=12273360 bin=BABY_3_Enterococcus_faecalis_37_5100 species=Enterococcus faecalis genus=Enterococcus taxon_order=Lactobacillales taxon_class=Bacilli phylum=Firmicutes	ENOG4104S7Y	K01624
BABY_3_94_117	2.3	5.8	8.4	3.5	4.9	8.6	4.2	4.5	0	0	0	0	0	2	0	0	0	0	0	0	0	0	0	0	UDP-N-acetylglucosamine 1-carboxyvinyltransferase (EC:2.5.1.7) id=12273361 bin=BABY_3_Enterococcus_faecalis_37_5100 species=Enterococcus faecalis genus=Enterococcus taxon_order=Lactobacillales taxon_class=Bacilli phylum=Firmicutes	ENOG4105CDF	K00790
BABY_3_94_118	0	2.3	0	0	0	0	0	0	0	0	0	0	0	0	0	0	0	0	0	0	0	0	0	0	rho; transcription termination factor Rho id=12273362 bin=BABY_3_Enterococcus_faecalis_37_5100 species=Enterococcus faecalis genus=Enterococcus taxon_order=Lactobacillales taxon_class=Bacilli phylum=Firmicutes	ENOG4105C4P	K03628
BABY_3_94_119	32.8	62.2	7.2	9.5	18.4	17.3	19.1	0	9.5	7.9	5.6	11.2	18.4	15.3	12.7	8.4	0	2.2	7.9	10.1	0	0	0	0	rpmE; 50S ribosomal protein L31 type B id=12273363 bin=BABY_3_Enterococcus_faecalis_37_5100 species=Enterococcus faecalis genus=Enterococcus taxon_order=Lactobacillales taxon_class=Bacilli phylum=Firmicutes	ENOG4105NRA	K02909
BABY_3_94_122	10.2	5.8	8.4	10.6	8.6	9.9	0	0	0	3.4	7.8	4.5	0	2	0	0	0	0	4	0	0	0	0	0	fructokinase (EC:2.7.1.4) id=12273366 bin=BABY_3_Enterococcus_faecalis_37_5100 species=Enterococcus faecalis genus=Enterococcus taxon_order=Lactobacillales taxon_class=Bacilli phylum=Firmicutes	ENOG4105EVU	K00847
BABY_3_94_123	2.3	3.5	0	0	0	0	3.2	2.2	0	0	0	0	0	0	0	0	0	0	0	0	0	0	0	0	UPF0337 protein id=12273367 bin=BABY_3_Enterococcus_faecalis_37_5100 species=Enterococcus faecalis genus=Enterococcus taxon_order=Lactobacillales taxon_class=Bacilli phylum=Firmicutes	ENOG4106EMP	NA
BABY_3_94_125	20.4	20.7	18	17.7	24.6	23.4	29.7	21.2	10.7	5.7	10	8.9	17.4	17.3	4.6	3.6	0	0	6	6.8	0	0	0	0	luxS; S-ribosylhomocysteine lyase (EC:4.4.1.21) id=12273369 bin=BABY_3_Enterococcus_faecalis_37_5100 species=Enterococcus faecalis genus=Enterococcus taxon_order=Lactobacillales taxon_class=Bacilli phylum=Firmicutes	ENOG4106762	K07173
BABY_3_94_126	6.8	0	12	11.8	6.1	11.1	0	4.5	0	0	3.3	0	0	0	0	0	0	0	0	0	0	0	0	0	aspartate-semialdehyde dehydrogenase (EC:1.2.1.11) id=12273370 bin=BABY_3_Enterococcus_faecalis_37_5100 species=Enterococcus faecalis genus=Enterococcus taxon_order=Lactobacillales taxon_class=Bacilli phylum=Firmicutes	ENOG4105CM3	K00133
BABY_3_94_127	4.5	0	2.4	2.4	3.7	4.9	0	3.3	0	0	0	0	0	0	0	0	0	0	0	0	0	0	0	0	dihydrodipicolinate synthase (EC:4.2.1.52) id=12273371 bin=BABY_3_Enterococcus_faecalis_37_5100 species=Enterococcus faecalis genus=Enterococcus taxon_order=Lactobacillales taxon_class=Bacilli phylum=Firmicutes	ENOG4104RE1	K01714
BABY_3_94_128	38.5	27.7	24	22.5	25.8	12.3	11.7	17.8	9.5	7.9	17.8	13.4	4.1	4.1	0	0	0	0	0	0	0	0	0	0	metallo-beta-lactamase superfamily protein (EC:3.1.-.-) id=12273372 bin=BABY_3_Enterococcus_faecalis_37_5100 species=Enterococcus faecalis genus=Enterococcus taxon_order=Lactobacillales taxon_class=Bacilli phylum=Firmicutes	ENOG4105CN5	K12574
BABY_3_94_133	0	0	2.4	0	0	0	0	0	0	0	0	0	0	0	0	0	0	0	0	0	0	0	0	0	DUF1836 domain protein id=12273377 bin=BABY_3_Enterococcus_faecalis_37_5100 species=Enterococcus faecalis genus=Enterococcus taxon_order=Lactobacillales taxon_class=Bacilli phylum=Firmicutes	ENOG4105ITR	NA
BABY_3_94_134	14.7	12.7	6	3.5	9.8	6.2	2.1	4.5	0	0	3.3	0	0	0	0	0	0	0	0	0	0	0	0	0	DegV family protein id=12273378 bin=BABY_3_Enterococcus_faecalis_37_5100 species=Enterococcus faecalis genus=Enterococcus taxon_order=Lactobacillales taxon_class=Bacilli phylum=Firmicutes	ENOG41080UH	NA
BABY_3_94_136	35.3	24.2	15.4	20.1	27	32.9	17	8.9	4.8	3.4	17.8	10.1	10.2	10.2	2.3	0	4.1	0	5	4.9	0	0	0	0	vicR; VicR protein id=12273380 bin=BABY_3_Enterococcus_faecalis_37_5100 species=Enterococcus faecalis genus=Enterococcus taxon_order=Lactobacillales taxon_class=Bacilli phylum=Firmicutes	ENOG4104S3T	K07668
BABY_3_94_137	0	0	9.6	9.5	3.7	0	0	0	0	0	0	0	0	0	0	0	0	0	0	0	0	0	0	0	VicK; sensory box histidine kinase VicK id=12273381 bin=BABY_3_Enterococcus_faecalis_37_5100 species=Enterococcus faecalis genus=Enterococcus taxon_order=Lactobacillales taxon_class=Bacilli phylum=Firmicutes	ENOG4104RCK	K07652
BABY_3_94_138	0	0	0	0	0	2.5	0	0	0	0	0	0	0	0	0	0	0	0	0	0	0	0	0	0	YycH family protein id=12273382 bin=BABY_3_Enterococcus_faecalis_37_5100 species=Enterococcus faecalis genus=Enterococcus taxon_order=Lactobacillales taxon_class=Bacilli phylum=Firmicutes	ENOG410874A	NA
BABY_3_94_149	31.7	27.7	36	23.7	24.6	32.1	18	21.2	7.2	5.7	13.4	12.3	11.3	6.1	3.5	2.4	3.1	0	9.9	8.7	0	0	0	0	transcriptional regulator Cro/CI family id=12273393 bin=BABY_3_Enterococcus_faecalis_37_5100 species=Enterococcus faecalis genus=Enterococcus taxon_order=Lactobacillales taxon_class=Bacilli phylum=Firmicutes	ENOG4107KKK	NA
BABY_3_94_15	0	0	15.6	13	9.8	11.1	3.2	2.2	0	0	0	0	0	0	0	0	0	0	0	0	0	0	0	0	VOC metalloenzyme family protein id=12273259 bin=BABY_3_Enterococcus_faecalis_37_5100 species=Enterococcus faecalis genus=Enterococcus taxon_order=Lactobacillales taxon_class=Bacilli phylum=Firmicutes	ENOG4105VRA	K04750
BABY_3_94_150	10.2	10.4	25.2	18.9	28.2	22.2	12.7	15.6	4.8	2.3	8.9	4.5	0	3.1	0	0	0	0	0	0	0	0	0	0	NAD-dependent malic enzyme (EC:1.1.1.38) id=12273394 bin=BABY_3_Enterococcus_faecalis_37_5100 species=Enterococcus faecalis genus=Enterococcus taxon_order=Lactobacillales taxon_class=Bacilli phylum=Firmicutes	ENOG4107QU4	K00027
BABY_3_94_154	155.2	99.1	297.6	304	351.2	330.6	71.1	56.8	44.2	39.6	21.2	39.1	17.4	16.3	2.3	3.6	0	0	7.9	5.8	0	0	0	0	NADH peroxidase id=12273398 bin=BABY_3_Enterococcus_faecalis_37_5100 species=Enterococcus faecalis genus=Enterococcus taxon_order=Lactobacillales taxon_class=Bacilli phylum=Firmicutes	ENOG4107QMW	K05910
BABY_3_94_155	3.4	0	0	0	0	0	0	0	0	0	0	0	0	0	0	0	0	0	0	0	0	0	0	0	membrane-bound transcriptional regulator LytR type protein id=12273399 bin=BABY_3_Enterococcus_faecalis_37_5100 species=Enterococcus faecalis genus=Enterococcus taxon_order=Lactobacillales taxon_class=Bacilli phylum=Firmicutes	ENOG4108KGH	NA
BABY_3_94_156	28.3	28.8	27.6	33.1	29.5	34.5	15.9	16.7	16.7	7.9	12.3	12.3	6.1	6.1	0	0	0	0	0	0	0	0	0	0	alsS; acetolactate synthase, large subunit (EC:2.2.1.6) id=12273400 bin=BABY_3_Enterococcus_faecalis_37_5100 species=Enterococcus faecalis genus=Enterococcus taxon_order=Lactobacillales taxon_class=Bacilli phylum=Firmicutes	ENOG410QJDS	K01652
BABY_3_94_157	3.4	6.9	8.4	10.6	0	0	0	0	0	0	0	0	0	0	0	0	0	0	0	0	0	0	0	0	budA; alpha-acetolactate decarboxylase (EC:4.1.1.5) id=12273401 bin=BABY_3_Enterococcus_faecalis_37_5100 species=Enterococcus faecalis genus=Enterococcus taxon_order=Lactobacillales taxon_class=Bacilli phylum=Firmicutes	ENOG4107FQX	K01575
BABY_3_94_163	2.3	2.3	2.4	0	4.9	9.9	6.4	7.8	0	0	0	0	0	2.7	0	0	0	0	0	0	0	0	0	0	ABC transporter family protein id=12273407 bin=BABY_3_Enterococcus_faecalis_37_5100 species=Enterococcus faecalis genus=Enterococcus taxon_order=Lactobacillales taxon_class=Bacilli phylum=Firmicutes	ENOG410I6TF	K02052
BABY_3_94_164	12.5	6.9	13.2	10.6	9.8	17.3	14.9	12.3	7.2	5.7	7.8	4.5	0	7.1	0	0	0	0	0	0	0	0	0	0	potD; spermidine/putrescine ABC transporter, substrate-binding protein id=12273408 bin=BABY_3_Enterococcus_faecalis_37_5100 species=Enterococcus faecalis genus=Enterococcus taxon_order=Lactobacillales taxon_class=Bacilli phylum=Firmicutes	ENOG4105F5K	K02055
BABY_3_94_165	0	0	0	0	2.5	0	0	3.3	0	0	0	0	0	0	0	0	0	0	0	0	0	0	0	0	ade; adenine deaminase (EC:3.5.4.2) id=12273409 bin=BABY_3_Enterococcus_faecalis_37_5100 species=Enterococcus faecalis genus=Enterococcus taxon_order=Lactobacillales taxon_class=Bacilli phylum=Firmicutes	ENOG4105CPN	K01486
BABY_3_94_167	0	0	0	0	2.5	0	0	0	0	0	0	0	0	0	0	0	0	0	0	0	0	0	0	0	transcriptional regulator, Cro/CI family id=12273411 bin=BABY_3_Enterococcus_faecalis_37_5100 species=Enterococcus faecalis genus=Enterococcus taxon_order=Lactobacillales taxon_class=Bacilli phylum=Firmicutes	ENOG4108SU3	NA
BABY_3_94_169	0	0	0	0	0	0	0	0	0	0	0	0	3.1	0	0	0	0	0	0	0	0	0	0	0	oxidoreductase, putative id=12273413 bin=BABY_3_Enterococcus_faecalis_37_5100 species=Enterococcus faecalis genus=Enterococcus taxon_order=Lactobacillales taxon_class=Bacilli phylum=Firmicutes	ENOG4107T21	NA
BABY_3_94_170	9.1	5.8	3.6	1.8	11.1	16	6.4	16.7	7.2	3.4	12.3	8.9	21	30.3	0	2.4	0	0	0	0	5.2	4.2	0	0	NADPH-dependent FMN reductase domain protein (EC:1.-.-.-) id=12273414 bin=BABY_3_Enterococcus_faecalis_37_5100 species=Enterococcus faecalis genus=Enterococcus taxon_order=Lactobacillales taxon_class=Bacilli phylum=Firmicutes	ENOG4107U8T	NA
BABY_3_94_177	17	13.8	36	28.4	34.4	32.1	31.8	32.3	11.9	9	20.1	10.1	12.3	11.2	0	0	4.1	8.8	26.8	33	0	0	0	0	ABC superfamily ATP binding cassette transporter, substrate-binding protein id=12273421 bin=BABY_3_Enterococcus_faecalis_37_5100 species=Enterococcus faecalis genus=Enterococcus taxon_order=Lactobacillales taxon_class=Bacilli phylum=Firmicutes	ENOG4105FDN	K17318
BABY_3_94_18	11.3	8.1	46.8	31.9	55.3	35.8	21.2	31.2	19.1	12.4	30.1	21.2	17.4	15.3	4.6	4.8	0	0	4	7.8	0	0	0	0	galactose mutarotase (EC:5.1.3.-) id=12273262 bin=BABY_3_Enterococcus_faecalis_37_5100 species=Enterococcus faecalis genus=Enterococcus taxon_order=Lactobacillales taxon_class=Bacilli phylum=Firmicutes	ENOG4105ENN	K01785
BABY_3_94_181	0	0	2.4	0	0	0	0	0	0	0	0	0	0	0	0	0	0	0	0	0	0	0	0	0	beta-glucosidase (EC:3.2.1.21) id=12273425 bin=BABY_3_Enterococcus_faecalis_37_5100 species=Enterococcus faecalis genus=Enterococcus taxon_order=Lactobacillales taxon_class=Bacilli phylum=Firmicutes	ENOG4104SVT	K05349
BABY_3_94_182	0	0	0	0	0	2.5	0	0	0	0	0	0	0	0	0	0	0	0	0	0	0	0	0	0	amylo-alpha-1,6-glucosidase family protein id=12273426 bin=BABY_3_Enterococcus_faecalis_37_5100 species=Enterococcus faecalis genus=Enterococcus taxon_order=Lactobacillales taxon_class=Bacilli phylum=Firmicutes	ENOG4107T40	NA
BABY_3_94_186	0	0	2.4	0	3.7	2.5	0	0	0	0	0	0	0	0	0	0	0	0	0	0	3.5	0	0	0	beta-glucosidase (EC:3.2.1.21) id=12273430 bin=BABY_3_Enterococcus_faecalis_37_5100 species=Enterococcus faecalis genus=Enterococcus taxon_order=Lactobacillales taxon_class=Bacilli phylum=Firmicutes	ENOG4105CS2	K01223
BABY_3_94_187	2.3	0	0	0	12.3	0	0	3.3	0	0	3.3	0	0	0	0	0	0	0	0	0	0	0	0	0	oxidoreductase, Gfo/Idh/MocA family id=12273431 bin=BABY_3_Enterococcus_faecalis_37_5100 species=Enterococcus faecalis genus=Enterococcus taxon_order=Lactobacillales taxon_class=Bacilli phylum=Firmicutes	ENOG4107R29	NA
BABY_3_94_189	0	0	0	0	0	9.9	0	0	0	0	0	0	0	0	0	0	0	0	0	0	0	0	0	0	hypothetical protein id=12273433 bin=BABY_3_Enterococcus_faecalis_37_5100 species=Enterococcus faecalis genus=Enterococcus taxon_order=Lactobacillales taxon_class=Bacilli phylum=Firmicutes	ENOG410662Q	NA
BABY_3_94_191	0	0	0	0	0	2.5	0	0	0	0	0	0	0	0	0	0	0	0	0	0	0	0	0	0	fibronectin/fibrinogen-binding protein, putative id=12273435 bin=BABY_3_Enterococcus_faecalis_37_5100 species=Enterococcus faecalis genus=Enterococcus taxon_order=Lactobacillales taxon_class=Bacilli phylum=Firmicutes	ENOG4105F23	NA
BABY_3_94_192	3.4	0	0	0	0	0	0	0	0	0	0	0	0	0	0	0	0	0	0	0	0	0	0	0	hypothetical protein id=12273436 bin=BABY_3_Enterococcus_faecalis_37_5100 species=Enterococcus faecalis genus=Enterococcus taxon_order=Lactobacillales taxon_class=Bacilli phylum=Firmicutes	NA	NA
BABY_3_94_20	63.4	47.2	93.6	95.8	87.2	102.4	28.7	37.9	21.5	18.1	31.2	26.8	34.8	37.7	6.9	0	0	0	7	3.9	0	0	0	0	galK; galactokinase (EC:2.7.1.6) id=12273264 bin=BABY_3_Enterococcus_faecalis_37_5100 species=Enterococcus faecalis genus=Enterococcus taxon_order=Lactobacillales taxon_class=Bacilli phylum=Firmicutes	ENOG4105CRD	K00849
BABY_3_94_201	12.7	10.9	20.6	19.1	16.3	16	4.2	6.7	0	0	3.3	0	3.1	5.1	0	0	0	0	0	0	0	0	0	0	DNA-binding response regulator id=12273445 bin=BABY_3_Enterococcus_faecalis_37_5100 species=Enterococcus faecalis genus=Enterococcus taxon_order=Lactobacillales taxon_class=Bacilli phylum=Firmicutes	ENOG4104SFQ	NA
BABY_3_94_205	3.4	0	0	0	0	0	0	0	0	0	3.3	0	0	0	0	0	0	0	0	0	0	0	0	0	phosphoglycerol transferase/alkaline phosphatase superfamily protein id=12273449 bin=BABY_3_Enterococcus_faecalis_37_5100 species=Enterococcus faecalis genus=Enterococcus taxon_order=Lactobacillales taxon_class=Bacilli phylum=Firmicutes	ENOG4108IW3	K19005
BABY_3_94_207	0	3.5	0	0	2.5	0	0	0	0	0	0	0	0	0	0	0	0	0	0	0	0	0	0	0	rnhC; ribonuclease HIII (EC:3.1.26.4) id=12273451 bin=BABY_3_Enterococcus_faecalis_37_5100 species=Enterococcus faecalis genus=Enterococcus taxon_order=Lactobacillales taxon_class=Bacilli phylum=Firmicutes	ENOG4107FSS	K03471
BABY_3_94_21	32.8	34.6	43.2	40.2	49.1	45.6	0	40.1	29.8	22.6	31.2	25.7	15.3	0	0	0	0	0	7	8.7	0	0	0	0	galE; UDP-glucose 4-epimerase GalE (EC:5.1.3.2) id=12273265 bin=BABY_3_Enterococcus_faecalis_37_5100 species=Enterococcus faecalis genus=Enterococcus taxon_order=Lactobacillales taxon_class=Bacilli phylum=Firmicutes	ENOG4105CMR	K01784
BABY_3_94_210	20.4	0	13.2	15.4	0	2.5	0	0	0	0	0	0	0	0	0	0	0	0	0	0	0	0	0	0	hypothetical protein id=12273454 bin=BABY_3_Enterococcus_faecalis_37_5100 species=Enterococcus faecalis genus=Enterococcus taxon_order=Lactobacillales taxon_class=Bacilli phylum=Firmicutes	ENOG4105K7D	K09748
BABY_3_94_211	62.3	63.4	76.8	65.1	60.2	44.4	14.9	8.9	9.5	11.3	21.2	15.7	14.3	14.1	2.3	0	0	0	0	0	0	0	0	0	nusA; transcription elongation factor NusA id=12273455 bin=BABY_3_Enterococcus_faecalis_37_5100 species=Enterococcus faecalis genus=Enterococcus taxon_order=Lactobacillales taxon_class=Bacilli phylum=Firmicutes	ENOG4105CHV	K02600
BABY_3_94_212	7.9	12.7	4.8	3.5	7.4	3.7	2.1	4.5	0	0	0	0	0	0	0	0	0	0	0	0	0	0	0	0	Nucleic-acid-binding protein implicated in transcription termination id=12273456 bin=BABY_3_Enterococcus_faecalis_37_5100 species=Enterococcus faecalis genus=Enterococcus taxon_order=Lactobacillales taxon_class=Bacilli phylum=Firmicutes	ENOG4105VZN	K07742
BABY_3_94_214	84.9	84	51.5	32.9	55.2	44.4	20.1	23.3	13.1	15.8	26.7	26.8	21.4	21.4	0	0	0	0	4.2	9	1.3	0	0	0	infB; Translation initiation factor IF-2 id=12273458 bin=BABY_3_Enterococcus_faecalis_37_5100 species=Enterococcus faecalis genus=Enterococcus taxon_order=Lactobacillales taxon_class=Bacilli phylum=Firmicutes	ENOG4107EEM	K02519
BABY_3_94_215	24.9	24.2	16.8	14.2	12.3	0	8.5	7.8	0	0	3.3	2.2	3.1	0	0	0	0	0	0	0	0	0	0	0	ribosome-binding factor A id=12273459 bin=BABY_3_Enterococcus_faecalis_37_5100 species=Enterococcus faecalis genus=Enterococcus taxon_order=Lactobacillales taxon_class=Bacilli phylum=Firmicutes	ENOG4105KG7	K02834
BABY_3_94_22	3.4	0	8.4	7.1	12.3	0	0	0	2.4	0	0	0	8.2	10.2	4.6	0	0	0	0	0	0	0	0	0	galT; galactose-1-phosphate uridylyltransferase (EC:2.7.7.12) id=12273266 bin=BABY_3_Enterococcus_faecalis_37_5100 species=Enterococcus faecalis genus=Enterococcus taxon_order=Lactobacillales taxon_class=Bacilli phylum=Firmicutes	ENOG4105CKN	K00965
BABY_3_94_221	0	0	0	0	0	2.5	0	0	0	0	0	0	0	0	0	0	0	0	0	0	0	0	0	0	istB-like ATP binding family protein id=12273465 bin=BABY_3_Enterococcus_faecalis_37_5100 species=Enterococcus faecalis genus=Enterococcus taxon_order=Lactobacillales taxon_class=Bacilli phylum=Firmicutes	ENOG4107ZK2	K02315
BABY_3_94_251	9.1	0	0	3.5	0	2.5	7.4	2.2	0	0	0	0	2	2	0	0	0	0	0	0	0	0	0	0	grpE; co-chaperone GrpE id=12273495 bin=BABY_3_Enterococcus_faecalis_37_5100 species=Enterococcus faecalis genus=Enterococcus taxon_order=Lactobacillales taxon_class=Bacilli phylum=Firmicutes	ENOG4105K90	K03687
BABY_3_94_252	272.9	252.2	138.6	117.7	172.4	159.5	143.2	151.2	71.8	32.1	134.4	108.5	116.7	135.6	31.3	43.3	1.7	0	24.6	39.6	0	0	0	0	chaperone protein DnaK id=12273496 bin=BABY_3_Enterococcus_faecalis_37_5100 species=Enterococcus faecalis genus=Enterococcus taxon_order=Lactobacillales taxon_class=Bacilli phylum=Firmicutes	ENOG4104RGE	K04043
BABY_3_94_253	18.1	17.3	18	24.8	28.2	18.5	11.7	17.8	3.6	0	13.4	7.8	13.3	13.2	0	0	0	0	0	1.9	0	0	0	0	dnaJ; chaperone DnaJ id=12273497 bin=BABY_3_Enterococcus_faecalis_37_5100 species=Enterococcus faecalis genus=Enterococcus taxon_order=Lactobacillales taxon_class=Bacilli phylum=Firmicutes	ENOG4105BZ5	K03686
BABY_3_94_254	0	0	0	0	4.9	0	0	0	0	0	0	0	0	0	0	0	0	0	0	0	0	0	0	0	calcineurin-like phosphoesterase family protein id=12273498 bin=BABY_3_Enterococcus_faecalis_37_5100 species=Enterococcus faecalis genus=Enterococcus taxon_order=Lactobacillales taxon_class=Bacilli phylum=Firmicutes	ENOG4108YHM	K07313
BABY_3_94_255	34	29.8	20.3	10.6	16	14.8	4.2	6.7	2.4	2.3	5.6	6.7	6.1	5.1	0	0	0	0	0	0	0	0	0	0	S1 RNA binding domain protein id=12273499 bin=BABY_3_Enterococcus_faecalis_37_5100 species=Enterococcus faecalis genus=Enterococcus taxon_order=Lactobacillales taxon_class=Bacilli phylum=Firmicutes	ENOG4105BZM	K06959
BABY_3_94_257	47.6	41.5	27.6	24.8	34.4	38.2	15.9	16.7	14.3	11.3	8.9	7.8	5.1	3.1	0	0	0	0	4	3.9	0	0	0	0	aspC; aspartate aminotransferase (EC:2.6.1.1) id=12273501 bin=BABY_3_Enterococcus_faecalis_37_5100 species=Enterococcus faecalis genus=Enterococcus taxon_order=Lactobacillales taxon_class=Bacilli phylum=Firmicutes	ENOG4104Z82	K14260
BABY_3_94_260	40.8	40.3	37.2	41.4	50.3	49.3	100.9	75.8	34.6	31.7	46.8	45.8	81.8	93.7	32.4	20.3	8.5	8.8	34.9	36.4	0	1.2	0	0	nagA_2; N-acetylglucosamine-6-phosphate deacetylase (EC:3.5.1.25) id=12273504 bin=BABY_3_Enterococcus_faecalis_37_5100 species=Enterococcus faecalis genus=Enterococcus taxon_order=Lactobacillales taxon_class=Bacilli phylum=Firmicutes	ENOG4105CE4	K01443
BABY_3_94_263	0	0	0	0	3.7	0	0	3.3	0	0	0	0	0	0	0	0	0	0	0	0	0	0	0	0	ABC transporter, ATP-binding protein id=12273507 bin=BABY_3_Enterococcus_faecalis_37_5100 species=Enterococcus faecalis genus=Enterococcus taxon_order=Lactobacillales taxon_class=Bacilli phylum=Firmicutes	ENOG410I6MU	K02003
BABY_3_94_265	0	2.3	0	0	0	0	0	0	0	0	0	0	0	0	0	0	0	0	0	0	0	0	0	0	hypothetical protein id=12273509 bin=BABY_3_Enterococcus_faecalis_37_5100 species=Enterococcus faecalis genus=Enterococcus taxon_order=Lactobacillales taxon_class=Bacilli phylum=Firmicutes	ENOG4108ZYT	NA
BABY_3_94_266	29.5	15	48	44.9	41.8	28.4	46.7	27.9	11.9	9	20.1	15.7	16.4	15.3	0	0	0	0	7	7.8	2.2	2.1	0	0	hypothetical protein, Flotillin-like id=12273510 bin=BABY_3_Enterococcus_faecalis_37_5100 species=Enterococcus faecalis genus=Enterococcus taxon_order=Lactobacillales taxon_class=Bacilli phylum=Firmicutes	ENOG4105DZ6	K07192
BABY_3_94_271	4.5	3.5	3.6	2.4	8.6	7.4	0	5.6	0	0	0	0	2	0	0	0	0	0	0	0	0	0	0	0	Transcriptional regulator, GntR family id=12273515 bin=BABY_3_Enterococcus_faecalis_37_5100 species=Enterococcus faecalis genus=Enterococcus taxon_order=Lactobacillales taxon_class=Bacilli phylum=Firmicutes	ENOG4104SJ3	K03710
BABY_3_94_272	7.9	8.1	9.6	3.5	11.1	9.9	3.2	2.2	0	0	4.5	0	3.1	3.1	0	0	0	0	3	0	0	0	0	0	type VII secretion target family protein id=12273516 bin=BABY_3_Enterococcus_faecalis_37_5100 species=Enterococcus faecalis genus=Enterococcus taxon_order=Lactobacillales taxon_class=Bacilli phylum=Firmicutes	ENOG410646G	NA
BABY_3_94_291	0	0	0	0	0	2.5	0	0	0	0	0	0	0	0	0	0	0	0	0	0	0	0	0	0	hypothetical protein id=12273535 bin=BABY_3_Enterococcus_faecalis_37_5100 species=Enterococcus faecalis genus=Enterococcus taxon_order=Lactobacillales taxon_class=Bacilli phylum=Firmicutes	NA	NA
BABY_3_94_294	5.7	8.1	10.8	5.9	8.6	4.9	0	7.8	0	0	0	3.4	4.1	0	0	0	0	0	0	0	0	0	0	0	trxB; thioredoxin reductase (EC:1.8.1.9) id=12273538 bin=BABY_3_Enterococcus_faecalis_37_5100 species=Enterococcus faecalis genus=Enterococcus taxon_order=Lactobacillales taxon_class=Bacilli phylum=Firmicutes	ENOG4104SHT	K00384
BABY_3_94_297	5.7	0	6	0	4.9	7.4	0	3.3	0	0	0	0	0	0	0	0	0	0	0	0	0	0	0	0	ABC transporter family protein id=12273541 bin=BABY_3_Enterococcus_faecalis_37_5100 species=Enterococcus faecalis genus=Enterococcus taxon_order=Lactobacillales taxon_class=Bacilli phylum=Firmicutes	ENOG4100DQY	K02003
BABY_3_94_301	71.4	72.6	96	124.2	55.3	82.6	52	40.1	16.7	19.2	12.3	8.9	61.4	75.3	25.5	26.3	12.3	13.2	14.9	9.7	0	0	0	0	malX; maltose/maltotriose/maltodextrin ABC-transporter, MalX subunit id=12273545 bin=BABY_3_Enterococcus_faecalis_37_5100 species=Enterococcus faecalis genus=Enterococcus taxon_order=Lactobacillales taxon_class=Bacilli phylum=Firmicutes	ENOG41073KN	K15770
BABY_3_94_302	10.2	8.1	13.2	4.7	7.4	4.9	0	2.2	0	0	0	0	2	0	0	0	0	0	0	0	0	0	0	0	hypothetical protein id=12273546 bin=BABY_3_Enterococcus_faecalis_37_5100 species=Enterococcus faecalis genus=Enterococcus taxon_order=Lactobacillales taxon_class=Bacilli phylum=Firmicutes	ENOG4107R28	NA
BABY_3_94_303	15.9	18.4	19.2	13	12.3	12.3	8.5	8.9	3.6	0	4.5	0	5.1	4.1	0	0	0	0	0	0	0	0	0	0	alpha amylase, catalytic domain protein id=12273547 bin=BABY_3_Enterococcus_faecalis_37_5100 species=Enterococcus faecalis genus=Enterococcus taxon_order=Lactobacillales taxon_class=Bacilli phylum=Firmicutes	ENOG4104RBT	K01215
BABY_3_94_304	2.3	5.8	7.2	5.9	0	0	0	0	0	0	0	0	0	0	0	0	0	0	0	0	0	0	0	0	alpha amylase, catalytic domain protein id=12273548 bin=BABY_3_Enterococcus_faecalis_37_5100 species=Enterococcus faecalis genus=Enterococcus taxon_order=Lactobacillales taxon_class=Bacilli phylum=Firmicutes	ENOG4104YMS	K01187
BABY_3_94_307	2.3	0	0	0	0	0	0	0	0	0	0	0	0	0	0	0	0	0	0	0	0	0	0	0	mgtA-2; magnesium-translocating P-type ATPase (EC:3.6.3.2) id=12273551 bin=BABY_3_Enterococcus_faecalis_37_5100 species=Enterococcus faecalis genus=Enterococcus taxon_order=Lactobacillales taxon_class=Bacilli phylum=Firmicutes	ENOG4104SFP	K01531
BABY_3_94_308	120.1	132.5	55.2	69.8	82.3	80.2	135.9	70.2	34.6	22.6	26.7	23.5	34.8	35.6	9.3	11.9	6.2	0	30.8	27.2	0	0	0	0	pyruvate dehydrogenase (acetyl-transferring) E1 component, alpha subunit (EC:1.2.4.1) id=12273552 bin=BABY_3_Enterococcus_faecalis_37_5100 species=Enterococcus faecalis genus=Enterococcus taxon_order=Lactobacillales taxon_class=Bacilli phylum=Firmicutes	ENOG4107RUY	K00161
BABY_3_94_309	121.2	84.1	90.7	83.8	91.7	103.6	35.1	57.9	25.8	37.1	27.3	17.9	24.6	18.3	9.3	14.3	4.1	0	26.8	30.1	4	2.4	0	0	pdhB; pyruvate dehydrogenase E1 component, beta subunit (EC:1.2.4.1) id=12273553 bin=BABY_3_Enterococcus_faecalis_37_5100 species=Enterococcus faecalis genus=Enterococcus taxon_order=Lactobacillales taxon_class=Bacilli phylum=Firmicutes	ENOG4105CPP	K00162
BABY_3_94_310	117.8	118.7	228.4	236.4	196.1	112.6	81.4	49.7	24.2	16.2	15.9	24.4	23	16.1	4.6	6	0	0	29.8	26.2	2.8	3.9	0	0	pdhC; dihydrolipoamide S-acetyltransferase component of pyruvate dehydrogenase complex E2 (EC:2.3.1.12) id=12273554 bin=BABY_3_Enterococcus_faecalis_37_5100 species=Enterococcus faecalis genus=Enterococcus taxon_order=Lactobacillales taxon_class=Bacilli phylum=Firmicutes	ENOG4104RSA	K00627
BABY_3_94_311	174.4	149.8	251.9	215	218.1	172.5	45.3	50.2	24.8	30.4	21	32.1	14	13	2.3	9.6	0	2.2	20.9	21.4	0	0	0	0	dihydrolipoyl dehydrogenase (EC:1.8.1.4) id=12273555 bin=BABY_3_Enterococcus_faecalis_37_5100 species=Enterococcus faecalis genus=Enterococcus taxon_order=Lactobacillales taxon_class=Bacilli phylum=Firmicutes	ENOG4104RQU	K00382
BABY_3_94_313	783.8	1076.2	922.8	875.2	2129.3	2069.7	1252.7	1930.8	1390.3	1257.3	1600.2	1511.6	531	566	191	207.8	0	0	17.9	13.6	19.9	2.1	0	0	gldA; glycerol dehydrogenase (EC:1.1.1.6) id=12273557 bin=BABY_3_Enterococcus_faecalis_37_5100 species=Enterococcus faecalis genus=Enterococcus taxon_order=Lactobacillales taxon_class=Bacilli phylum=Firmicutes	ENOG4105DCT	K00005
BABY_3_94_314	31.7	4.6	74.4	46.1	121.6	166.5	5.3	35.7	20.3	66.7	52.4	108.5	40.9	35.6	20.8	0	0	0	0	0	0	0	0	0	dihydroxyacetone kinase, phosphotransfer subunit id=12273558 bin=BABY_3_Enterococcus_faecalis_37_5100 species=Enterococcus faecalis genus=Enterococcus taxon_order=Lactobacillales taxon_class=Bacilli phylum=Firmicutes	ENOG4105VDH	NA
BABY_3_94_315	133.7	122.1	75.6	76.9	206.3	220.8	399.2	363.2	90.7	64.4	163.8	125.2	54.2	32.6	22	19.1	0	0	5	3.9	0	0	0	0	dihydroxyacetone kinase, DhaK subunit (EC:2.7.1.-) id=12273559 bin=BABY_3_Enterococcus_faecalis_37_5100 species=Enterococcus faecalis genus=Enterococcus taxon_order=Lactobacillales taxon_class=Bacilli phylum=Firmicutes	ENOG4105CMT	K05878
BABY_3_94_316	126.8	138.2	140.4	144.3	230.9	191.2	382.2	285.2	143.2	95	140.4	128.6	116.6	145.6	38.2	49	0	0	7.9	6.8	0	0	0	0	dhaL; dihydroxyacetone kinase, L subunit id=12273560 bin=BABY_3_Enterococcus_faecalis_37_5100 species=Enterococcus faecalis genus=Enterococcus taxon_order=Lactobacillales taxon_class=Bacilli phylum=Firmicutes	ENOG4108UTZ	K05879
BABY_3_94_317	0	0	4.8	3.5	7.4	0	0	0	0	0	0	0	0	0	0	0	0	0	0	0	0	0	0	0	hypothetical protein id=12273561 bin=BABY_3_Enterococcus_faecalis_37_5100 species=Enterococcus faecalis genus=Enterococcus taxon_order=Lactobacillales taxon_class=Bacilli phylum=Firmicutes	ENOG41069MB	NA
BABY_3_94_318	15.9	13.8	9.6	11.8	7.4	11.1	5.3	7.8	0	2.3	5.6	4.5	9.2	6.1	2.3	0	0	0	5	5.8	0	0	0	0	Hydroxymethylglutaryl-CoA synthase id=12273562 bin=BABY_3_Enterococcus_faecalis_37_5100 species=Enterococcus faecalis genus=Enterococcus taxon_order=Lactobacillales taxon_class=Bacilli phylum=Firmicutes	ENOG4105F99	K01641
BABY_3_94_319	38.5	36.9	37.2	35.5	23.3	32.1	4.2	13.4	8.4	10.2	20.1	8.9	8.2	7.1	0	0	0	0	0	2.9	0	0	0	0	hydroxymethylglutaryl-CoA reductase, degradative (EC:1.1.1.88) id=12273563 bin=BABY_3_Enterococcus_faecalis_37_5100 species=Enterococcus faecalis genus=Enterococcus taxon_order=Lactobacillales taxon_class=Bacilli phylum=Firmicutes	ENOG4108FJT	K00054
BABY_3_94_322	0	0	80.4	0	29.5	0	0	0	0	0	0	0	0	0	0	0	0	0	0	0	0	0	0	0	DNA-binding cold-shock domain family protein id=12273566 bin=BABY_3_Enterococcus_faecalis_37_5100 species=Enterococcus faecalis genus=Enterococcus taxon_order=Lactobacillales taxon_class=Bacilli phylum=Firmicutes	ENOG410NY6G	K03704
BABY_3_94_323	32.8	33.4	90	86.3	108.1	114.7	88.1	35.7	46.5	43	31.2	32.4	47.1	45.8	12.7	17.9	0	4.4	31.8	30.1	0	0	0	0	Hypothetical protein id=12273567 bin=BABY_3_Enterococcus_faecalis_37_5100 species=Enterococcus faecalis genus=Enterococcus taxon_order=Lactobacillales taxon_class=Bacilli phylum=Firmicutes	ENOG4105CPA	NA
BABY_3_94_327	0	4.6	4.8	4.7	4.9	3.7	0	0	2.4	0	2.2	4.5	0	3.1	0	0	0	0	0	0	0	0	0	0	metallo-beta-lactamase superfamily protein id=12273571 bin=BABY_3_Enterococcus_faecalis_37_5100 species=Enterococcus faecalis genus=Enterococcus taxon_order=Lactobacillales taxon_class=Bacilli phylum=Firmicutes	ENOG4105E8R	NA
BABY_3_94_328	18.1	9.2	9.6	4.7	4.9	0	0	0	0	0	0	0	0	0	0	0	0	0	0	0	0	0	0	0	CBS domain protein id=12273572 bin=BABY_3_Enterococcus_faecalis_37_5100 species=Enterococcus faecalis genus=Enterococcus taxon_order=Lactobacillales taxon_class=Bacilli phylum=Firmicutes	ENOG4105Z7K	NA
BABY_3_94_329	17	8.9	46.8	27.2	30.3	30.8	0	4.5	0	0	2.2	8.4	3.1	0	0	0	0	0	0	0	0	0	0	0	DHH family protein id=12273573 bin=BABY_3_Enterococcus_faecalis_37_5100 species=Enterococcus faecalis genus=Enterococcus taxon_order=Lactobacillales taxon_class=Bacilli phylum=Firmicutes	ENOG4105SFS	K06881
BABY_3_94_330	0	0	0	0	8.6	6.2	0	4.5	0	0	0	0	0	0	0	0	0	0	0	0	0	0	0	0	hypothetical protein id=12273574 bin=BABY_3_Enterococcus_faecalis_37_5100 species=Enterococcus faecalis genus=Enterococcus taxon_order=Lactobacillales taxon_class=Bacilli phylum=Firmicutes	ENOG4108Z8G	K06193
BABY_3_94_333	11.3	6.9	9.6	10.6	0	0	0	0	0	0	0	0	0	0	0	0	0	0	0	0	0	0	0	0	DEAD/DEAH box helicase id=12273577 bin=BABY_3_Enterococcus_faecalis_37_5100 species=Enterococcus faecalis genus=Enterococcus taxon_order=Lactobacillales taxon_class=Bacilli phylum=Firmicutes	ENOG4104R7X	K18692
BABY_3_94_335	70.5	59.9	60.8	55.5	83.3	75.9	28.6	37.9	29.5	20	46.1	43.9	26.6	35.6	10.4	13.1	4.2	0	9.3	6.9	0	0	0	0	alaS; alanine--tRNA ligase (EC:6.1.1.7) id=12273579 bin=BABY_3_Enterococcus_faecalis_37_5100 species=Enterococcus faecalis genus=Enterococcus taxon_order=Lactobacillales taxon_class=Bacilli phylum=Firmicutes	ENOG4105CIM	K01872
BABY_3_94_336	3.4	0	0	4.7	0	0	0	0	0	0	0	0	0	0	0	0	0	0	0	0	0	0	0	0	hypothetical protein id=12273580 bin=BABY_3_Enterococcus_faecalis_37_5100 species=Enterococcus faecalis genus=Enterococcus taxon_order=Lactobacillales taxon_class=Bacilli phylum=Firmicutes	ENOG4108V39	K06967
BABY_3_94_337	14.7	13.8	20.4	28.4	20.9	11.1	5.3	8.9	6	0	5.6	2.2	5.1	0	0	0	0	0	0	0	0	0	0	0	hypothetical protein id=12273581 bin=BABY_3_Enterococcus_faecalis_37_5100 species=Enterococcus faecalis genus=Enterococcus taxon_order=Lactobacillales taxon_class=Bacilli phylum=Firmicutes	ENOG4108H4Y	NA
BABY_3_94_338	56.6	50.7	68.3	66.2	94.6	82.6	29.7	35.7	34.6	24.9	32.3	31.3	43.9	44.7	6.9	13.1	3.1	0	21.9	25.3	0	0	0	0	pepT; Peptidase T id=12273582 bin=BABY_3_Enterococcus_faecalis_37_5100 species=Enterococcus faecalis genus=Enterococcus taxon_order=Lactobacillales taxon_class=Bacilli phylum=Firmicutes	ENOG4105D42	K01258
BABY_3_94_34	0	0	20.4	13	18.4	19.7	0	3.3	0	0	0	0	0	0	0	0	0	0	0	0	0	0	0	0	universal stress family protein id=12273278 bin=BABY_3_Enterococcus_faecalis_37_5100 species=Enterococcus faecalis genus=Enterococcus taxon_order=Lactobacillales taxon_class=Bacilli phylum=Firmicutes	ENOG4107YZX	NA
BABY_3_94_39	0	0	0	3.5	0	0	0	0	0	0	0	0	0	0	0	0	0	0	0	0	0	0	0	0	EbpR id=12273283 bin=BABY_3_Enterococcus_faecalis_37_5100 species=Enterococcus faecalis genus=Enterococcus taxon_order=Lactobacillales taxon_class=Bacilli phylum=Firmicutes	ENOG4107CW5	NA
BABY_3_94_40	28.3	34.6	51.5	33.1	34.4	21	32.9	33.4	10.7	9	27.8	16.8	6.1	11.2	0	0	0	0	0	0	0	0	0	0	ebpA; Endocarditis and Biofilm-Associated Pilus subunitA id=12273284 bin=BABY_3_Enterococcus_faecalis_37_5100 species=Enterococcus faecalis genus=Enterococcus taxon_order=Lactobacillales taxon_class=Bacilli phylum=Firmicutes	ENOG4108PM6	NA
BABY_3_94_42	96.3	85.1	40.8	47.3	18.4	16	33.8	19.8	6	0	7.8	10.1	2	0	0	0	0	0	2	0	0	0	0	0	fimbrial isopeptide formation D2 domain protein id=12273286 bin=BABY_3_Enterococcus_faecalis_37_5100 species=Enterococcus faecalis genus=Enterococcus taxon_order=Lactobacillales taxon_class=Bacilli phylum=Firmicutes	ENOG4105GI3	NA
BABY_3_94_43	2.3	0	3.6	0	0	0	0	0	0	0	0	0	0	0	0	0	0	0	0	0	0	0	0	0	sortase family protein id=12273287 bin=BABY_3_Enterococcus_faecalis_37_5100 species=Enterococcus faecalis genus=Enterococcus taxon_order=Lactobacillales taxon_class=Bacilli phylum=Firmicutes	ENOG4108RJ0	K07284
BABY_3_94_56	7.9	18.4	22.8	26	18.4	18.5	4.2	11.1	4.8	0	0	0	0	0	0	0	0	0	0	0	0	0	0	0	oxidoreductase id=12273300 bin=BABY_3_Enterococcus_faecalis_37_5100 species=Enterococcus faecalis genus=Enterococcus taxon_order=Lactobacillales taxon_class=Bacilli phylum=Firmicutes	ENOG4105CHG	K18928
BABY_3_94_57	11.3	18.4	26.4	22.5	33.2	33.3	12.7	14.5	10.7	5.7	5.6	0	0	0	0	0	0	0	0	0	0	0	0	0	iron-sulfur cluster-binding protein id=12273301 bin=BABY_3_Enterococcus_faecalis_37_5100 species=Enterococcus faecalis genus=Enterococcus taxon_order=Lactobacillales taxon_class=Bacilli phylum=Firmicutes	ENOG4107QR9	K18929
BABY_3_94_58	3.4	0	7.2	5.9	6.1	8.6	0	2.2	0	2.3	0	0	0	0	0	0	0	0	0	0	0	0	0	0	hypothetical protein id=12273302 bin=BABY_3_Enterococcus_faecalis_37_5100 species=Enterococcus faecalis genus=Enterococcus taxon_order=Lactobacillales taxon_class=Bacilli phylum=Firmicutes	ENOG4108ZZK	K00782
BABY_3_94_59	0	0	2.4	0	0	0	0	0	0	0	0	0	0	0	0	0	0	0	0	0	0	0	0	0	signal peptidase I id=12273303 bin=BABY_3_Enterococcus_faecalis_37_5100 species=Enterococcus faecalis genus=Enterococcus taxon_order=Lactobacillales taxon_class=Bacilli phylum=Firmicutes	ENOG4105C3F	K03100
BABY_3_94_60	0	0	2.4	0	2.5	0	0	0	0	0	0	0	0	0	0	0	0	0	0	0	0	0	0	0	exonuclease RexB id=12273304 bin=BABY_3_Enterococcus_faecalis_37_5100 species=Enterococcus faecalis genus=Enterococcus taxon_order=Lactobacillales taxon_class=Bacilli phylum=Firmicutes	ENOG4105C5N	K16899
BABY_3_94_61	0	2.3	0	0	0	0	0	0	0	0	0	0	0	0	0	0	0	0	0	0	0	0	0	0	addA; helicase-exonuclease AddAB, AddA subunit id=12273305 bin=BABY_3_Enterococcus_faecalis_37_5100 species=Enterococcus faecalis genus=Enterococcus taxon_order=Lactobacillales taxon_class=Bacilli phylum=Firmicutes	ENOG4107R2I	K16898
BABY_3_94_62	0	0	15.6	8.3	4.9	4.9	0	0	0	0	0	0	0	0	0	0	0	0	0	0	0	0	0	0	transcriptional regulator id=12273306 bin=BABY_3_Enterococcus_faecalis_37_5100 species=Enterococcus faecalis genus=Enterococcus taxon_order=Lactobacillales taxon_class=Bacilli phylum=Firmicutes	ENOG41082B4	NA
BABY_3_94_63	15.9	18.4	8.4	4.7	9.8	3.7	6.4	18.9	4.8	5.7	8.7	8.8	11.3	18.3	0	0	0	0	0	0	0	0	0	0	pheS; phenylalanyl-tRNA synthetase, alpha chain (EC:6.1.1.20) id=12273307 bin=BABY_3_Enterococcus_faecalis_37_5100 species=Enterococcus faecalis genus=Enterococcus taxon_order=Lactobacillales taxon_class=Bacilli phylum=Firmicutes	ENOG4105CSS	K01889
BABY_3_94_64	38.5	34.6	25.2	20.1	28.2	28.4	20.2	22.3	13.1	6.8	21.2	11.2	9.2	12.2	0	2.4	0	0	0	0	0	0	0	0	pheT; phe-tRNA synthetase, beta chain (EC:6.1.1.20) id=12273308 bin=BABY_3_Enterococcus_faecalis_37_5100 species=Enterococcus faecalis genus=Enterococcus taxon_order=Lactobacillales taxon_class=Bacilli phylum=Firmicutes	ENOG4105C6A	K01890
BABY_3_94_67	0	4.6	0	0	0	0	0	0	0	0	0	0	0	0	0	0	0	0	0	0	0	0	0	0	amino acid ABC transporter, amino acid-binding protein id=12273311 bin=BABY_3_Enterococcus_faecalis_37_5100 species=Enterococcus faecalis genus=Enterococcus taxon_order=Lactobacillales taxon_class=Bacilli phylum=Firmicutes	ENOG4107YX4	K10039
BABY_3_94_69	11.3	6.9	7.2	0	4.9	8.6	3.2	4.5	0	0	4.5	0	0	0	0	0	0	0	0	0	0	0	0	0	murI; glutamate racemase (EC:5.1.1.3) id=12273313 bin=BABY_3_Enterococcus_faecalis_37_5100 species=Enterococcus faecalis genus=Enterococcus taxon_order=Lactobacillales taxon_class=Bacilli phylum=Firmicutes	ENOG4105F03	K01776
BABY_3_94_7	0	0	2.4	0	0	0	0	0	0	0	0	0	0	0	0	0	0	0	0	0	0	0	0	0	zeta toxin family protein id=12271251 bin=BABY_3_Enterococcus_faecalis_37_5100 species=Enterococcus faecalis genus=Enterococcus taxon_order=Lactobacillales taxon_class=Bacilli phylum=Firmicutes	ENOG4105I1F	NA
BABY_3_94_70	14.7	12.7	12	14.2	24.6	18.5	4.2	4.5	6	5.7	12.3	11.2	4.1	4.1	0	0	0	0	0	0	0	0	0	0	rph; ribonuclease PH (EC:2.7.7.56) id=12273314 bin=BABY_3_Enterococcus_faecalis_37_5100 species=Enterococcus faecalis genus=Enterococcus taxon_order=Lactobacillales taxon_class=Bacilli phylum=Firmicutes	ENOG4105ED0	NA
BABY_3_94_71	3.4	0	14.4	7.1	9.8	9.9	0	3.3	0	3.4	4.5	8.9	2	0	0	0	0	0	0	0	0	0	0	0	phosphodiesterase, family protein id=12273315 bin=BABY_3_Enterococcus_faecalis_37_5100 species=Enterococcus faecalis genus=Enterococcus taxon_order=Lactobacillales taxon_class=Bacilli phylum=Firmicutes	ENOG4105M59	K07095
BABY_3_94_83	5.7	5.8	13.2	8.3	2.5	4.9	0	0	0	0	0	0	0	0	0	0	0	0	0	0	0	0	0	0	dapD; 2,3,4,5-tetrahydropyridine-2-carboxylate N-succinyltransferase id=12273327 bin=BABY_3_Enterococcus_faecalis_37_5100 species=Enterococcus faecalis genus=Enterococcus taxon_order=Lactobacillales taxon_class=Bacilli phylum=Firmicutes	ENOG4108I3C	K05822
BABY_3_94_87	18.1	18.4	40.8	47.3	46.7	30.8	26.5	26.7	22.7	18.1	24.5	20.1	16.4	20.4	4.6	2.4	0	0	11.9	10.7	0	0	0	0	dkgB; 2,5-diketo-D-gluconate reductase (EC:1.1.1.274) id=12273331 bin=BABY_3_Enterococcus_faecalis_37_5100 species=Enterococcus faecalis genus=Enterococcus taxon_order=Lactobacillales taxon_class=Bacilli phylum=Firmicutes	ENOG4105CV8	NA
BABY_3_94_89	13.6	17.3	14.4	10.6	14.7	14.8	13.8	11.1	9.5	7.9	8.9	7.8	8.2	7.1	0	0	0	0	0	2.9	0	0	0	0	gloA; lactoylglutathione lyase (EC:4.4.1.5) id=12273333 bin=BABY_3_Enterococcus_faecalis_37_5100 species=Enterococcus faecalis genus=Enterococcus taxon_order=Lactobacillales taxon_class=Bacilli phylum=Firmicutes	ENOG4107XU7	K01759
BABY_3_94_9	0	0	0	0	0	7.4	10.6	13.4	3.6	0	5.6	4.5	5.1	4.1	0	0	0	0	7	7.8	0	0	0	0	Universal stress protein family id=12271253 bin=BABY_3_Enterococcus_faecalis_37_5100 species=Enterococcus faecalis genus=Enterococcus taxon_order=Lactobacillales taxon_class=Bacilli phylum=Firmicutes	ENOG4105MZ5	NA
BABY_3_94_90	2.3	2.3	2.4	0	0	0	3.2	0	0	0	0	0	0	0	0	0	0	0	0	0	0	0	0	0	MutT/NUDIX family protein id=12273334 bin=BABY_3_Enterococcus_faecalis_37_5100 species=Enterococcus faecalis genus=Enterococcus taxon_order=Lactobacillales taxon_class=Bacilli phylum=Firmicutes	ENOG4105G7Y	K03574
BABY_3_94_91	10.2	9.2	3.6	4.7	4.9	0	0	5.6	0	0	6.7	0	0	0	0	0	0	0	0	0	0	0	0	0	Cof-like hydrolase family protein (EC:3.1.3.-) id=12273335 bin=BABY_3_Enterococcus_faecalis_37_5100 species=Enterococcus faecalis genus=Enterococcus taxon_order=Lactobacillales taxon_class=Bacilli phylum=Firmicutes	ENOG4108YTQ	K07024
BABY_3_94_92	0	0	0	0	3.7	2.5	0	0	0	0	0	0	0	0	0	0	0	0	0	0	0	0	0	0	phosphohydrolase, HD family id=12273336 bin=BABY_3_Enterococcus_faecalis_37_5100 species=Enterococcus faecalis genus=Enterococcus taxon_order=Lactobacillales taxon_class=Bacilli phylum=Firmicutes	ENOG4105DCI	K06885
BABY_3_94_94	5.7	9.2	10.8	3.5	12.3	0	0	11.1	4.8	0	0	4.5	5.1	0	0	0	0	0	0	0	0	0	0	0	Hypothetical protein id=12273338 bin=BABY_3_Enterococcus_faecalis_37_5100 species=Enterococcus faecalis genus=Enterococcus taxon_order=Lactobacillales taxon_class=Bacilli phylum=Firmicutes	ENOG4105KEA	NA
BABY_3_94_95	12.5	11.5	4.8	9.5	4.9	0	0	2.2	0	0	0	0	0	0	0	0	0	0	0	0	0	0	0	0	rpoE; DNA-directed RNA polymerase sigma subunit RpoE (EC:2.7.7.6) id=12273339 bin=BABY_3_Enterococcus_faecalis_37_5100 species=Enterococcus faecalis genus=Enterococcus taxon_order=Lactobacillales taxon_class=Bacilli phylum=Firmicutes	ENOG4108Z1Y	K03048
BABY_3_94_96	47.6	39.2	38.4	30.8	43	49.3	19.1	16.7	13.1	10.2	17.8	13.4	9.2	10.2	2.3	2.4	0	0	0	0	3.7	5.6	0	0	pyrG; CTP synthase (EC:6.3.4.2) id=12273340 bin=BABY_3_Enterococcus_faecalis_37_5100 species=Enterococcus faecalis genus=Enterococcus taxon_order=Lactobacillales taxon_class=Bacilli phylum=Firmicutes	ENOG4105C8D	K01937
BABY_3_94_97	22.7	19.6	14.4	11.8	14.7	12.3	5.3	6.7	8.4	3.4	6.7	4.5	0	5.1	0	0	0	0	0	0	0	0	0	0	pbpA; penicillin-binding protein 1A id=12273341 bin=BABY_3_Enterococcus_faecalis_37_5100 species=Enterococcus faecalis genus=Enterococcus taxon_order=Lactobacillales taxon_class=Bacilli phylum=Firmicutes	ENOG4105BZ4	K05366
BABY_3_1_10	0	0	14.5	11	40.5	29.8	0	1.1	8.7	0	2.2	0	0	0	0	0	0	0	0	0	0	0	0	0	LSU ribosomal protein L4p (L1e) id=12267263 bin=BABY_3_Staphylococcus_epidermidis_31_1465 species=Staphylococcus epidermidis genus=Staphylococcus taxon_order=Bacillales taxon_class=Bacilli phylum=Firmicutes	ENOG4106U5A	K02926
BABY_3_1_11	0	0	5.2	2.4	6.1	13.9	2.1	4	5.4	0	0	4.5	0	2.3	0	0	0	0	0	0	0	0	0	0	LSU ribosomal protein L23p (L23Ae) id=12267264 bin=BABY_3_Staphylococcus_epidermidis_31_1465 species=Staphylococcus massiliensis genus=Staphylococcus taxon_order=Bacillales taxon_class=Bacilli phylum=Firmicutes	ENOG41080UE	K02892
BABY_3_1_12	0	0	3.6	0	0	0	0	0	0	0	0	0	0	0	0	0	0	0	0	0	4.4	6.3	0	0	LSU ribosomal protein L2p (L8e) id=12267265 bin=BABY_3_Staphylococcus_epidermidis_31_1465 species=Staphylococcus epidermidis genus=Staphylococcus taxon_order=Bacillales taxon_class=Bacilli phylum=Firmicutes	ENOG4105CFD	K02886
BABY_3_1_13	0	0	0	0	55.3	0	15.9	12.3	9.5	4.5	14.5	0	9.2	5.1	0	0	0	0	0	0	8.8	4.3	0	0	rpsS; ribosomal protein S19 id=12267266 bin=BABY_3_Staphylococcus_epidermidis_31_1465 species=Staphylococcus aureus genus=Staphylococcus taxon_order=Bacillales taxon_class=Bacilli phylum=Firmicutes	ENOG4105K7S	K02965
BABY_3_1_14	0	0	4.8	0	12.3	17.3	15.9	7.8	8.4	6.8	2.2	4.5	13.3	9.2	0	0	0	0	0	0	5.5	6.3	0	0	LSU ribosomal protein L22p (L17e) id=12267267 bin=BABY_3_Staphylococcus_epidermidis_31_1465 species=Staphylococcus epidermidis genus=Staphylococcus taxon_order=Bacillales taxon_class=Bacilli phylum=Firmicutes	ENOG4105KAP	K02890
BABY_3_1_15	0	0	2.4	0	4.9	0	2.1	3.3	3.6	3.4	2.2	2.2	7.4	3.2	0	0	0	0	0	0	2.3	5.2	0	0	SSU ribosomal protein S3p (S3e) id=12267268 bin=BABY_3_Staphylococcus_epidermidis_31_1465 species=Staphylococcus epidermidis genus=Staphylococcus taxon_order=Bacillales taxon_class=Bacilli phylum=Firmicutes	ENOG4105CKE	K02982
BABY_3_1_16	0	0	3.6	0	2.5	2.5	0	0	3.6	0	2.2	2.2	0	0	0	0	0	0	0	0	0	0	0	0	LSU ribosomal protein L16p (L10e) id=12267269 bin=BABY_3_Staphylococcus_epidermidis_31_1465 species=Staphylococcus epidermidis genus=Staphylococcus taxon_order=Bacillales taxon_class=Bacilli phylum=Firmicutes	ENOG4108R70	K02878
BABY_3_1_17	0	0	0	0	2.5	0	4.2	5.6	0	0	0	0	0	0	0	0	0	0	0	0	0	6.3	0	0	rpmC; 50S ribosomal protein L29 id=12267270 bin=BABY_3_Staphylococcus_epidermidis_31_1465 species=Staphylococcus aureus genus=Staphylococcus taxon_order=Bacillales taxon_class=Bacilli phylum=Firmicutes	ENOG41082SA	K02904
BABY_3_1_19	0	0	0	0	0	7.4	0	2.2	0	2.3	0	0	0	0	0	0	0	0	0	0	0	0	0	0	LSU ribosomal protein L14p (L23e) id=12267272 bin=BABY_3_Staphylococcus_epidermidis_31_1465 species=Staphylococcus epidermidis genus=Staphylococcus taxon_order=Bacillales taxon_class=Bacilli phylum=Firmicutes	ENOG4108UNN	K02874
BABY_3_1_21	0	0	7.5	3.5	14.5	16.6	6.6	9.8	7.8	5.7	7	4.6	9	6.5	0	0	0	0	0	0	10.5	10.5	0	0	LSU ribosomal protein L5p (L11e) id=12267274 bin=BABY_3_Staphylococcus_epidermidis_31_1465 species=Staphylococcus epidermidis genus=Staphylococcus taxon_order=Bacillales taxon_class=Bacilli phylum=Firmicutes	ENOG4105CW6	K02931
BABY_3_1_23	0	0	0	0	2.5	0	2.9	2.9	0	0	0	0	1.1	0	0	0	0	0	0	0	0	0	0	0	SSU ribosomal protein S8p (S15Ae) id=12267276 bin=BABY_3_Staphylococcus_epidermidis_31_1465 species=Staphylococcus epidermidis genus=Staphylococcus taxon_order=Bacillales taxon_class=Bacilli phylum=Firmicutes	ENOG4108UJY	K02994
BABY_3_1_24	0	0	7.2	2.4	11.1	3.7	5.3	3.3	0	4.5	0	2.2	0	0	0	0	0	0	0	0	0	0	0	0	rplF; 50S ribosomal protein L6 id=12267277 bin=BABY_3_Staphylococcus_epidermidis_31_1465 species=human gut metagenome genus=unknown taxon_order=unknown taxon_class=unknown phylum=unknown	ENOG4108R5J	K02933
BABY_3_1_25	0	2.4	6	4.7	6.1	6.3	8	5.8	6.1	4.8	5.6	4.6	4.2	0	0	0	0	0	0	0	0	0	0	0	LSU ribosomal protein L18p (L5e) id=12267278 bin=BABY_3_Staphylococcus_epidermidis_31_1465 species=Staphylococcus epidermidis genus=Staphylococcus taxon_order=Bacillales taxon_class=Bacilli phylum=Firmicutes	ENOG4105K4C	K02881
BABY_3_1_26	0	0	7.2	9.5	14.7	12.3	3.2	2.2	4.8	3.4	5.6	5.6	0	9.2	0	0	0	0	0	0	0	0	0	0	SSU ribosomal protein S5p (S2e) id=12267279 bin=BABY_3_Staphylococcus_epidermidis_31_1465 species=Staphylococcus epidermidis genus=Staphylococcus taxon_order=Bacillales taxon_class=Bacilli phylum=Firmicutes	ENOG4108RA9	K02988
BABY_3_1_28	0	0	4	3.9	11.3	4.3	0	0	3.2	5.7	2.8	3.4	2.2	0	0	0	0	0	0	0	6.6	4.4	0	0	rplO; ribosomal protein L15 id=12267281 bin=BABY_3_Staphylococcus_epidermidis_31_1465 species=Staphylococcus epidermidis genus=Staphylococcus taxon_order=Bacillales taxon_class=Bacilli phylum=Firmicutes	ENOG4108UZ0	K02876
BABY_3_1_30	0	7	0	0	0	0	0	0	0	0	0	0	0	4.1	0	0	0	0	0	0	0	0	0	0	Adenylate kinase (EC:2.7.4.3) id=12267283 bin=BABY_3_Staphylococcus_epidermidis_31_1465 species=Staphylococcus epidermidis genus=Staphylococcus taxon_order=Bacillales taxon_class=Bacilli phylum=Firmicutes	ENOG4105CC8	K00939
BABY_3_1_31	0	0	0	0	8.6	8.6	0	4.5	0	0	0	0	2	0	0	0	0	0	0	0	0	0	0	0	infA; translation initiation factor IF-1 id=12267284 bin=BABY_3_Staphylococcus_epidermidis_31_1465 species=Staphylococcus epidermidis genus=Staphylococcus taxon_order=Bacillales taxon_class=Bacilli phylum=Firmicutes	ENOG4105K9U	K02518
BABY_3_1_33	0	0	0	0	0	0	0	0	0	0	0	0	0	0	0	0	0	0	0	0	0	3.1	0	0	SSU ribosomal protein S13p (S18e) id=12267286 bin=BABY_3_Staphylococcus_epidermidis_31_1465 species=Staphylococcus epidermidis genus=Staphylococcus taxon_order=Bacillales taxon_class=Bacilli phylum=Firmicutes	ENOG4108Z04	K02952
BABY_3_1_34	0	0	2.4	0	3.7	0	2.1	2.2	2.4	0	0	0	2	4.1	0	0	0	0	0	0	7.7	7.3	0	0	SSU ribosomal protein S11p (S14e) id=12267287 bin=BABY_3_Staphylococcus_epidermidis_31_1465 species=Staphylococcus epidermidis genus=Staphylococcus taxon_order=Bacillales taxon_class=Bacilli phylum=Firmicutes	ENOG4108UHH	K02948
BABY_3_1_35	0	0	4.8	5	8.8	9.2	9	2.2	0	0	2.3	0	3.1	0	0	0	0	0	0	1	5	4.9	0	0	rpoA; DNA-directed RNA polymerase subunit alpha (EC:2.7.7.6) id=12267288 bin=BABY_3_Staphylococcus_epidermidis_31_1465 species=Staphylococcus epidermidis genus=Staphylococcus taxon_order=Bacillales taxon_class=Bacilli phylum=Firmicutes	ENOG4105CTF	K03040
BABY_3_1_36	0	0	3.6	2.4	2.5	0	0	2.2	0	0	0	0	0	0	0	0	0	0	0	0	0	0	0	0	LSU ribosomal protein L17p id=12267289 bin=BABY_3_Staphylococcus_epidermidis_31_1465 species=human gut metagenome genus=unknown taxon_order=unknown taxon_class=unknown phylum=unknown	ENOG4108ZT0	K02879
BABY_3_1_42	0	0	21.6	31.9	38.1	43.2	0	10	33.4	24.9	25.6	17.9	6.1	0	0	0	0	0	0	0	0	2.1	0	0	rplM; ribosomal protein L13 id=12267295 bin=BABY_3_Staphylococcus_epidermidis_31_1465 species=Staphylococcus epidermidis genus=Staphylococcus taxon_order=Bacillales taxon_class=Bacilli phylum=Firmicutes	ENOG4108UM5	K02871
BABY_3_1_43	0	0	13.2	24.8	31.9	27.1	0	7.8	15.5	12.4	15.6	10.1	9.2	10.2	0	0	0	0	0	0	0	0	0	0	SSU ribosomal protein S9p (S16e) id=12267296 bin=BABY_3_Staphylococcus_epidermidis_31_1465 species=Staphylococcus epidermidis genus=Staphylococcus taxon_order=Bacillales taxon_class=Bacilli phylum=Firmicutes	ENOG4108UJD	K02996
BABY_3_1_46	0	0	6	0	14.7	24.7	6.4	16.7	7.2	3.4	0	3.4	3.1	0	0	0	0	0	0	0	0	0	0	0	lacA; galactose-6-phosphate isomerase subunit LacA (EC:5.3.1.26) id=12267299 bin=BABY_3_Staphylococcus_epidermidis_31_1465 species=human gut metagenome genus=unknown taxon_order=unknown taxon_class=unknown phylum=unknown	ENOG4105RSI	K01819
BABY_3_1_47	0	0	14.4	5.9	16	11.1	15.9	13.4	15.5	14.7	7.8	8.9	17.4	11.2	0	0	0	0	3	1.9	0	0	0	0	lacB; galactose-6-phosphate isomerase subunit LacB (EC:5.3.1.26) id=12267300 bin=BABY_3_Staphylococcus_epidermidis_31_1465 species=Staphylococcus epidermidis genus=Staphylococcus taxon_order=Bacillales taxon_class=Bacilli phylum=Firmicutes	ENOG4104YE5	K01819
BABY_3_1_48	0	0	0	0	11.1	0	0	0	8.4	4.5	0	0	0	5.1	0	0	0	0	0	0	0	0	0	0	lacC; tagatose-6-phosphate kinase (EC:2.7.1.144) id=12267301 bin=BABY_3_Staphylococcus_epidermidis_31_1465 species=human gut metagenome genus=unknown taxon_order=unknown taxon_class=unknown phylum=unknown	ENOG4106VEM	K00917
BABY_3_1_49	0	0	21.6	24.8	68.8	65.4	56.3	42.3	46.5	44.1	37.9	35.8	31.7	46.8	2.3	3.6	0	0	0	2	0	0	0	0	lacD; tagatose 1,6-diphosphate aldolase (EC:4.1.2.40) id=12267302 bin=BABY_3_Staphylococcus_epidermidis_31_1465 species=Staphylococcus epidermidis genus=Staphylococcus taxon_order=Bacillales taxon_class=Bacilli phylum=Firmicutes	ENOG4105D2M	K01635
BABY_3_1_50	0	0	12	3.5	33.2	27.1	11.7	7.8	14.3	4.5	10	5.6	15.3	7.1	0	0	0	0	0	0	0	0	0	0	lacF; PTS system, lactose-specific IIA component id=12267303 bin=BABY_3_Staphylococcus_epidermidis_31_1465 species=human gut metagenome genus=unknown taxon_order=unknown taxon_class=unknown phylum=unknown	ENOG4105VCP	K02786
BABY_3_1_51	0	0	0	0	3.7	0	0	0	3.6	0	2.2	0	0	0	0	0	0	0	0	0	0	0	0	0	PTS system, lactose-specific IIB component / PTS system, lactose-specific IIC component (EC:2.7.1.69) id=12267304 bin=BABY_3_Staphylococcus_epidermidis_31_1465 species=Staphylococcus epidermidis genus=Staphylococcus taxon_order=Bacillales taxon_class=Bacilli phylum=Firmicutes	ENOG4104SQJ	K02788
BABY_3_1_52	0	0	12	13	29.5	27.1	27.6	30.1	23.9	20.4	12.3	15.7	25.6	22.4	4.6	4.8	0	0	0	0	0	0	0	0	lacG; 6-phospho-beta-galactosidase (EC:3.2.1.85) id=12267305 bin=BABY_3_Staphylococcus_epidermidis_31_1465 species=Staphylococcus epidermidis genus=Staphylococcus taxon_order=Bacillales taxon_class=Bacilli phylum=Firmicutes	ENOG410QF2Z	K01220
BABY_3_1_55	0	0	0	0	6.1	0	0	0	0	0	0	0	0	0	0	0	0	0	0	0	0	0	0	0	hypothetical protein id=12267308 bin=BABY_3_Staphylococcus_epidermidis_31_1465 species=Staphylococcus epidermidis genus=Staphylococcus taxon_order=Bacillales taxon_class=Bacilli phylum=Firmicutes	ENOG4105CJH	K07119
BABY_3_1_59	0	0	2.4	7.1	74.9	70.3	18	13.4	0	3.4	0	0	0	0	0	0	0	0	0	0	0	0	0	0	alkaline shock protein 23 id=12267312 bin=BABY_3_Staphylococcus_epidermidis_31_1465 species=Staphylococcus epidermidis genus=Staphylococcus taxon_order=Bacillales taxon_class=Bacilli phylum=Firmicutes	ENOG4105VBF	NA
BABY_3_1_64	0	0	0	0	0	3.7	0	0	2.4	0	0	0	0	0	0	0	0	0	0	0	0	0	0	0	ferrichrome ABC transporter id=12267317 bin=BABY_3_Staphylococcus_epidermidis_31_1465 species=human gut metagenome genus=unknown taxon_order=unknown taxon_class=unknown phylum=unknown	ENOG4108HUF	K02016
BABY_3_1_75	0	0	0	0	0	2.5	0	0	0	0	0	0	0	0	0	0	0	0	0	0	0	0	0	0	ATP-binding Mrp/Nbp35 family protein id=12267328 bin=BABY_3_Staphylococcus_epidermidis_31_1465 species=human gut metagenome genus=unknown taxon_order=unknown taxon_class=unknown phylum=unknown	ENOG4105D1F	K03593
BABY_3_2_2	0	0	0	0	2.5	0	0	0	0	0	0	0	0	0	0	0	0	0	0	0	0	0	0	0	FmhB protein of FemAB family involved in peptidoglycan interpeptide biosynthesis id=12267330 bin=BABY_3_Staphylococcus_epidermidis_31_1465 species=Staphylococcus epidermidis genus=Staphylococcus taxon_order=Bacillales taxon_class=Bacilli phylum=Firmicutes	ENOG4108TV1	K11693
[truncated: 11,520 more rows]

## Sheet: Baby19_ProteinGroups
Protein Groups Seed Name	b19_d12_run1	b19_d12_run2	b19_d16_run1	b19_d16_run2	b19_d20_run1	b19_d20_run2	b19_d26_run1	b19_d26_run2	b19_d31_run1	b19_d31_run2	b19_d38_run1	b19_d38_run2	b19_d56_run1	b19_d56_run2	Description	ENOG	KO
[truncated: 9,665 more rows]

[truncated: 2 more sheets: Baby21_ProteinGroups, Baby23_ProteinGroups]
