# Supplementary material for: Genome-resolved metaproteomic characterization of preterm infant gut microbiota development reveals species-specific metabolic shifts and variabilities during early life
Source: Microbiome. 2017 Jul 10;5:72. doi: 10.1186/s40168-017-0290-6 (PMC5504695; doi:10.1186/s40168-017-0290-6)
Supplement: Supplementary file 5 — Conserved EggNOGs and human protein groups determined in studied gut metaproteomes. (XLSX 17 kb) [file 40168_2017_290_MOESM5_ESM.xlsx]

## Sheet: Conserved EggNOGs
Additional file 5. Conserved EggNOGs and human protein groups determined in studied gut metaproteomes.
ENOG	Description	COG
ENOG4105C4J	Produces ATP from ADP in the presence of a proton gradient across the membrane. The catalytic sites are hosted primarily by the beta subunits (By similarity)	C
ENOG4105C6H	Catalyzes the formation of acetyl phosphate from acetate and ATP. Can also catalyze the reverse reaction (By similarity)	C
ENOG4105C6N	Formate acetyltransferase	C
ENOG4105CDG	Produces ATP from ADP in the presence of a proton gradient across the membrane. The alpha chain is a regulatory subunit (By similarity)	C
ENOG4105CV8	Reductase	C
ENOG4105DCT	Glycerol dehydrogenase	C
ENOG4105J80	Produces ATP from ADP in the presence of a proton gradient across the membrane. The gamma chain is believed to be important in regulating ATPase activity and the flow of protons through the CF(0) complex (By similarity)	C
ENOG4105CDK	Essential cell division protein that forms a contractile ring structure (Z ring) at the future cell division site. The regulation of the ring assembly controls the timing and the location of cell division. One of the functions of the FtsZ ring is to recruit other cell division proteins to the septum to produce a new cell wall between the dividing cells. Binds GTP and shows GTPase activity (By sim…	D
ENOG4105C5B	Carbamate kinase	E
ENOG4105C65	Catalyzes the reversible interconversion of serine and glycine with tetrahydrofolate (THF) serving as the one-carbon carrier. This reaction serves as the major source of one-carbon groups required for the biosynthesis of purines, thymidylate, methionine, and other important biomolecules. Also exhibits THF- independent aldolase activity toward beta-hydroxyamino acids, producing glycine and aldehyd…	E
ENOG4105D42	Cleaves the N-terminal amino acid of tripeptides (By similarity)	E
ENOG4105DBV	Ornithine carbamoyltransferase	E
ENOG4107R37	Glutamate dehydrogenase	E
ENOG4105C1M	Carbamoyl-phosphate synthetase glutamine chain	F
ENOG4105C8D	Catalyzes the ATP-dependent amination of UTP to CTP with either L-glutamine or ammonia as the source of nitrogen (By similarity)	F
ENOG4105CC8	Catalyzes the reversible transfer of the terminal phosphate group between ATP and AMP. Plays an important role in cellular energy homeostasis and in adenine nucleotide metabolism (By similarity)	F
ENOG4105CP4	Catalyzes the conversion of inosine 5'-phosphate (IMP) to xanthosine 5'-phosphate (XMP), the first committed and rate- limiting step in the de novo synthesis of guanine nucleotides, and therefore plays an important role in the regulation of cell growth (By similarity)	F
ENOG4105CU6	Carbamoyl-phosphate synthetase ammonia chain	F
ENOG4105CXT	Aspartate transcarbamylase	F
ENOG4105CZ5	Catalyzes the conversion of uracil and 5-phospho-alpha- D-ribose 1-diphosphate (PRPP) to UMP and diphosphate (By similarity)	F
ENOG4105FCI	Catalyzes a reversible aldol reaction between acetaldehyde and D-glyceraldehyde 3-phosphate to generate 2-deoxy- D-ribose 5-phosphate (By similarity)	F
ENOG4105BZ3	General (non sugar-specific) component of the phosphoenolpyruvate-dependent sugar phosphotransferase system (sugar PTS). This major carbohydrate active-transport system catalyzes the phosphorylation of incoming sugar substrates concomitantly with their translocation across the cell membrane. Enzyme I transfers the phosphoryl group from phosphoenolpyruvate (PEP) to the phosphoryl carrier protein (…	G
ENOG4105BZA	Phosphoglycerate kinase	G
ENOG4105C70	Catalyzes the reversible conversion of 2- phosphoglycerate into phosphoenolpyruvate. It is essential for the degradation of carbohydrates via glycolysis (By similarity)	G
ENOG4105C7Q	Catalyzes the oxidative decarboxylation of 6- phosphogluconate to ribulose 5-phosphate and CO(2), with concomitant reduction of NADP to NADPH (By similarity)	G
ENOG4105CA9	Pyruvate kinase	G
ENOG4105CI1	PTS System	G
ENOG4105CMT	Dihydroxyacetone kinase	G
ENOG4105CP7	Triose-phosphate isomerase	G
ENOG4105CRD	Catalyzes the transfer of the gamma-phosphate of ATP to D-galactose to form alpha-D-galactose-1-phosphate (Gal-1-P) (By similarity)	G
ENOG4105CV1	Transketolase (EC 2.2.1.1)	G
ENOG4105DKJ	Catalyzes the interconversion of 2-phosphoglycerate and 3-phosphoglycerate (By similarity)	G
ENOG4105DM4	PTS System	G
ENOG410QEVF	Glyceraldehyde-3-phosphate dehydrogenase	G
ENOG4105CPH	Catalyzes the formation of S-adenosylmethionine from methionine and ATP	H
ENOG4105C07	Amino acids such as valine, to avoid such errors it has two additional distinct tRNA(Ile)-dependent editing activities. One activity is designated as 'pretransfer' editing and involves the hydrolysis of activated Val-AMP. The other activity is designated 'posttransfer' editing and involves deacylation of mischarged Val-tRNA(Ile) (By similarity)	J
ENOG4105C22	ThreonyL-tRNA synthetase	J
ENOG4105C31	Tryptophanyl-tRNA synthetase	J
ENOG4105C38	Glycyl-tRNA synthetase beta subunit	J
ENOG4105C62	Involved in mRNA degradation. Hydrolyzes single-stranded polyribonucleotides processively in the 3'- to 5'-direction (By similarity)	J
ENOG4105C64	Binds directly to 23S rRNA. The L1 stalk is quite mobile in the ribosome, and is involved in E site tRNA release (By similarity)	J
ENOG4105C9M	Aspartyl-trna synthetase	J
ENOG4105CE9	30S ribosomal protein S2	J
ENOG4105CGR	Catalyzes the attachment of serine to tRNA(Ser). Is also able to aminoacylate tRNA(Sec) with serine, to form the misacylated tRNA L-seryl-tRNA(Sec), which will be further converted into selenocysteinyl-tRNA(Sec) (By similarity)	J
ENOG4105CGV	This protein promotes the GTP-dependent binding of aminoacyl-tRNA to the A-site of ribosomes during protein biosynthesis (By similarity)	J
ENOG4105CIM	Catalyzes the attachment of alanine to tRNA(Ala) in a two-step reaction alanine is first activated by ATP to form Ala- AMP and then transferred to the acceptor end of tRNA(Ala). Also edits incorrectly charged Ser-tRNA(Ala) and Gly-tRNA(Ala) via its editing domain (By similarity)	J
ENOG4105CKE	Binds the lower part of the 30S subunit head. Binds mRNA in the 70S ribosome, positioning it for translation (By similarity)	J
ENOG4105CKH	Is required not only for elongation of protein synthesis but also for the initiation of all mRNA translation through initiator tRNA(fMet) aminoacylation (By similarity)	J
ENOG4105CSS	Phenylalanyl-tRNA synthetase (alpha subunit)	J
ENOG4105CU7	Associates with the EF-Tu.GDP complex and induces the exchange of GDP to GTP. It remains bound to the aminoacyl-tRNA.EF- Tu.GTP complex up to the GTP hydrolysis stage on the ribosome (By similarity)	J
ENOG4105CW6	This is 1 of the proteins that binds and probably mediates the attachment of the 5S RNA into the large ribosomal subunit, where it forms part of the central protuberance. In the 70S ribosome it contacts protein S13 of the 30S subunit (bridge B1b), connecting the 2 subunits	J
ENOG4105DA0	Catalyzes the attachment of tyrosine to tRNA(Tyr) in a two-step reaction tyrosine is first activated by ATP to form Tyr- AMP and then transferred to the acceptor end of tRNA(Tyr) (By similarity)	J
ENOG4105EEE	One of the primary rRNA binding proteins, it binds directly near the 3'-end of the 23S rRNA, where it nucleates assembly of the 50S subunit (By similarity)	J
ENOG4105G6W	One of the primary rRNA binding proteins, it binds directly to 16S rRNA where it nucleates assembly of the body of the 30S subunit (By similarity)	J
ENOG4105K4C	This is one of the proteins that binds and probably mediates the attachment of the 5S RNA into the large ribosomal subunit, where it forms part of the central protuberance (By similarity)	J
ENOG4105K9Q	Binds to the 23S rRNA (By similarity)	J
ENOG4105KAP	The globular domain of the protein is located near the polypeptide exit tunnel on the outside of the subunit, while an extended beta-hairpin is found that lines the wall of the exit tunnel in the center of the 70S ribosome (By similarity)	J
ENOG4105KBC	Seems to be the binding site for several of the factors involved in protein synthesis and appears to be essential for accurate translation (By similarity)	J
ENOG4105KW6	This is one of the proteins that binds to the 5S RNA in the ribosome where it forms part of the central protuberance (By similarity)	J
ENOG4106U5A	One of the primary rRNA binding proteins, this protein initially binds near the 5'-end of the 23S rRNA. It is important during the early stages of 50S assembly. It makes multiple contacts with different domains of the 23S rRNA in the assembled 50S subunit and ribosome (By similarity)	J
ENOG4108R5J	This protein binds to the 23S rRNA, and is important in its secondary structure. It is located near the subunit interface in the base of the L7 L12 stalk, and near the tRNA binding site of the peptidyltransferase center (By similarity)	J
ENOG4108RA9	Located at the back of the 30S subunit body where it stabilizes the conformation of the head with respect to the body (By similarity)	J
ENOG4108UJD	30S ribosomal protein S9	J
ENOG4108UJY	One of the primary rRNA binding proteins, it binds directly to 16S rRNA central domain where it helps coordinate assembly of the platform of the 30S subunit (By similarity)	J
ENOG4108UM5	This protein is one of the early assembly proteins of the 50S ribosomal subunit, although it is not seen to bind rRNA by itself. It is important during the early stages of 50S assembly (By similarity)	J
ENOG4108UUX	IF-3 binds to the 30S ribosomal subunit and shifts the equilibrum between 70S ribosomes and their 50S and 30S subunits in favor of the free subunits, thus enhancing the availability of 30S subunits on which protein synthesis initiation begins (By similarity)	J
ENOG4108VCV	Responsible for the release of ribosomes from messenger RNA at the termination of protein biosynthesis. May increase the efficiency of translation by recycling ribosomes from one round of translation to another (By similarity)	J
ENOG4108VZM	50s ribosomal protein L10	J
ENOG4108YY1	This protein is located at the 30S-50S ribosomal subunit interface and may play a role in the structure and function of the aminoacyl-tRNA binding site (By similarity)	J
ENOG4108ZDX	Binds together with S18 to 16S ribosomal RNA (By similarity)	J
ENOG4105CHV	Transcription elongation factor NusA	K
ENOG4105CTF	DNA-dependent RNA polymerase catalyzes the transcription of DNA into RNA using the four ribonucleoside triphosphates as substrates (By similarity)	K
ENOG4105D27	DNA-dependent RNA polymerase catalyzes the transcription of DNA into RNA using the four ribonucleoside triphosphates as substrates (By similarity)	K
ENOG4105K70	DNA-binding protein	L
ENOG4105C46	Catalyzes the first step in hexosamine metabolism, converting fructose-6P into glucosamine-6P using glutamine as a nitrogen source (By similarity)	M
ENOG4105CMR	UDP-glucose 4-epimerase	M
ENOG4105CJ9	Prevents misfolding and promotes the refolding and proper assembly of unfolded polypeptides generated under stress conditions (By similarity)	O
ENOG4105DEA	Involved in protein export. Acts as a chaperone by maintaining the newly synthesized protein in an open conformation	O
ENOG4105K5Y	Binds to Cpn60 in the presence of Mg-ATP and suppresses the ATPase activity of the latter (By similarity)	O
ENOG4105CI3	GTP-binding protein typa	T
ENOG4106762	Involved in the synthesis of autoinducer 2 (AI-2) which is secreted by bacteria and is used to communicate both the cell density and the metabolic potential of the environment. The regulation of gene expression in response to changes in cell density is called quorum sensing. Catalyzes the transformation of S-ribosylhomocysteine (RHC) to homocysteine (HC) and 4,5- dihydroxy-2,3-pentadione (DPD) (B…	T

## Sheet: Conserved HumanProteins
Protein Groups Seed Name	Description
HR:Ig	alpha-1 chain C region [Homo sapiens]
HR:gi_10835000_ref_NP_000927.1	pancreatic triacylglycerol lipase precursor [Homo sapiens]
HR:gi_110611231_ref_NP_001276.2	calcium-activated chloride channel regulator 1 precursor [Homo sapiens]
HR:gi_11342670_ref_NP_001691.1	azurocidin preproprotein [Homo sapiens]
HR:gi_115298678_ref_NP_000055.2	complement C3 precursor [Homo sapiens]
HR:gi_115430223_ref_NP_002297.2	galectin-3 isoform 1 [Homo sapiens]
HR:gi_116256327_ref_NP_009218.2	neprilysin [Homo sapiens]
HR:gi_116284392_ref_NP_002448.2	mucin-2 precursor [Homo sapiens]
HR:gi_118498341_ref_NP_001897.4	chymotrypsinogen B precursor [Homo sapiens]
HR:gi_119220569_ref_NP_001007241.2	pancreatic secretory granule membrane major glycoprotein GP2 isoform 1 [Homo sapiens]
HR:gi_119395750_ref_NP_006112.3	keratin, type II cytoskeletal 1 [Homo sapiens]
HR:gi_148536848_ref_NP_001798.2	bile salt-activated lipase precursor [Homo sapiens]
HR:gi_148539842_ref_NP_015568.2	deleted in malignant brain tumors 1 protein isoform b precursor [Homo sapiens]
HR:gi_154146262_ref_NP_003881.2	IgGFc-binding protein precursor [Homo sapiens]
HR:gi_157266292_ref_NP_001622.2	intestinal-type alkaline phosphatase precursor [Homo sapiens]
HR:gi_157266300_ref_NP_001141.2	aminopeptidase N precursor [Homo sapiens]
HR:gi_16306550_ref_NP_003935.2	selenium-binding protein 1 [Homo sapiens]
HR:gi_189458885_ref_NP_001121613.1	dipeptidase 1 precursor [Homo sapiens]
HR:gi_20149498_ref_NP_000137.2	ferritin light chain [Homo sapiens]
HR:gi_208879465_ref_NP_001129166.1	voltage-dependent anion-selective channel protein 3 isoform a [Homo sapiens]
HR:gi_21614544_ref_NP_002955.2	protein S100-A8 [Homo sapiens]
HR:gi_22165431_ref_NP_665875.1	annexin A11 [Homo sapiens]
HR:gi_24430192_ref_NP_005548.2	keratin, type I cytoskeletal 16 [Homo sapiens]
HR:gi_295986608_ref_NP_001171597.1	immunoglobulin lambda-like polypeptide 5 [Homo sapiens]
HR:gi_301129180_ref_NP_001180303.1	resistin [Homo sapiens]
HR:gi_31377806_ref_NP_002635.2	polymeric immunoglobulin receptor precursor [Homo sapiens]
HR:gi_31542986_ref_NP_060095.2	intelectin-1 precursor [Homo sapiens]
HR:gi_327412340_ref_NP_689551.2	zymogen granule membrane protein 16 precursor [Homo sapiens]
HR:gi_42794756_ref_NP_057318.2	long-chain-fatty-acid--CoA ligase 5 isoform a [Homo sapiens]
HR:gi_4501881_ref_NP_001091.1	actin, alpha skeletal muscle [Homo sapiens]
HR:gi_4502027_ref_NP_000468.1	serum albumin preproprotein [Homo sapiens]
HR:gi_4502105_ref_NP_001144.1	annexin A4 [Homo sapiens]
HR:gi_4502107_ref_NP_001145.1	annexin A5 [Homo sapiens]
HR:gi_4502895_ref_NP_001823.1	colipase preproprotein [Homo sapiens]
HR:gi_4503149_ref_NP_001902.1	cathepsin G preproprotein [Homo sapiens]
HR:gi_4503595_ref_NP_000493.1	eosinophil peroxidase preproprotein [Homo sapiens]
HR:gi_4505847_ref_NP_000919.1	phospholipase A2 precursor [Homo sapiens]
HR:gi_4506147_ref_NP_002761.1	trypsin-2 preproprotein [Homo sapiens]
HR:gi_4506773_ref_NP_002956.1	protein S100-A9 [Homo sapiens]
HR:gi_4507879_ref_NP_003365.1	voltage-dependent anion-selective channel protein 1 [Homo sapiens]
HR:gi_4557759_ref_NP_000241.1	myeloperoxidase [Homo sapiens]
HR:gi_4557894_ref_NP_000230.1	lysozyme C precursor [Homo sapiens]
HR:gi_46276889_ref_NP_002719.3	bone marrow proteoglycan preproprotein [Homo sapiens]
HR:gi_47132620_ref_NP_000414.2	keratin, type II cytoskeletal 2 epidermal [Homo sapiens]
HR:gi_5031839_ref_NP_005545.1	keratin, type II cytoskeletal 6A [Homo sapiens]
HR:gi_50363221_ref_NP_001002235.1	alpha-1-antitrypsin precursor [Homo sapiens]
HR:gi_50659080_ref_NP_001076.2	alpha-1-antichymotrypsin precursor [Homo sapiens]
HR:gi_5453712_ref_NP_006140.1	galectin-4 [Homo sapiens]
HR:gi_54607120_ref_NP_002334.2	lactotransferrin isoform 1 precursor [Homo sapiens]
HR:gi_55956899_ref_NP_000217.2	keratin, type I cytoskeletal 9 [Homo sapiens]
HR:gi_56682959_ref_NP_002023.2	ferritin heavy chain [Homo sapiens]
HR:gi_62526043_ref_NP_009203.2	chymotrypsin-C preproprotein [Homo sapiens]
HR:gi_6679625_ref_NP_031378.1	chymotrypsin-like elastase family member 3B preproprotein [Homo sapiens]
HR:gi_73858570_ref_NP_001027466.1	plasma protease C1 inhibitor precursor [Homo sapiens]
HR:gi_91823271_ref_NP_000370.2	xanthine dehydrogenase/oxidase [Homo sapiens]
HR:gi_93141226_ref_NP_003390.4	xaa-Pro aminopeptidase 2 precursor [Homo sapiens]
HR:gi_98986445_ref_NP_004354.2	carcinoembryonic antigen-related cell adhesion molecule 5 preproprotein [Homo sapiens]
