# Supplementary material for: Genome-resolved metaproteomic characterization of preterm infant gut microbiota development reveals species-specific metabolic shifts and variabilities during early life
Source: Microbiome. 2017 Jul 10;5:72. doi: 10.1186/s40168-017-0290-6 (PMC5504695; doi:10.1186/s40168-017-0290-6)
Supplement: Supplementary file 8 — Gut metabolic modules (GMMs) and abundance inferred from studied gut communities. (XLSX 100 kb) [file 40168_2017_290_MOESM8_ESM.xlsx]

## Sheet: GMMs
Additional file 8. Gut metabolic modules (GMMs) and abundance inferred from studied gut communities.
Metabolic function	Module name		Infant #03														Infant #19									Infant #21								Infant #23
			Organism	b03_d11	b03_d12	b03_d13	b03_d15_1	b03_d15_2	b03_d18	b03_d21_1	b03_d21_2	b03_d25	b03_d28	b03_d78	b03_d86		Organism	b19_d12	b19_d16	b19_d20	b19_d26	b19_d31	b19_d38	b19_d56		Organism	b21_d13	b21_d18	b21_d21	b21_d24	b21_d27	b21_d30		Organism	b23_d15	b23_d18	b23_d21	b23_d34	b23_d50
alcohol metabolism	ethanol production (formate pathway)		Clostridium sp.	0	0	0	0	0	0	0	53.5	64.7	43.9	0	0		Clostridium_difficile	0	0	1.2	0	0	0	146.7		Clostridium_sporogenes	0	0	52.3	1.9	83	202.3		Anaerococcus_vaginalis	0	0	0	21.5	3.8
			Dermabacter_HFH0086	0	0	0	0	0	0	0	0	3.1	21.7	0	0		Clostridium_II sp.	0	0	0	0	0	0	85.3		Enterobacter sp.	0	365.4	434.5	401	278.1	531.3		Bifidobacterium_breve	0	0	0	347.9	457.9
			Enterobacteriales sp.	0	0	0	0	1.2	653.9	165.4	0	0	0	0	0		Enterobacter sp.	52.6	443.9	1241.9	4.8	1035.6	79	300		Enterococcus_faecalis	0	0	0	0	0	51.8		Bifidobacterium_longum	0	0	0	268.6	181.9
			Enterococcus faecalis	372.2	198.3	212.1	187.1	76.3	132.7	194.3	53.1	10	54	9.5	1.5		Enterococcus_faecalis_II	0	0	0	254.6	0	0	5.6		Klebsiella_oxytoca	25	1071.4	1220.2	1127.6	980.3	478.4		Clostridium sp.	0	0	118.8	0	0
			Escherichia_coli	7.9	0	0	0	0	7.2	0	0	113.1	950.7	662.7	349		Enterococcus_faecium	85.2	0	5.6	94.3	0	0	2.8		Staphylococcus_aureus	43.9	4.5	24.8	0	11	0		Clostridium_perfringens	0	72.9	163.2	0	0
			Klebsiella_pneumoniae	0	0	0	0	0	2.4	0	0	177	189.5	179.9	0		Klebsiella_oxytoca	0	9.7	11.5	0	0	0	0										Enterococcus_faecalis	88.3	45.9	9.3	13.8	4.2
			Lactobacillales sp.	19.9	2.1	0.9	8.1	0.8	0.8	5.2	0	0	3.9	121.1	40.8		Klebsiella_oxytoca_II	0	146.3	452	0	921.2	1094.9	423.6										Enterococcus_faecium	0.4	0.5	0	0	45.8
			Staphylococcus_epidermidis	2.9	35.3	56	48.6	34.2	37.8	16.9	0	0	14.2	0	0		Staphylococcus_epidermidis	13.8	0	0	0.3	0	0	0										Escherichia_coli	41.9	38.3	123.5	78.5	44.8
			Streptococcus_lutetiensis	0	0	0	0	0	0	0	7.1	277.5	233	0	0		Streptococcus_anginosus	0	0	2.1	0	0	0	96.3										Finegoldia_magna	0	0	0	20.6	18.2
																	Veillonella_sp_oral_taxon_158_rel	0	0	0	0	0	0	3.1										Klebsiella_pneumoniae	992.6	1087.5	785.1	147.4	92.8
																																		Lactobacillus_rhamnosus_rel	0	0	0	0	40.4
																																		Proteus_mirabilis	11.2	0	0	7.7	8.7
amines and polyamines degradation	acetylglucosamine degradation		Clostridium sp.	0	0	0	0	0	0	0	15.7	17.3	15.1	0	0		Clostridium_II sp.	0	0	0	0	0	0	41.7		Enterobacter sp.	0	0	1.8	3.3	0	32.6		Bacteroides sp.	0	0	0	59.7	87.9
			Enterobacteriales sp.	0	0	0	0	0	16.7	0	0	0	0	0	0		Enterobacter sp.	0	24	63.5	0	39.9	1	11.9		Klebsiella_oxytoca	0	35.1	42.5	40.5	37.2	37.1		Bifidobacterium_breve	0	0	0	91.2	339
			Enterococcus faecalis	14.9	16.9	28.4	34.8	12.9	24.6	34.4	10.9	3.3	12.7	0	0		Enterococcus_faecalis_II	0	0	0	25.1	0	0	0		Propionibacterium sp.	15.1	3.3	0	0	0	3.7		Clostridium sp.	0	0	13.7	0	0
			Escherichia_coli	0	0	0	0	0	0	0	0	4.2	57.7	38.4	10.4		Enterococcus_faecium	0	0	0	2.8	0	0	0										Clostridium_perfringens	0	15.4	32.1	0	0
			Klebsiella_pneumoniae	0	0	0	0	0	0	0	0	4.3	5.8	3.5	0		Klebsiella_oxytoca	0	0	2.5	0	0	5.4	0										Enterococcus_faecalis	10.3	7.3	0	0	0
			Lactobacillales sp.	0	0	0	0	0	0	0	0	0	0	8.9	0		Klebsiella_oxytoca_II	0	0	10.7	0	26.9	36.2	6										Escherichia_coli	0	0	14.2	1.4	0
			Propionibacterium sp.	0	0	0	0	7.8	9.5	7.1	3.9	0	0	0	0																			Klebsiella_pneumoniae	24.2	59.8	28	4.4	2.1
			Streptococcus_lutetiensis	0	0	0	0	0	0	0	0	16.6	17.6	0	0																			Lactobacillus_rhamnosus_rel	0	0	0	0	7.5
	putrescine degradation		Enterobacteriales sp.	0	0	0	0	0	1.3	0	0	0	0	0	0		Enterobacter sp.	0	0	23.9	0	12.1	0	0		Enterobacter sp.	0	0	0	0	0	4.3		Klebsiella_pneumoniae	3.6	2.8	3.1	0	0
			Escherichia_coli	0	0	0	0	0	0	0	0	0	0	102.4	0		Klebsiella_oxytoca_II	0	0	0	0	0.8	4.7	0		Haemophilus_parainfluenzae	0.8	0	0	0	0	0
			Klebsiella_pneumoniae	0	0	0	0	0	0	0	0	0	0	3.5	0											Klebsiella_oxytoca	0	4.4	7.9	5.9	4.7	0
	acetylneuraminate and acetylmannosamine degradation		Escherichia_coli	0	0	0	0	0	0	0	0	7	81.5	26.7	0		Klebsiella_oxytoca_II	0	0	12.1	0	41.1	24.6	0		Klebsiella_oxytoca	0	16	18.7	28.1	30.7	29.5		Clostridium sp.	0	0	45.7	0	0
																																		Clostridium_perfringens	0	77.1	60	0	0
																																		Escherichia_coli	0	0	9.7	0	0
	urea degradation		Enterobacteriales sp.	0	0	0	0	0	0	0	0	7.9	4.9	0	0		Klebsiella_oxytoca_II	0	0	0	0	2.2	4.5	0		Haemophilus_parainfluenzae	0.6	0	0	0	0	0		Klebsiella_pneumoniae	3.3	3.2	1.1	0	0
			Staphylococcus_epidermidis	0	0.8	1.9	0	0.4	0	0	0	0	0	0	0											Klebsiella_oxytoca	0	3	4.2	3.9	2.4	0
amino acid degradation	phenylalanine degradation		Escherichia_coli	0	0	0	0	0	0	0	0	0	0	49.6	0		Enterobacter sp.	0	37.7	218.6	0	137	20.4	0		Enterobacter sp.	0	0	0	0	0	177		Klebsiella_pneumoniae	34.9	42.5	0	0	0
			Klebsiella_pneumoniae	0	0	0	0	0	0	0	0	0	0	20.2	0		Klebsiella_oxytoca_II	0	0	0	0	24.2	47.6	0		Klebsiella_oxytoca	0	76.2	73.5	83.1	70.8	0
	tyrosine degradation (hydroxyphenylacetaldehyde pathway)		Klebsiella_pneumoniae	0	0	0	0	0	0	0	0	18.7	12	18.6	0																			Klebsiella_pneumoniae	42.9	49.3	37.3	8.6	0
	tryptophan degradation		Escherichia_coli	1.7	0	2.5	0	0	2.2	0	0	84.3	124.8	358.1	457.9		Klebsiella_oxytoca_II	0	20.2	180.1	0	24.9	269.2	188.3		Klebsiella_oxytoca	0	60	103.7	33.8	107	170.5		Escherichia_coli	0	0	109.6	75.8	84.1
																										Propionibacterium_acnes	10.1	0	0	0	0	0
	tyrosine degradation (phenol pathway)																Haemophilus_parainfluenzae	0	0	0	0	0	9.1	0		Haemophilus_parainfluenzae	247.3	8.7	0	0	0	0
	aspartate degradation (oxaloacetate pathway)		Clostridium sp.	0	0	0	0	0	0	0	18.8	23.4	28	0	0		Clostridium_II sp.	0	0	0	0	0	0	25.5		Clostridium_sporogenes	0	0	76.3	11.2	103.2	121.3		Actinomycetales sp.	0	0	0	6.8	0
			Enterobacteriales sp.	0	0	0	0	0	111	10.8	0	0.7	3	4.1	1.4		Enterobacter sp.	10.2	70.2	413	0	253.8	37.2	73.3		Enterobacter sp.	0	0	39.7	46.7	15.7	348.4		Bacteroides sp.	0	0	0	0	11.3
			Escherichia_coli	0	0	0	0	0	0	0	0	3.3	68.8	68.2	35.6		Klebsiella_oxytoca_II	0	0	19	0	41	83.8	15.8		Haemophilus_parainfluenzae	23.5	0	0	0	0	0		Bifidobacterium_breve	0	0	0	22.2	40.5
			Klebsiella_pneumoniae	0	0	0	0	0	0	0	0	32.5	22.1	35.6	0											Klebsiella_oxytoca	0	140.9	131.2	156	139.7	26.5		Bifidobacterium_longum	0	0	0	25.6	23
			Lactobacillales sp.	0	0	0	0	0	0	0	0	0	0	3.2	0																			Clostridiales sp.	0	0	0	2.6	3.4
			Veillonella sp.	0	0	0	0	0	0	4.6	0	0	0	0	0																			Clostridium sp.	0	0	14.9	0	0
																																		Clostridium_perfringens	0	11.6	37.2	0	0
																																		Escherichia_coli	1.4	2.1	17.7	13.2	0
																																		Klebsiella_pneumoniae	67.9	82.1	62.3	14.8	6.7
																																		Peptostreptococcus_rel	0	0	0	10.9	34.7
																																		Proteus_mirabilis	0	0	0.5	0	0
	aspartate degradation (fumarate pathway)		Enterobacteriales sp.	0	0	0	0	0	16.8	2	0	0	0.7	0	0		Enterobacter sp.	22.6	92.8	171.6	0	181.2	47.6	56.9		Enterobacter sp.	0	6.8	29	22.6	18.6	106.9		Actinomycetales sp.	0	0	0	10.6	0
			Escherichia_coli	5.2	0	0	15.6	0	0	0	0	44.5	386.4	268.4	315.2		Haemophilus_parainfluenzae	0	0	2	0	2.2	39.4	0		Finegoldia_magna	19.2	0	0	0	0	0		Bacteroides sp.	0	0	0	2.9	5.6
			Klebsiella_pneumoniae	0	0	0	0	0	0	0	0	20.8	20.4	9.1	3.1		Klebsiella_oxytoca	0	14.3	10.9	0	0	0	0		Haemophilus_parainfluenzae	303.4	17.1	3.3	1.1	0	7.2		Bifidobacterium_breve	0	0	0	5.9	8.1
			Propionibacterium sp.	0	0	0	4.3	8.2	33.5	15.3	1.8	6.9	0	0	0		Klebsiella_oxytoca_II	0	8.5	55.7	0	186.6	226.2	79.4		Klebsiella_oxytoca	7.5	171.3	270.4	215.1	178.9	93.4		Bifidobacterium_longum	0	0	0	12.4	7.6
			Veillonella sp.	0	0	0	0	0	0	66.8	36.4	22.9	1.4	0	9.6		Veillonella_sp_oral_taxon_158_rel	0	0	0	0	0	0	46.9										Escherichia_coli	0	0.6	117.8	61.1	35.1
																																		Klebsiella_pneumoniae	80.3	82	59.5	15.3	8.4
																																		Veillonella sp.	0	2.3	1.9	0	0
	glutamate degradation (4-aminobutanoate pathway)		Clostridium sp.	0	0	0	0	0	0	0	90.6	71.9	69.7	0	0											Clostridium_sporogenes	0	0	1.4	0	9.4	27.7		Bacteroides sp.	0	0	0	2.9	0
			Escherichia_coli	0	0	0	0	0	0	0	0	0	403.2	941.3	0																			Clostridium_perfringens	0	23.9	88.5	0	0
																																		Escherichia_coli	0	0	13.6	11.6	1.9
	glutamate degradation (methylaspartate pathway)																									Klebsiella_oxytoca	0	0	36.6	18.5	59.7	111
	glycine degradation		Enterobacteriales sp.	0	0	0	0	0	65.1	5.8	0	0	0	0	0		Enterobacter sp.	5.3	48.1	236.2	0	162.4	23.3	34.2		Clostridium_sporogenes	0	0	0	0	5.1	27.9		Bacteroides sp.	0	0	0	12.1	21.3
			Escherichia_coli	0	0	0	0	0	0	0	0	13	45.7	85	38.4		Klebsiella_oxytoca	0	2.9	14.2	0	33.8	71.9	0		Enterobacter sp.	0	0	11.8	26.5	5.9	112.3		Escherichia_coli	0.8	0	22.1	11.3	4.6
			Klebsiella_pneumoniae	0	0	0	0	0	0	0	0	23.4	13.1	30.4	0		Klebsiella_oxytoca_II	0	0	27.2	0	72.4	143.1	13.5		Finegoldia_magna	56.4	0	0	0	0	0		Klebsiella_pneumoniae	85.6	107.8	74.1	13.7	5.6
			Propionibacterium sp.	0	0	0	21.2	26.5	66.4	29.8	16.3	24	0	0	0		Propionibacterium sp.	0	0	14.8	0	0	0	0		Klebsiella_oxytoca	0	82.4	98.9	83.5	74.1	13.2		Propionibacterium_sp_HGH0353_rel	0	0	0	0	6.7
			Staphylococcus_epidermidis	0	16.7	42.8	0	17.5	0	4.6	0	0	0	0	0											Propionibacterium sp.	104.9	44.9	16.8	25.7	13.4	9.3
																										Staphylococcus_aureus	20.4	0	0	0	0	0
	alanine degradation (racemase pathway)		Enterobacteriales sp.	0	0	0	0	0	9.8	0	0	0	0	0	0		Enterobacter sp.	0	0	14.6	0	11.9	0	0		Klebsiella_oxytoca	0	3.7	4.4	5.2	0	0		Klebsiella_pneumoniae	3.8	4.8	1.6	0	0
			Escherichia_coli	0	0	0	0	0	0	0	0	0	0	33.4	0		Klebsiella_oxytoca_II	0	0	0	0	1.9	8.4	0
	proline degradation (glutamate pathway)		Enterobacteriales sp.	0	0	0	0	0	105.8	6.6	0	0	0	1.8	0		Enterobacter sp.	0	29.8	85.8	0	67.8	4.5	5.6		Enterobacter sp.	0	0	0	1.2	0	15.1		Bacteroides sp.	0	0	0	8.2	13.6
			Escherichia_coli	0	0	0	0	0	0.7	0	0	0	0	44	0		Klebsiella_oxytoca_II	0	0	3.8	0	24.9	97.1	0		Klebsiella_oxytoca	0	38.6	40.2	48.8	26	0.6		Escherichia_coli	0.6	0.7	0	0	0
			Klebsiella_pneumoniae	0	0	0	0	0	0.7	0	0	0	0	4.7	0											Propionibacterium sp.	10.6	0	0	0	0	0		Klebsiella_pneumoniae	7.7	9.6	3.2	0	0
			Staphylococcus_epidermidis	0	0	4.4	0	0	0	0	0	0	0	0.6	0											Staphylococcus_aureus	1.5	0	0	0	0	0
	valine degradation		Enterobacteriales sp.	0	0	0	0	0	11.6	0	0	0	0	0	0		Enterobacter sp.	0	6.1	46.3	0	0	0	0		Klebsiella_oxytoca	0	20.1	24.3	23.8	0	0		Klebsiella_pneumoniae	37.9	20.3	12.9	0	0
			Escherichia_coli	0	0	0	0	0	0	0	0	0	0	66.9	0		Enterococcus_faecalis_II	0	0	0	29.9	0	0	0
			Klebsiella_pneumoniae	0	0	0	0	0	0	0	0	0	0	9.8	0		Klebsiella_oxytoca_II	0	0	20.9	0	0	29.4	0
	isoleucine degradation		Escherichia_coli	0	0	0	0	0	0	0	0	0	0	57.4	0		Enterobacter sp.	0	6.1	54.1	0	19.7	0	0		Clostridium_sporogenes	0	0	0	0	0	45.9		Klebsiella_pneumoniae	9.6	10.6	9.3	0	0
			Klebsiella_pneumoniae	0	0	0	0	0	0	0	0	0	0	7.7	0		Klebsiella_oxytoca_II	0	0	2.6	0	0	15.7	0		Klebsiella_oxytoca	0	10.9	14	11.4	0	0
	methionine degradation (cysteine pathway)		Enterococcus faecalis	0	12.5	13.1	7.5	0	5.9	6.9	0	0	0	0	0		Enterobacter sp.	0	0	0	0	27.2	0	0		Klebsiella_oxytoca	0	29	22.7	29.3	19	0		Bacteroides sp.	0	0	0	3.3	6
			Escherichia_coli	0	0	0	0	0	0	0	0	0	18.8	0	0		Klebsiella_oxytoca_II	0	0	8.1	0	32.3	23.8	0										Bifidobacterium_longum	0	0	0	11.2	5.1
			Veillonella sp.	0	0	0	0	0	0	12.3	10.8	0	0	0	0																			Eggerthella sp.	0	0	0	0	1.5
																																		Klebsiella_pneumoniae	54	80.1	44.3	0	3.4
	methionine degradation (mercaptan pathway)		Enterobacteriales sp.	0	0	0	0	0	1.7	0	0	0	0	0	0																			Anaerococcus_vaginalis	0	0	0	21.8	5.7
	cysteine degradation		Escherichia_coli	0	0	0	0	0	0	0	0	0	3	1.6	0		Enterobacter sp.	0	0	1.8	0	0	0	0		Clostridium_sporogenes	0	0	0	0	2.3	9.4		Clostridium_perfringens	0	0	2.3	0	0
																	Klebsiella_oxytoca	0	0	3.4	0	0	11.4	0		Klebsiella_oxytoca	0	2.4	0	0	0	0		Klebsiella_pneumoniae	7.7	8	4.2	0	0
																	Klebsiella_oxytoca_II	0	0	2.6	0	0	12.6	0										Proteus_mirabilis	0	0	0	0	1.4
	serine degradation		Clostridium sp.	0	0	0	0	0	0	0	13.4	22.9	40.7	0	0		Clostridium_II sp.	0	0	0	0	0	0	1.4		Enterobacter sp.	0	0	1.4	3.1	0	19.4		Anaerococcus_vaginalis	0	0	0	1.8	0
			Dermabacter_HFH0086	0	0	0	0	0	0	0	0	4.4	0	0	0		Enterobacter sp.	0	8.7	70.1	0	38.5	10.9	2.4		Klebsiella_oxytoca	0	22.2	32.5	24.5	27.6	1.4		Bifidobacterium_breve	0	0	0	6.8	8.5
			Enterobacteriales sp.	0	0	0	0	0	8.9	2	0	0	0	0	0		Enterococcus_faecalis_II	0	0	0	33.5	0	0	0		Propionibacterium sp.	12.4	8.1	0.9	7.5	3.3	0		Clostridium_perfringens	0	0	59.9	0	0
			Enterococcus faecalis	20.6	26.8	97.2	2.2	0	2.8	1	0	0	0	0	0		Klebsiella_oxytoca	0	0	2	0	7.3	7.2	0										Escherichia_coli	0	0	10.6	0.9	1.4
			Escherichia_coli	0	0	0	0	0	0	0	0	6.8	44.7	12.8	21.2		Klebsiella_oxytoca_II	0	0	1.1	0	30.3	57.9	0										Klebsiella_pneumoniae	39.9	50.8	16.6	1.9	0
			Klebsiella_pneumoniae	0	0	0	0	0	0	0	0	0	0	0.7	0		Propionibacterium sp.	0	0	1.4	0	0	0	0										Peptostreptococcus_rel	0	0	0	0	0.9
			Lactobacillales sp.	0	0	0	0	0	0	0	0	0	0	7.1	0																			Propionibacterium_sp_HGH0353_rel	0	0	0	0	0.9
			Propionibacterium sp.	0	0	0	0	3	13.9	3.1	0	5.8	0	0	0
			Staphylococcus_epidermidis	0	0	8	4.5	3	1.1	0	0	0	0	0	0
			Veillonella sp.	0	0	0	0	0	0	1	0	0	0	0	0
	threonine degradation (glycine pathway)		Clostridium sp.	0	0	0	0	0	0	0	40.1	48.6	32.9	0	0		Clostridium_difficile	0	0	0.9	0	0	0	110		Clostridium_sporogenes	0	0	37.1	1.4	63.7	155.5		Actinomycetales sp.	0	0	0	0.7	0
			Dermabacter_HFH0086	0	0	0	0	0	0	0	0	0.8	9.6	0	0		Clostridium_II sp.	0	0	0	0	0	0	52.2		Enterobacter sp.	0	273.3	310.3	281.5	201	268.7		Anaerococcus_vaginalis	0	0	0	16.2	2.9
			Enterobacteriales sp.	0	0	0	0	0.9	329.8	90.9	0	0	0	0	0		Enterobacter sp.	12.3	164.5	431.1	3.6	418.4	46.3	89.4		Enterococcus_faecalis	0	0	0	0	0	24		Bacteroides sp.	0	0	0	5.8	28.9
			Enterococcus faecalis	199.7	106.2	112.4	92.5	43.4	73.6	101.4	29.8	4	18.5	3.7	0.7		Enterococcus_faecalis_II	0	0	0	90.1	0	0	2.8		Klebsiella_oxytoca	14	457.2	532.3	518.6	386.6	140.9		Bifidobacterium_breve	0	0	0	122.1	164.3
			Escherichia_coli	0.9	0	0	0	0	2.5	0	0	29.3	302.2	371.3	125		Enterococcus_faecium	48.5	0	2.5	56.5	0	0	0.3		Propionibacterium sp.	22.8	5.4	1	1.9	0	0.7		Bifidobacterium_longum	0	0	0	68.5	55.3
			Klebsiella_pneumoniae	0	0	0	0	0	1.5	0	0	72.8	53.4	59.4	0		Klebsiella_oxytoca	0	6.3	3	0	0	0	0		Staphylococcus_aureus	1.5	0	0	0	0	0		Clostridium sp.	0	0	51.4	0	0
			Lactobacillales sp.	14.9	1.3	0.7	6.1	0.6	0.6	3.9	0	0	0.9	51	14.1		Klebsiella_oxytoca_II	0	73.5	217.8	0	422.9	484.5	203										Clostridium_perfringens	0	30.7	73.8	0	0
			Propionibacterium sp.	0	0	0	1.7	5.9	18.4	9.1	5.9	2.4	0	0	0		Propionibacterium sp.	0	0	1.8	0	0	0	0										Enterococcus_faecalis	26.3	14.9	0.5	1.9	2.1
			Staphylococcus_epidermidis	1.2	18.1	26.4	21.7	18	19.8	8.1	0	0	1	0	0		Staphylococcus_epidermidis	3.6	0	0	0.3	0	0	0										Enterococcus_faecium	0.3	0.4	0	0	21.5
			Streptococcus_lutetiensis	0	0	0	0	0	0	0	3.6	111.5	97.3	0	0		Streptococcus_anginosus	0	0	0.9	0	0	0	59.9										Escherichia_coli	15.8	9.5	30.4	27.3	17.6
																	Veillonella_sp_oral_taxon_158_rel	0	0	0	0	0	0	2.3										Finegoldia_magna	0	0	0	15.5	13.7
																																		Klebsiella_pneumoniae	674.7	720.4	510.3	83.3	53.1
																																		Lactobacillus_rhamnosus_rel	0	0	0	0	6.9
																																		Propionibacterium_sp_HGH0353_rel	0	0	0	0	3.1
																																		Proteus_mirabilis	0.4	0	0	1	2.2
	threonine degradation (formate pathway)		Enterobacteriales sp.	0	0	0	0	0	340.1	0	0	0	0	0	0		Clostridium_II sp.	0	0	0	0	0	0	25.8		Clostridium_sporogenes	0	0	0	0	0	16.9		Bifidobacterium_breve	0	0	0	301.1	388.5
			Escherichia_coli	0	0	0	0	0	0	0	0	132.6	911.5	291.5	324.9		Enterobacter sp.	60.9	367.7	1062.2	0	772.8	79.9	275.8		Enterobacter sp.	0	0	62.7	46	27	313.4		Bifidobacterium_longum	0	0	0	286.9	173.6
			Klebsiella_pneumoniae	0	0	0	0	0	0	0	0	124.2	185.2	157.7	29.8											Haemophilus_parainfluenzae	60.8	0	0	0	0	0		Clostridium_perfringens	0	50	136.2	4.4	0
			Streptococcus_lutetiensis	0	0	0	0	0	0	0	0	193.9	0	0	0											Klebsiella_oxytoca	0	724.8	809.2	697.3	721.2	0		Escherichia_coli	31.9	39.1	165.5	70.3	41.8
																										Staphylococcus_aureus	51.8	0	36.2	0	0	0		Klebsiella_pneumoniae	158	207.7	170.1	0	0
	asparagine degradation		Enterobacteriales sp.	0	0	0	0	0	8.3	0	0	0	0	0	0		Enterobacter sp.	0	3.6	12.8	0	10.1	0	2.3		Enterobacter sp.	0	0	0	0	0	1.4		Bacteroides sp.	0	0	0	5.8	2.4
			Enterococcus faecalis	2.2	0	3	0	0	0	0	0	0	0	0	0		Enterococcus_faecalis_II	0	0	0	0.9	0	0	0		Haemophilus_parainfluenzae	26.8	0	0	0	0	0		Clostridium_perfringens	0	0	3.3	0	0
			Escherichia_coli	0	0	0	0	0	0	0	0	18.6	145.9	95.2	49.8		Haemophilus_parainfluenzae	0	0	0	0	0	0.9	0		Klebsiella_oxytoca	0	23.7	16.7	21.9	14.7	0		Escherichia_coli	0	0	27.1	21.7	4
			Lactobacillales sp.	0	0	0	0	0	0	0	0	0	0	1.1	0		Klebsiella_oxytoca	0	0	0	0	0.6	1.8	0		Propionibacterium sp.	6.7	0.9	0	0	0	0		Klebsiella_pneumoniae	1	5	0	0	0
			Propionibacterium sp.	0	0	0	0	0	1.7	0	0	0	0	0	0		Klebsiella_oxytoca_II	0	0	0	0	4	18.6	0										Proteus_mirabilis	0	0	0	0.5	1.2
			Veillonella sp.	0	0	0	0	0	0	2	0	0	0	0	0
	glutamine degradation (ammonia pathway)		Clostridium sp.	0	0	0	0	0	0	0	4.1	6.4	5.4	0	0		Klebsiella_oxytoca_II	0	0	10.4	0	0	18.6	4.6		Klebsiella_oxytoca	0	0	2.8	0	6.6	11.2		Clostridium_perfringens	0	0	3.2	0	0
			Escherichia_coli	0	0	0	0	0	0	0	0	0	46.2	45.6	23.6
	cysteine degradation (mercaptopyruvate pathway)		Clostridium sp.	0	0	0	0	0	0	0	9.4	11.7	14	0	0		Clostridium_II sp.	0	0	0	0	0	0	12.8		Clostridium_sporogenes	0	0	38.2	5.6	51.6	61.1		Actinomycetales sp.	0	0	0	3.4	0
			Enterobacteriales sp.	0	0	0	0	0	67.5	5.4	0	0.4	1.5	2.1	0.7		Enterobacter sp.	5.1	53.3	236.4	0	145	24.6	39.3		Enterobacter sp.	0	0	20.5	25.3	7.9	184.5		Bacteroides sp.	0	0	0	0	5.7
			Escherichia_coli	0	0	0	0	0	0	0	0	3.3	52.6	63	25.6		Klebsiella_oxytoca_II	0	0	22.4	0	53.9	74.4	12		Haemophilus_parainfluenzae	18.7	0	0	0	0	0		Bifidobacterium_breve	0	0	0	11.1	20.3
			Klebsiella_pneumoniae	0	0	0	0	0	0	0	0	24.8	19.9	21.4	0											Klebsiella_oxytoca	0	92.8	93.4	104.4	90.7	21.1		Bifidobacterium_longum	0	0	0	12.8	11.5
			Lactobacillales sp.	0	0	0	0	0	0	0	0	0	0	1.6	0																			Clostridiales sp.	0	0	0	6.7	5.3
			Veillonella sp.	0	0	0	0	0	0	2.3	0	0	0	0	0																			Clostridium sp.	0	0	7.5	0	0
																																		Clostridium_perfringens	0	5.8	18.6	0	0
																																		Escherichia_coli	0.7	1.1	10.3	7.8	0
																																		Klebsiella_pneumoniae	50.9	56.2	42	10	3.4
																																		Peptostreptococcus_rel	0	0	0	5.5	17.4
																																		Proteus_mirabilis	0	0	0.3	0	0
	glutamine degradation (oxoglutarate pathway)		Clostridium sp.	0	0	0	0	0	0	0	19.4	21.2	10.5	0	0.9		Clostridium_II sp.	0	0	0	0	0	0	10		Clostridium_sporogenes	0	0	0	0	4.1	17.5		Anaerococcus_vaginalis	0	0	0	1	0
			Enterobacteriales sp.	0	0	0	0	0	21.3	0	0	0	0	0	0		Enterobacter sp.	0	7.4	31.2	0	21.8	0.8	3.3		Enterobacter sp.	0	3.3	4.1	3.2	2.9	9.4		Bacteroides sp.	0	0	0	0.5	2.9
			Enterococcus faecalis	0	0	0	1.6	0	0	0	0	0	0	0	0		Klebsiella_oxytoca	0	0	1	0	0.8	1	0		Klebsiella_oxytoca	0	55.4	58.6	64	52.9	3.5		Bifidobacterium_breve	0	0	0	76	82.5
			Escherichia_coli	0	0	0	0	0	0.4	0	0	0	32.2	29.9	6		Klebsiella_oxytoca_II	0	0	6.1	0	29.8	9	0		Propionibacterium sp.	2.7	0	0	0	0	0		Bifidobacterium_longum	0	0	0	20.2	15.2
			Klebsiella_pneumoniae	0	0	0	0	0	2.4	0	0	0	3.2	16.4	0.5		Veillonella_sp_oral_taxon_158_rel	0	0	0	0	0	0	1.7										Clostridiales sp.	0	0	0	1.2	0.5
			Propionibacterium sp.	0	0	0	1.6	1.5	2.5	0	0	0	0	0	0																			Clostridium sp.	0	0	16.4	0	0
			Streptococcus_lutetiensis	0	0	0	0	0	0	0	0	8.5	3.9	0	0																			Clostridium_perfringens	0	5.1	1.6	0	0
			Veillonella sp.	0	0	0	0	0	0	6	3.6	0	0	0	0																			Enterococcus_faecalis	0	0	0	0	0.5
			Veillonella_partial	0	0	0	0	0	0	2.5	0	0	0	0	0																			Escherichia_coli	0	0	0.6	0	0
																																		Klebsiella_pneumoniae	23	31.3	23.1	1.7	0
	arginine degradation (agmatine deiminase pathway)																																	Bacteroides sp.	0	0	0	6.6	11.6
	arginine degradation (AST/succinyltransferase pathway)		Enterobacteriales sp.	0	0	0	0	0	1.4	0	0	0	0	0	0		Klebsiella_oxytoca_II	0	0	0	0	0	2.4	0
			Escherichia_coli	0	0	0	0	0	0	0	0	0	0	19.3	0
	lysine degradation (cadaverine pathway)		Enterobacteriales sp.	0	0	0	0	0	3.4	0	0	0	0	0	0		Enterobacter sp.	0	0	8.7	0	5	0	0		Clostridium_sporogenes	0	0	0	0	9.9	19.9		Clostridium_perfringens	0	0	8.4	0	0
			Escherichia_coli	0	0	0	0	0	0	0	0	0	0	13.1	47.8		Klebsiella_oxytoca	0	0	0.5	0	0	0	0		Enterobacter sp.	0	0	0	0	0	2.8		Escherichia_coli	0	1.9	2.1	0	0
			Klebsiella_pneumoniae	0	0	0	0	0	0	0	0	0	0	52.8	0		Klebsiella_oxytoca_II	0	3.7	10.4	0	27.1	5.5	0		Klebsiella_oxytoca	0	36.9	54.1	42.2	34.1	0		Klebsiella_pneumoniae	270.7	281.7	157.2	11.6	0
	histidine degradation		Enterobacteriales sp.	0	0	0	0	0	10.2	0	0	0	0	0	0		Enterobacter sp.	0	2.2	26.6	0	13.1	2	0		Enterobacter sp.	0	0	1.6	1.1	0	6.2		Klebsiella_pneumoniae	0	7.7	0	0	0
			Lactobacillales sp.	0	0	0	0	0	0	0	0	0	0	74.8	0		Klebsiella_oxytoca_II	0	0	6.4	0	6.1	56.9	0		Klebsiella_oxytoca	0	9.8	20.5	11.3	7.5	4		Peptoniphilus_harei_rel	0	0	0	0	6.2
			Propionibacterium sp.	0	0	0	0	0	20.5	0	0	0	0	0	0											Propionibacterium sp.	18.9	0	0	0	0	0
	4-aminobutyrate degradation		Enterobacteriales sp.	0	0	0	0	0	60.9	0	0	0	0	0	0		Enterobacter sp.	0	0	83.1	0	36.9	0	0		Klebsiella_oxytoca	0	83.3	151.7	91.9	72.3	0		Klebsiella_pneumoniae	25.1	25.5	21.3	0	0
			Escherichia_coli	0	0	0	0	0	0	0	0	0	10.8	229.4	0
			Klebsiella_pneumoniae	0	0	0	0	0	0	0	0	0	0	54.3	0
	arginine degradation (agmatinase pathway)		Enterobacteriales sp.	0	0	0	0	0	18.7	0	0	0	0	0	0		Enterobacter sp.	0	7.8	56.9	0	32.9	0	0		Klebsiella_oxytoca	0	45.7	52.8	36.1	41	0
			Escherichia_coli	0	0	0	0	0	0	0	0	0	0	47	0		Klebsiella_oxytoca_II	0	0	4.1	0	44.3	62.6	0
carbohydrate degradation	trehalose degradation		Enterobacteriales sp.	0	0	0	0	0	52.5	1.6	0	0	0	0	0		Enterobacter sp.	0	19.2	64.6	0	30.8	4.2	1.9		Enterobacter sp.	0	0	0.5	3.5	0	22.4		Klebsiella_pneumoniae	1.9	0.9	0	0	0
			Escherichia_coli	0	0	0	0	0	0	0	0	0	0.6	38.7	0		Klebsiella_oxytoca	0	0	1.1	0	0	0	0		Klebsiella_oxytoca	0	25.6	47.2	35.6	24.5	5.2
			Klebsiella_pneumoniae	0	0	0	0	0	0	0	0	0	2.4	7.8	0		Klebsiella_oxytoca_II	0	1.4	19.8	0	60.2	77.3	4.2		Propionibacterium sp.	7.7	0	0	0	0	0
			Propionibacterium sp.	0	0	0	0	1.2	5.6	0	0	0	0	0	0
	sucrose degradation		Klebsiella_pneumoniae	0	0	0	0	0	0	0	0	0	0	13.6	0		Klebsiella_oxytoca_II	0	0	10.5	0	15.8	0	33.4		Klebsiella_oxytoca	0	7.2	8.8	11.2	7.6	0		Bifidobacterium_breve	0	0	0	33.3	21.3
																																		Bifidobacterium_longum	0	0	0	22	8.6
																																		Klebsiella_pneumoniae	6.3	10.8	4.9	0	0
	lactose and galactose degradation (PTS)		Lactobacillales sp.	0	0	0	0	0	0	0	0	0	0	60.7	0		Enterococcus_faecalis_II	0	0	0	33.5	0	0	0		Enterococcus_faecalis	0	0	0	0	0	112.7		Lactobacillus_rhamnosus_rel	0	0	0	0	25
			Staphylococcus_epidermidis	0	10.3	29	21.6	19.6	12.8	17.1	0	0	0	0	0		Enterococcus_faecalis_III	0	0	0	0	0	0	4.2		Staphylococcus_aureus	49.8	0	6.1	0	3.5	0
			Streptococcus_lutetiensis	0	0	0	0	0	0	0	0	162.4	97.4	0	0		Staphylococcus_aureus	2.1	0	0	0	0	0	0
																	Staphylococcus_epidermidis	5.4	0	0	0	0	0	0
																	Streptococcus_anginosus	0	0	0	0	0	0	65.3
	lactose degradation		Clostridium sp.	0	0	0	0	0	0	0	81	89	5.5	0	0		Clostridium_II sp.	0	0	0	0	0	0	703.8		Enterobacter sp.	0	0	0	0.5	0	7.2		Actinomycetales sp.	0	0	0	2.8	0
			Enterobacteriales sp.	0	0	0	0	0	362.8	8.6	0	0	0	0	0		Enterobacter sp.	0	7.6	33.8	0	17.8	0	0		Klebsiella_oxytoca	7.7	740.2	832.1	778.9	624.5	144.9		Bacteroides sp.	0	0	0	64.7	135.8
			Enterococcus faecalis	10.8	11.9	6.2	0	0	0	1.6	0	0	0	0	0		Enterococcus_faecalis_II	0	0	0	1.9	0	0	0		Propionibacterium sp.	2.4	0	0	0	0	0		Bifidobacterium_breve	0	0	0	733.3	1170.7
			Escherichia_coli	0	0	0	0	2.4	0	0	0	32.4	52.5	8.6	7.4		Enterococcus_faecium	35.2	0	9.5	48.6	0	0	0										Bifidobacterium_longum	0	0	0	481.7	578.4
			Klebsiella_pneumoniae	0	0	0	0	0	0	0	0	9.3	11.4	0	0		Klebsiella_oxytoca	0	10	39.8	0	12.6	0.6	0.5										Clostridium sp.	0	0	8.4	0	0
			Lactobacillales sp.	0	0	0	0	0	0	0	0	0	0	32.7	0		Klebsiella_oxytoca_II	0	33.8	297.1	0	856.7	641.7	66.8										Clostridium_perfringens	0	90.3	351	0.9	0
			Propionibacterium sp.	0	0	0	0	0	1.1	0	0	0	0	0	0																			Enterococcus_faecium	0	0	0	0	20.7
																																		Klebsiella_pneumoniae	667.5	1014.3	686.9	125.6	85.2
	maltose degradation		Enterococcus faecalis	0	3.6	0	0	0	0	0	0	0	0	0	0		Enterococcus_faecalis_II	0	0	0	3.8	0	0	0
			Lactobacillales sp.	0	0	0	0	0	0	0	0	0	0	5.4	0
	melibiose degradation		Escherichia_coli	0	0	0	0	0	0	0	0	0	43.8	24.4	24.1		Enterococcus_faecium	11.5	0	5.9	19.5	0	0	0		Klebsiella_oxytoca	0	31.2	26.4	30	32.2	1.9		Bacteroides sp.	0	0	0	1.8	4.2
			Klebsiella_pneumoniae	0	0	0	0	0	0	0	0	54.2	105.6	42.2	0		Klebsiella_oxytoca	0	0	0	0	2.8	0.5	0		Propionibacterium sp.	6.2	0	0	0	0	1.4		Bifidobacterium_breve	0	0	0	11.9	24.3
			Streptococcus_lutetiensis	0	0	0	0	0	0	0	0	9.6	4.4	0	0		Klebsiella_oxytoca_II	0	0	11.4	0	50.7	225.8	29.7										Bifidobacterium_longum	0	0	0	35.9	15.7
																																		Clostridium_perfringens	0	0	21.9	0	0
																																		Enterococcus_faecium	0	0	0	0	2.3
																																		Escherichia_coli	0	0	64.2	0	0
																																		Klebsiella_pneumoniae	687	678.9	427.6	53.5	28.2
	sucrose degradation (Actinobacteria)		Enterobacteriales sp.	0	0	0	0	0	35.9	0	0	0	0	0	0		Enterobacter sp.	0	19.4	50	0	39	0	0		Enterobacter sp.	0	0	0	0	0	19		Bifidobacterium_breve	0	0	0	70.1	90.7
			Escherichia_coli	0	0	0	0	0	0	0	0	0	31.8	43.1	0		Klebsiella_oxytoca_II	0	0	39.5	0	63.6	88.8	0		Klebsiella_oxytoca	0	92.5	122.7	120.5	84.5	46.8		Bifidobacterium_longum	0	0	0	43.3	26.2
			Klebsiella_pneumoniae	0	0	0	0	0	0	0	0	0	27.8	26.3	0																			Klebsiella_pneumoniae	67.4	69.2	54.4	0	0
			Streptococcus_lutetiensis	0	0	0	0	0	0	0	0	44.2	32.9	0	0
	arabinose degradation		Enterobacteriales sp.	0	0	0	0	0	8.9	0	0	0	0	0	0		Enterobacter sp.	0	6.4	24.1	0	26.2	2.2	21.8		Enterobacter sp.	0	0	0	10.4	0	14.9		Actinomycetales sp.	0	0	0	0.5	0
			Escherichia_coli	0	0	0	0	0	0	0	0	0	11.8	6.4	16.8											Klebsiella_oxytoca	0	33.1	32.9	31.1	27.4	1.4		Bacteroides sp.	0	0	0	7.2	10.4
			Klebsiella_pneumoniae	0	0	0	0	0	0	0	0	2.5	0	0	0																			Bifidobacterium_longum	0	0	0	93.7	62
																																		Clostridium sp.	0	0	1.9	0	0
																																		Klebsiella_pneumoniae	30.9	22.9	15.9	7.2	4.7
	xylose degradation		Escherichia_coli	0	0	0	0	0	0	0	0	0	11.3	11.4	5.8		Enterobacter sp.	0	0	14.5	0	6.5	0	0		Klebsiella_oxytoca	0	17.3	16.2	21.6	16.4	0		Bifidobacterium_longum	0	0	0	26.8	11
			Lactobacillales sp.	0	0	0	0	0	0	0	0	0	0	15.3	0		Klebsiella_oxytoca_II	0	0	0	0	9.3	15.4	0										Klebsiella_pneumoniae	22.1	23.9	14.4	0	0
	galactose degradation (Leloir pathway)		Enterobacteriales sp.	0	0	0	0	0	40	2.6	0	0	0	0	0		Clostridium_II sp.	0	0	0	0	0	0	59.2		Enterobacter sp.	0	4.6	6.5	20.6	4.4	38.6		Actinomycetales sp.	0	0	0	3.9	0
			Enterococcus faecalis	20.1	38.6	39.9	16.2	12.6	16.6	16	2.1	0	3.8	0	0		Enterobacter sp.	0	43.8	119.2	0	87.8	0	23.1		Haemophilus_parainfluenzae	4.6	0	0	0	0	0		Bacteroides sp.	0	0	0	11.9	22
			Escherichia_coli	0	0	0	0	0	0	0	0	2.6	29.3	22.6	8.9		Enterococcus_faecalis_II	0	0	0	12.4	0	0	0		Klebsiella_oxytoca	3.9	287.4	332.5	358.8	288.8	146.5		Bifidobacterium_breve	0	0	0	74.5	141.6
			Klebsiella_pneumoniae	0	0	0	0	0	0	0	0	17	21	0	0		Enterococcus_faecium	13.6	0	0	14.2	0	0	0		Propionibacterium sp.	33.9	18.8	0	0	0	0		Bifidobacterium_longum	0	0	0	70	40.7
			Lactobacillales sp.	0	0	0	0	0	0	0	0	0	0	7.1	0		Klebsiella_oxytoca_II	0	18.1	99.2	0	298.9	186.6	37.6										Clostridium sp.	0	0	12	0	0
			Propionibacterium sp.	0	0	0	9.6	13.9	26.1	6.8	0	7.4	0	0	0																			Clostridium_perfringens	0	15.2	63.1	0	0
			Streptococcus_lutetiensis	0	0	0	0	0	0	0	0	22.5	8	0	0																			Enterococcus_faecalis	3.8	0	0	0	0
																																		Enterococcus_faecium	0	0	0	0	3.1
																																		Escherichia_coli	0	0.5	7.8	0	0
																																		Klebsiella_pneumoniae	124.7	176.1	130.4	33.5	24
	alpha-D-glucose and alpha-D-glucose 1-phosphate degradation		Enterobacteriales sp.	0	0	0	0	0	50	0	0	0	0	0	0		Enterobacter sp.	0	22.4	58.3	0	44.2	0	14.6		Enterobacter sp.	0	0	3.3	5	0	21.3		Escherichia_coli	0	0	6.3	5.5	0
			Escherichia_coli	0	0	0	0	0	0	0	0	0	21.6	44.3	14.8		Klebsiella_oxytoca_II	0	0	28.9	0	45.5	69.3	0		Klebsiella_oxytoca	0	70	93.4	88.4	64.4	35.4		Klebsiella_pneumoniae	55.1	61.3	46	7.2	0
			Klebsiella_pneumoniae	0	0	0	0	0	0	0	0	18.2	21.9	16.5	0
	fructose degradation		Enterobacteriales sp.	0	0	0	0	0	3.9	0	0	0	0	0	0		Enterobacter sp.	0	0	2	0	8.8	0	0		Klebsiella_oxytoca	0	4.9	3.2	5.2	3.3	0		Klebsiella_pneumoniae	13.4	9.4	11.2	0	0
			Enterococcus faecalis	13.1	4.8	0	0	0	0	0	0	0	0	0	0		Enterococcus_faecalis_II	0	0	0	1.4	0	0	0
			Escherichia_coli	0	0	0	0	0	0	0	0	0	3	6.7	0		Klebsiella_oxytoca_II	0	0	4.4	0	8.2	12.7	1.4
			Klebsiella_pneumoniae	0	0	0	0	0	0	0	0	0	3	3.5	0		Streptococcus_anginosus	0	0	0	0	0	0	8.9
			Staphylococcus_epidermidis	0	0	1.2	0	0	0	0	0	0	0	0	0
			Streptococcus_lutetiensis	0	0	0	0	0	0	0	0	16.9	4	0	0
	rhamnose degradation		Escherichia_coli	0	0	0	0	0	0	0	0	0	0	0	20.7
	ribose degradation		Enterococcus faecalis	49.5	42.3	69.5	17.4	8.2	35.6	23.5	0	0	0	0	0		Enterobacter sp.	0	2.8	15.2	0	2.3	0	0		Enterobacter sp.	0	0	0	0.7	0	4.7		Escherichia_coli	0	0	0.9	0	0
			Escherichia_coli	0	0	0	0	0	0	0	0	0.7	7.2	17.4	9.5		Enterococcus_faecalis_II	0	0	0	3.4	0	0	0		Klebsiella_oxytoca	0	16.9	16.6	20.8	17.6	4.7		Klebsiella_pneumoniae	13.6	18.7	9	0	0
			Klebsiella_pneumoniae	0	0	0	0	0	0	0	0	2.5	3.6	2.5	0		Klebsiella_oxytoca	0	1.4	0	0	0	0	0		Propionibacterium sp.	12.9	0	0	0	0	0
			Propionibacterium sp.	0	0	0	0	2.4	5.6	0	0	0	0	0	0		Klebsiella_oxytoca_II	0	1.4	7.6	0	24.8	39.5	8.8
	mannose degradation		Enterobacteriales sp.	0	0	0	0	0	34.6	0	0	0	0	0	0		Clostridium_II sp.	0	0	0	0	0	0	6		Enterobacter sp.	0	0	4	8.9	1.4	30.6		Bacteroides sp.	0	0	0	0	4.2
			Enterococcus faecalis	26.2	53	46.8	32.1	16.2	17.9	18.4	8.2	0	5.4	0	0		Enterobacter sp.	0	21.3	42.9	0	43.5	3	7.1		Enterococcus_faecalis	0	0	0	0	0	3.8		Clostridium sp.	0	0	16.4	0	0
			Escherichia_coli	0	0	0	0	0	0	0	0	6.9	35.5	36.5	9.7		Enterococcus_faecalis_II	0	0	0	56.8	0	0	0		Klebsiella_oxytoca	0	35.8	42.7	43	39.3	14.7		Clostridium_perfringens	0	4.7	26.2	0	0
			Klebsiella_pneumoniae	0	0	0	0	0	0	0	0	8.1	15.7	6.2	0		Enterococcus_faecium	0	0	0	2.4	0	0	0		Propionibacterium sp.	10.6	0.9	0	0	0	0		Enterococcus_faecalis	23.5	4.7	0	0	0
			Lactobacillales sp.	0	0	0	0	0	0	0	0	0	0	18.3	0		Klebsiella_oxytoca	0	1.7	5.3	0	0	0	0										Escherichia_coli	0	0	8.8	0	0
			Propionibacterium sp.	0	0	0	3.8	6.9	19	2.5	0	1.6	0	0	0		Klebsiella_oxytoca_II	0	6.8	23.1	0	28.6	29.6	12.9										Klebsiella_pneumoniae	33.2	36.5	37.5	14.5	10.8
			Streptococcus_lutetiensis	0	0	0	0	0	0	0	0	18.6	8.3	0	0		Streptococcus_anginosus	0	0	0	0	0	0	3.3										Lactobacillus_rhamnosus_rel	0	0	0	0	0.9
	starch degradation		Escherichia_coli	0	0	0	0	0	0	0	0	0	0	80.4	0		Enterobacter sp.	0	0	24.8	0	18.6	2.2	0		Klebsiella_oxytoca	0	46.9	58.6	50.5	43.4	0		Bacteroides sp.	0	0	0	53	61.8
			Klebsiella_pneumoniae	0	0	0	0	0	0	0	0	0	0	86.8	0		Klebsiella_oxytoca_II	0	0	0	0	86	130.2	0		Propionibacterium sp.	44	9.2	0	6.1	0	0		Clostridium sp.	0	0	11.5	0	0
			Propionibacterium sp.	0	0	0	0	10.7	19.5	0	0	0	0	0	0		Propionibacterium sp.	0	0	1.8	0	0	0	0										Clostridium_perfringens	0	11.4	14.9	0	0
																																		Klebsiella_pneumoniae	132.5	172.4	123.2	18.4	0
	pectin degradation - 5-dehydro-4-deoxy-D-glucuronate degradation		Enterobacteriales sp.	0	0	0	0	0	7.9	0	0	0	0	0	0		Enterobacter sp.	0	0	15.2	0	8.1	0	0		Klebsiella_oxytoca	0	17.1	16.5	16.4	9.4	0		Bacteroides sp.	0	0	0	4.2	7.1
																	Klebsiella_oxytoca_II	0	0	0	0	0	16.8	0										Klebsiella_pneumoniae	13.7	15.1	12	0	0
	glycogen metabolism		Clostridium sp.	0	0	0	0	0	0	0	5.5	0	0	0	0		Enterobacter sp.	0	10.6	41.7	0	33.4	7.9	0		Enterobacter sp.	0	0	0	0	0	12.7		Bacteroides sp.	0	0	0	0	30.3
			Enterobacteriales sp.	0	0	0	0	0	45.7	0	0	0	0	0	0		Klebsiella_oxytoca_II	0	0	41.1	0	94.3	163.7	19.1		Klebsiella_oxytoca	0	72.5	80.4	82.8	59.4	19		Bifidobacterium_breve	0	0	0	59.4	82.7
			Escherichia_coli	0	0	0	0	0	0	0	0	1.4	20.6	60.6	8.6		Propionibacterium sp.	0	0	3.2	0	0	0	0		Propionibacterium sp.	50.9	11.5	3.2	5.1	0	2		Bifidobacterium_longum	0	0	0	59.8	35.5
			Klebsiella_pneumoniae	0	0	0	0	0	0	0	0	12.3	14.8	49.7	0		Streptococcus_anginosus	0	0	0	0	0	0	7.6										Clostridium sp.	0	0	14.3	0	0
			Propionibacterium sp.	0	0	0	0	8.6	19.9	0	0	6.2	0	0	0																			Clostridium_perfringens	0	15	10.8	0	0
																																		Klebsiella_pneumoniae	89.6	111.5	79.5	13.9	0
	glucarate degradation		Enterobacteriales sp.	0	0	0	0	0	3.9	0	0	0	0	0	0		Enterobacter sp.	0	1.3	10.9	0	10.4	0	0		Enterobacter sp.	0	0	0	0	0	1.4		Klebsiella_pneumoniae	11.4	13.8	10.6	0	0
			Escherichia_coli	0	0	0	0	0	0	0	0	0	0	9.9	2.7		Klebsiella_oxytoca_II	0	0	0	0	11.9	22.3	0		Klebsiella_oxytoca	0	20	21.3	22.7	17.7	5.5
	galactarate degradation		Escherichia_coli	0	0	0	0	0	0	0	0	0	6.5	0	3		Enterobacter sp.	0	0	6.7	0	3	0	0		Klebsiella_oxytoca	0	22.1	15.8	18.7	13.2	0		Klebsiella_pneumoniae	12.4	14.9	11.9	0	0
																	Klebsiella_oxytoca_II	0	0	10.1	0	10.3	19.4	0
	galactonate degradation		Escherichia_coli	0	0	0	0	0	0	0	0	0	0	2.6	0		Enterobacter sp.	0	0	8.5	0	6	0	0		Klebsiella_oxytoca	0	0	0	1.8	0	0		Klebsiella_pneumoniae	7.2	3.6	1.9	0	0
																	Klebsiella_oxytoca_II	0	0	0	0	0	2.2	0
	D-galacturonate degradation		Enterobacteriales sp.	0	0	0	0	0	59.2	0	0	0	0	0	0		Enterobacter sp.	0	14.3	120.4	0	69.9	0	28		Enterobacter sp.	0	0	0	20.4	0	27.5		Bacteroides sp.	0	0	0	0	6.4
			Escherichia_coli	0	0	0	0	0	0	0	0	0	25.9	44.9	102.2		Klebsiella_oxytoca_II	0	0	9.2	0	27	76.8	17.8		Klebsiella_oxytoca	0	63.4	49.2	52.8	39	3.4		Escherichia_coli	0	0	1.4	7.9	0
			Klebsiella_pneumoniae	0	0	0	0	0	0	0	0	0	1.4	0	2.4																			Klebsiella_pneumoniae	49.5	49.8	38.4	9.2	5.4
	ribitol degradation																Klebsiella_oxytoca_II	0	0	4.5	0	0	13.8	0										Klebsiella_pneumoniae	13.2	17.9	12.8	0	0
	sorbitol degradation (dehydrogenase)																Klebsiella_oxytoca_II	0	12.8	94.6	0	42.3	82	32		Clostridium_sporogenes	0	0	0	0	0	1.9
																	Propionibacterium sp.	0	0	3.6	0	0	0	0		Klebsiella_oxytoca	0	68.7	51.4	33.6	44.5	26.3
																										Propionibacterium sp.	58.4	8.8	0	5.2	2.8	1.9
	mannitol degradation		Enterobacteriales sp.	0	0	0	0	0	43	0	0	1.2	1.6	3.4	0		Enterobacter sp.	2.3	20.2	73.2	0	43.1	3	10.8		Enterobacter sp.	0	0	1.2	7.7	1.2	23.6		Escherichia_coli	0	1.1	1.6	1.6	0
			Enterococcus faecalis	6.8	48.9	0	0	0	0	0	0	0	0	0	0		Klebsiella_oxytoca	0	0	5.3	0	10.9	2.9	0.8		Klebsiella_oxytoca	0	35	51.5	49.5	30.5	7		Klebsiella_pneumoniae	33.7	32.6	22.2	14.8	2.8
			Escherichia_coli	0	0	0	0	0	0	0	0	1.2	51.6	32.5	8.4		Klebsiella_oxytoca_II	0	0	25.2	0	64.2	59.3	23.3										Lactobacillus_rhamnosus_rel	0	0	0	0	8.5
			Klebsiella_pneumoniae	0	0	0	0	0	0	0	0	7.7	6.2	7.7	0		Streptococcus_anginosus	0	0	0	0	0	0	0.9
	sorbitol degradation (phosphotransferase)/sorbose degradation		Enterococcus faecalis	7.4	16.7	13.6	0	1.7	0	0	0	0	0	0	0																			Actinomycetales sp.	0	0	0	4.8	0
			Escherichia_coli	0	0	0	0	0	0	0	0	0	0	1.6	0																			Bifidobacterium_breve	0	0	0	22.6	28.2
																																		Klebsiella_pneumoniae	0	0	0	1.4	0
	arabitol degradation																Klebsiella_oxytoca_II	0	0	0	0	2.4	16.6	0		Klebsiella_oxytoca	0	6.3	7	5.4	5.7	0		Klebsiella_pneumoniae	0	0	4.7	0	0
	galactitol degradation		Enterococcus faecalis	32.2	26.4	34.2	19.2	0	0	31.2	0	0	20.4	0	0		Enterobacter sp.	0	37.6	102.5	0	31.3	0	0		Enterobacter sp.	0	0	0	0	0	24.5		Enterococcus_faecalis	8.3	0	0	0	0
			Lactobacillales sp.	0	0	0	0	0	0	0	0	0	0	67.7	0		Enterococcus_faecalis_II	0	0	0	39.4	0	0	0		Klebsiella_oxytoca	0	181.5	198.7	0	156.3	0		Lactobacillus_rhamnosus_rel	0	0	0	0	19.7
			Staphylococcus_epidermidis	0	0	34.5	0	23.9	0	16.8	0	0	0	0	0
			Streptococcus_lutetiensis	0	0	0	0	0	0	0	0	107.2	58	0	0
	xylitol degradation																																	Bifidobacterium_longum	0	0	0	13.8	0
central metabolism	bifidobacterium shunt		Enterobacteriales sp.	0	0	0	0	0	95.9	0	0	0	0	0	0		Enterobacter sp.	0	53.6	158.9	0	139.6	0	0		Enterobacter sp.	0	0	0	62.9	0	71.7		Bifidobacterium_breve	0	0	0	646.8	737.6
			Escherichia_coli	0	0	0	0	0	0	0	0	0	73.7	120.3	0											Haemophilus_parainfluenzae	10.9	0	0	0	0	0		Bifidobacterium_longum	0	0	0	164.3	77
			Klebsiella_pneumoniae	0	0	0	0	0	0	0	0	0	15.4	16.5	0											Klebsiella_oxytoca	0	131.5	150.1	140.6	124.3	63.8		Clostridium_perfringens	0	0	48.2	0	0
																																		Klebsiella_pneumoniae	80.6	80.6	66.8	0	0
	Glycolysis (preparatory phase)		Clostridium sp.	0	0	0	0	0	0	0	50.4	47.4	61	0	0		Clostridium_II sp.	0	0	0	0	0	0	122.6		Clostridium_sporogenes	0	0	0	0	7.9	16.4		Actinomycetales sp.	0	0	0	28.3	0
			Enterobacteriales sp.	0	0	0	0	0	151.7	13.4	0	0	0	0	0		Enterobacter sp.	9.7	87.3	231.3	0	129.5	24.2	48.6		Enterobacter sp.	0	0	14.5	19.1	6.2	89		Anaerococcus_vaginalis	0	0	0	5.4	0
			Enterococcus faecalis	108.3	102.1	126.2	105.9	47.4	82.7	65.9	22.5	7.7	26.1	0	0		Enterococcus_faecalis_II	0	0	0	145.7	0	5.8	6.9		Enterococcus_faecalis	0	0	0	0	0	20.6		Bacteroides sp.	0	0	0	20.5	30.4
			Escherichia_coli	0	0	0	0	0	0	0	0	15.1	145.1	184.9	39.6		Enterococcus_faecium	21.6	0	5.5	29.4	0	0	3.9		Haemophilus_parainfluenzae	10.8	0	0	0	0	0		Bifidobacterium_breve	0	0	0	82.5	99.5
			Klebsiella_pneumoniae	0	0	0	0	0	0	0	0	31	29.9	33.2	0		Klebsiella_oxytoca_II	0	17.2	66.9	0	189	179.5	63.9		Klebsiella_oxytoca	0	244.4	305.9	287.6	238.6	104.1		Bifidobacterium_longum	0	0	0	26.2	18.9
			Lactobacillales sp.	1.8	0.9	0	0	0	0	0	0	0	1.4	54.1	9.6		Propionibacterium sp.	0	4.3	21.9	0	0	0	0		Propionibacterium sp.	149.7	79.9	36.3	44.7	25.7	29.2		Clostridium sp.	0	0	69.9	0	0
			Propionibacterium sp.	0	0	0	78.9	103.1	162.5	56.6	28.1	49.5	5.6	0	0		Streptococcus_anginosus	0	0	0	0	0	0	69.5		Staphylococcus_aureus	16.4	0	2.3	0	0	0		Clostridium_perfringens	0	82.9	197.4	9.5	0
			Staphylococcus_epidermidis	0	0	23.6	20.7	0	10.4	11	0	0	0	0	0																			Enterococcus_faecalis	47.1	18.4	4.9	5	0
			Streptococcus_lutetiensis	0	0	0	0	0	0	0	4.1	216	183.6	0	0																			Enterococcus_faecium	0	0	0	0	11
																																		Escherichia_coli	0	0	21.6	9.2	2.7
																																		Klebsiella_pneumoniae	267.5	306.8	177.8	40.6	18.2
																																		Lactobacillus_rhamnosus_rel	0	0	0	0	26.3
																																		Propionibacterium_sp_HGH0353_rel	0	0	0	0	16.2
	Glycolysis (pay-off phase)		Clostridium sp.	0	0	0	0	0	0	0	238.6	194.8	238.9	0	8		Clostridium_difficile	0	0	0	0	0	0	6.1		Clostridium_sporogenes	0	0	10.3	0	16	31.3		Actinomycetales sp.	0	0	0	47.1	3.5
			Dermabacter_HFH0086	0	0	0	0	0	7.7	0	0	3.4	13.1	0	0		Clostridium_II sp.	0	0	0	0	0	0	175.5		Enterobacter sp.	0	10.4	59.8	140.2	45.5	320.1		Anaerococcus_vaginalis	0	0	0	26.6	2.6
			Enterobacteriales sp.	0	0	0	0	51.6	532.2	57.8	0	4.3	5.3	6.4	82.8		Enterobacter sp.	40.6	247.8	644.2	0	472.5	102.9	170.4		Enterococcus_faecalis	0	0	0	0	0	108.4		Bacteroides sp.	0	0	0	59.1	93.2
			Enterococcus faecalis	727.7	450	573.5	411.9	171.3	362.3	284.9	81.8	44.8	122.6	27.5	0		Enterococcus_faecalis_II	0	0	0	694.2	0	8.4	24.4		Finegoldia_magna	24.9	0	0	0	0	0		Bifidobacterium_breve	0	0	0	997.8	988
			Escherichia_coli	0	0	0	0	0	33	0	0	103.9	460.3	668	198		Enterococcus_faecium	115	0	19.9	225.1	0	4.9	24.2		Haemophilus_parainfluenzae	84.1	10.9	0	0	0	0		Bifidobacterium_longum	0	0	0	521.6	481.8
			Klebsiella_pneumoniae	0	0	0	0	0	0	0	0	146	236.3	290.3	0		Haemophilus_parainfluenzae	0	0	0	0	0	8	0		Klebsiella_oxytoca	78.3	792.2	972.6	945.8	775.9	293		Clostridiales sp.	0	0	0	4.5	0
			Lactobacillales sp.	5.2	10.9	6.5	2.4	0	6.6	0	0	0	0	322.8	35.2		Klebsiella_oxytoca	0	80.4	177.6	0	197.1	119.9	65.4		Propionibacterium sp.	513.2	248.8	165.8	177.9	103	114.8		Clostridium sp.	0	1.1	101.9	0	0
			Propionibacterium sp.	0	0	0	324.4	253.2	412.5	234.1	128	156.3	11.3	0	0		Klebsiella_oxytoca_II	0	101.8	350	0	642.1	771.3	252.8		Staphylococcus_aureus	63.6	3.6	7.9	0	3.7	0		Clostridium_perfringens	0	240.7	514.1	14.4	0
			Staphylococcus_epidermidis	3.8	50	134.4	88.9	87.2	67.6	46.3	0	0	0	11.2	0		Propionibacterium sp.	0	14	63.8	0	0	0	0		Staphylococcus_epidermidis	2.6	0	0	0	0	0		Enterococcus_faecalis	147.1	61.2	11.6	10.3	9.4
			Streptococcus_lutetiensis	47.5	0	0	0	0	0	12.1	20.3	661	527	37.9	8.1		Staphylococcus_aureus	1.3	0	3.2	0	0	0	0										Enterococcus_faecium	0	0	0	0	42.1
			Veillonella sp.	0	0	0	0	0	0	22.8	13.7	8.9	0	0	3		Staphylococcus_epidermidis	12.2	0	0	0	0	0	0										Escherichia_coli	628.6	676.9	494.1	133.9	81.1
			Veillonella_partial	0	0	0	0	0	0	6.1	2.2	0	0	0	0		Streptococcus_anginosus	0	0	10.2	0	0	16.7	220.5										Finegoldia_magna	0	0	0	0	3.3
																	Veillonella_sp_oral_taxon_158_rel	0	0	0	0	0	0	13.4										Klebsiella_pneumoniae	967.7	954.3	675.9	126.8	83.9
																																		Lactobacillus_rhamnosus_rel	0	0	0	0	70.8
																																		Propionibacterium_sp_HGH0353_rel	0	0	0	0	39.8
																																		Proteus_mirabilis	0	0	0	0.7	1.8
																																		Veillonella sp.	0	0	0	0	2.8
	pentose phosphate pathway (oxidative branch)		Enterobacteriales sp.	0	0	0	0	0	97.5	0	0	0	0	0.7	0		Enterobacter sp.	0	47	138.1	0	110.7	20.1	40.9		Enterobacter sp.	0	0	6.1	16.2	2.9	55.3		Bifidobacterium_breve	0	0	0	42.3	53
			Enterococcus faecalis	89.8	83.3	81.3	57.1	23.3	32.5	34.4	0	0	17.2	0	0		Enterococcus_faecalis_II	0	0	0	86.7	0	0	0		Klebsiella_oxytoca	0	117.1	134	113.5	102.9	31.7		Bifidobacterium_longum	0	0	0	23.5	0
			Escherichia_coli	0	0	0	0	0	0	0	0	0	77.6	118.9	32.6		Enterococcus_faecium	2.9	0	0	9.7	0	0	0		Propionibacterium sp.	8.6	0	0	0	0	0		Enterococcus_faecalis	20.4	5.7	0	0	0
			Klebsiella_pneumoniae	0	0	0	0	0	0	0	0	14.6	13	17.2	0		Klebsiella_oxytoca	0	0	5.6	0	0	0	0										Enterococcus_faecium	1.2	0	0	0	0
			Lactobacillales sp.	0	0	0	0	0	0	0	0	0	0	32.7	0		Klebsiella_oxytoca_II	0	0	28.2	0	64	73	14.4										Escherichia_coli	0	0	7	0	0
																	Streptococcus_anginosus	0	0	0	0	0	0	17.5										Klebsiella_pneumoniae	82.4	88.3	72.2	13.5	6.4
																																		Lactobacillus_rhamnosus_rel	0	0	0	0	10
	pyruvate dehydrogenase complex		Enterobacteriales sp.	0	0	0	0	0	130.2	12.9	0	0	0	0	0		Enterobacter sp.	19.6	116.3	416.4	0	272.1	26.1	73		Clostridium_sporogenes	0	0	0	0	0	1		Actinomycetales sp.	0	0	0	24	0.5
			Enterococcus faecalis	133.5	185	149.7	62.7	26	23.5	20.5	7.5	1.2	27.8	1.6	0		Enterococcus_faecalis_II	0	0	0	168.5	0	1.3	0		Enterobacter sp.	0	0	19.9	51.7	12.2	192.7		Enterococcus_faecalis	53.8	21.5	2.6	5.7	0
			Escherichia_coli	0	0	0	0	0	0	0	0	23.8	139.4	208.5	122.1		Enterococcus_faecium	11.7	0	2.3	54.5	0	0	0		Enterococcus_faecalis	0	0	0	0	0	11.6		Enterococcus_faecium	0	0	0	0	3.5
			Klebsiella_pneumoniae	0	0	0	0	0	0	0	0	35.1	21.1	38	0		Haemophilus_parainfluenzae	0	0.6	3.2	0	10.7	19.8	1.8		Haemophilus_parainfluenzae	44	13.4	0	0	13.6	1.1		Escherichia_coli	0	0	42	27.5	12.1
			Lactobacillales sp.	0	0	0	0	0	0	0	0	0	0	33.4	9.7		Klebsiella_oxytoca_II	0	13.3	93.4	0	244.7	241.7	42.4		Klebsiella_oxytoca	2.4	247.3	295	259.1	232	49.4		Klebsiella_pneumoniae	126.9	165.6	112.1	18.8	8.9
			Propionibacterium sp.	0	0	0	20.4	25.1	63.3	24	13.2	26.8	0	0	0		Propionibacterium sp.	0	0	12.9	0	0	0	0		Propionibacterium sp.	108.6	41.4	16	21.7	10.4	9.9		Lactobacillus_rhamnosus_rel	0	0	0	0	23.4
			Staphylococcus_epidermidis	0	36.7	91.7	32.3	41	28.7	16.8	0	0	0.4	4	0		Staphylococcus_aureus	0.8	0	0	0	0	0	0		Staphylococcus_aureus	30.7	0	0	0	0	0		Propionibacterium_sp_HGH0353_rel	0	0	0	0	5.3
			Streptococcus_lutetiensis	0	0	0	0	0	0	0	0	3	3.1	0	0		Staphylococcus_epidermidis	8.2	0	0	0	0	0	0		Staphylococcus_epidermidis	20	0	0	0	0	0
	pyruvate:formate lyase		Actinomyces sp.	1.1	0	0	20.7	10.6	1.6	0	0	0	0	0	0		Clostridium_II sp.	0	0	0	0	0	0.5	47.4		Clostridium_sporogenes	0	0	11.6	0	5.7	28.1		Actinomycetales sp.	0	0	0	15.2	2
			Dermabacter_HFH0086	0	0	0	0	0	0	0.5	0	6	26.8	0	0		Enterobacter sp.	108.8	678.5	2041.3	0	1453.6	51.9	542.7		Enterobacter sp.	0	3.1	62.4	78.9	30.3	534.8		Bacteroides sp.	0.5	0	0	0	0
			Enterobacteriales sp.	0	0	0	0	0	673	132.7	1.1	0.7	4.1	6.2	0.7		Enterococcus_faecalis_II	0	0	0	403.5	0	0	5.9		Enterococcus_faecalis	0	0	0	0	0	59.5		Bifidobacterium_breve	0	0	0	561.5	738
			Enterococcus faecalis	317.9	170.2	186.8	191.6	55.4	103.7	177.4	40.3	14.2	88	13.8	1.8		Enterococcus_faecium	61.6	0	6.8	56.9	0	0	7.1		Haemophilus_parainfluenzae	120.6	9.4	10.5	8.7	5.8	4.3		Bifidobacterium_longum	0	0	0	546.8	330.6
			Escherichia_coli	20	0	3	2.8	0	11.5	0	0	222.3	1659.2	534.8	554.7		Haemophilus_parainfluenzae	0	4.7	24.6	0	24.2	10.4	7.2		Klebsiella_oxytoca	19.1	1443.5	1611.9	1384.3	1435.2	874.9		Clostridium sp.	0	0	150.7	0	0
			Klebsiella_pneumoniae	0	0	0	3.2	5.3	1.2	0.5	0	239.7	357.8	312.2	38.5		Klebsiella_oxytoca_II	0	144.9	485.1	0	1119.9	1398.1	458.9		Staphylococcus_aureus	75.7	11.8	65.3	0	30.2	39.6		Clostridium_perfringens	0	96.2	194.7	7.3	0
			Lactobacillales sp.	0	1.2	0	0	0	0	0	1.9	0	8.3	159.2	66.1		Staphylococcus_aureus	6.5	11.1	0	0.9	0	0	0		Staphylococcus_epidermidis	3.8	0	0	0	0	0		Enterococcus_faecalis	159.7	78.2	26.1	33.8	4.3
			Staphylococcus_epidermidis	4	33.5	62.3	59	30.5	34.2	18.5	14.7	15	38.7	30.1	9.8		Staphylococcus_epidermidis	27.2	0	0	0	0	0	0										Enterococcus_faecium	0	0	0.7	0	51.6
			Streptococcus_lutetiensis	0	0	0	0	0	0	0	7.1	386.6	309.9	1.1	0		Streptococcus_anginosus	0	0	2.7	0	0	0	49.2										Escherichia_coli	62.4	77	249.8	126.6	64.2
																																		Klebsiella_pneumoniae	299.3	403.5	330.2	109.1	66.1
																																		Lactobacillus_rhamnosus_rel	0	0	0	0	93.7
																																		Peptostreptococcus_rel	0	0	0	0.7	0
																																		Proteus_mirabilis	32.1	35.3	25	19.8	17.6
	TCA cycle		Enterobacteriales sp.	0	0	0	0	0	60.1	2.8	0	0	0	1.4	0		Enterobacter sp.	9.1	68.7	217.7	0	148.5	33.6	39.4		Enterobacter sp.	0	0	15.6	21.4	5.5	112.7		Actinomycetales sp.	0	0	0	12	0
			Escherichia_coli	0	0	0	0	0	0	0	0	11	67.7	171.1	56		Klebsiella_oxytoca	0	0	18.4	0	23.5	77.1	0		Haemophilus_parainfluenzae	21.6	0	0	0	0	0		Bacteroides sp.	0	0	0	21.1	22.5
			Klebsiella_pneumoniae	0	0	0	0	0	0	0	0	25.6	30.3	37	0		Klebsiella_oxytoca_II	0	5.2	40.6	0	84.4	174.8	33.3		Klebsiella_oxytoca	0	92.7	123.1	101.3	81.6	38.3		Bifidobacterium_breve	0	0	0	12.9	15.8
			Propionibacterium sp.	0	0	0	45.9	57.6	134.2	55.6	31.7	49.4	6.1	0	0		Propionibacterium sp.	0	2.4	32.9	0	0	0	0		Propionibacterium sp.	292.9	107.2	60	72	40.5	40.5		Escherichia_coli	0	4.6	28.2	14.3	4.9
			Staphylococcus_epidermidis	0	8.7	25.8	6.8	10.5	6.9	2.9	0	0	0	0	0											Staphylococcus_aureus	7.3	0	0	0	0	0		Klebsiella_pneumoniae	95.4	95.6	63.5	10.5	2.2
																																		Propionibacterium_sp_HGH0353_rel	0	0	0	0	17.9
	TCA cycle (Mycobacterium pathway)		Enterobacteriales sp.	0	0	0	0	0	34.7	0	0	0	0	0	0		Enterobacter sp.	0	54	174.5	0	99.9	27.9	28.2		Enterobacter sp.	0	0	10.9	13.7	0	84.5		Escherichia_coli	0	0	12.6	8.4	0
			Escherichia_coli	0	0	0	0	0	0	0	0	8.1	42.7	167.3	36.3		Klebsiella_oxytoca	0	0	7.5	0	0	0	0		Klebsiella_oxytoca	0	60	81.3	66.6	47.4	19.5		Klebsiella_pneumoniae	75.5	72	46.3	7.5	0
			Klebsiella_pneumoniae	0	0	0	0	0	0	0	0	18.4	23	28.8	0		Klebsiella_oxytoca_II	0	0	25.9	0	51.7	128.2	20.1		Propionibacterium sp.	158.2	62.2	33	39.8	22	0		Propionibacterium_sp_HGH0353_rel	0	0	0	0	9.7
			Propionibacterium sp.	0	0	0	22.2	27.2	68.2	26.1	13.9	26.1	0	0	0		Propionibacterium sp.	0	0	16	0	0	0	0
	TCA cycle (Helicobacter pathway)		Enterobacteriales sp.	0	0	0	0	0	38.8	0	0	0	0	0	0		Enterobacter sp.	0	40.3	135.9	0	87.6	17.6	24		Enterobacter sp.	0	0	8.6	10.8	0	42.6		Bacteroides sp.	0	0	0	7.7	0
			Escherichia_coli	0	0	0	0	0	0	0	0	4.5	39.7	103.7	27.9		Klebsiella_oxytoca	0	0	15.9	0	0	0	0		Klebsiella_oxytoca	0	42.8	54.7	45.3	44.7	27.3		Escherichia_coli	0	0	17.8	6.9	0
			Klebsiella_pneumoniae	0	0	0	0	0	0	0	0	15	19.6	19.7	0		Klebsiella_oxytoca_II	0	0	30.6	0	56.6	118.3	27.7		Propionibacterium sp.	126.2	50.6	28.8	33.2	18.1	15.3		Klebsiella_pneumoniae	66	67	42.4	6.4	0
			Propionibacterium sp.	0	0	0	21.2	27.3	60.4	27.5	13.8	20	0	0	0		Propionibacterium sp.	0	0	16.1	0	0	0	0										Propionibacterium_sp_HGH0353_rel	0	0	0	0	5.7
			Staphylococcus_epidermidis	0	6.3	17.6	0	8.4	5.8	0	0	0	0	0	0
	Entner-Doudoroff pathway I		Escherichia_coli	0	0	0	0	0	0	0	0	0	0	20.5	16		Enterobacter sp.	0	10.2	27.7	0	17.6	0	6.9		Enterobacter sp.	0	0	0	0	0	7.3		Klebsiella_pneumoniae	24.1	28.1	25.3	4.6	3.2
			Klebsiella_pneumoniae	0	0	0	0	0	0	0	0	0	0	3.9	0		Klebsiella_oxytoca_II	0	0	0	0	18.7	0	0		Klebsiella_oxytoca	0	37.3	39.1	37.4	19.7	0
	pentose phosphate pathway (non-oxidative branch)		Enterobacteriales sp.	0	0	0	0	0	141.1	0	0	0	0	0	0		Clostridium_II sp.	0	0	0	0	0	0	13.8		Clostridium_sporogenes	0	0	0	0	6.7	12.8		Anaerococcus_vaginalis	0	0	0	3.4	0
			Enterococcus faecalis	33.7	0	0	0	0	0	0	0	0	0	0	0		Enterobacter sp.	0	80.3	238.3	0	209.4	66.9	65.7		Enterobacter sp.	0	60.3	90.3	94.3	76.8	107.6		Bacteroides sp.	0	0	0	9.5	14.6
			Escherichia_coli	0	0	0	0	0	0	0	0	0	110.5	180.5	33.4		Enterococcus_faecalis_II	0	0	0	29.9	0	0	0		Haemophilus_parainfluenzae	16.4	0	0	0	0	0		Bifidobacterium_breve	0	0	0	548.3	617.6
			Klebsiella_pneumoniae	0	0	0	0	0	0	0	0	0	23.1	24.8	0		Klebsiella_oxytoca_II	0	8.5	42	0	102.1	124.5	41.1		Klebsiella_oxytoca	0	197.3	225.2	210.8	186.5	95.7		Bifidobacterium_longum	0	0	0	181.7	72.4
			Streptococcus_lutetiensis	0	0	0	0	0	0	0	0	20.2	0	0	0											Propionibacterium sp.	85.6	16	0	0	0	0		Clostridium sp.	0	0	18	0	0
			Veillonella sp.	0	0	0	0	0	0	8.9	7.5	3.1	0	0	0																			Clostridium_perfringens	0	9.5	72.3	0	0
																																		Klebsiella_pneumoniae	120.8	120.9	100.1	25.4	11
																																		Propionibacterium_sp_HGH0353_rel	0	0	0	0	8.6
endotoxin biosynthesis	kdo2-lipid A synthesis		Escherichia_coli	0	0	0	0	0	0	0	0	0	0	4.4	0		Enterobacter sp.	0	0	0	0	1.6	0	0		Klebsiella_oxytoca	0	3.2	0	3.2	1.5	0		Klebsiella_pneumoniae	4.6	5.1	0	0	0
																	Klebsiella_oxytoca_II	0	0	0	0	0	3.7	0
gas metabolism	hydrogen metabolism		Clostridium sp.	0	0	0	0	0	0	0	9.4	10.7	26.1	0	0																			Clostridium_perfringens	0	31.3	54.3	0	0
glycoprotein degradation	beta-D-glucuronide and D-glucuronate degradation		Enterobacteriales sp.	0	0	0	0	0	47.7	0	0	0	0	0	0		Enterobacter sp.	0	12.3	98.9	0	57.8	0	26.5		Enterobacter sp.	0	0	4.2	20.1	0	26.1		Bacteroides sp.	0	0	0	0	5
			Escherichia_coli	0	0	0	0	0	0	0	0	2.2	24.2	44.3	63.1		Klebsiella_oxytoca_II	0	0	7.4	0	16	68.8	14.8		Klebsiella_oxytoca	0	31.2	33.3	36.1	27.4	3.3		Escherichia_coli	0	0	0.8	9.1	7.8
																										Propionibacterium sp.	47.9	0	0	0	0	0		Klebsiella_pneumoniae	46	48.3	37.1	8.5	4.2
	mucin degradation																																	Bacteroides sp.	0	0	0	106.5	94.5
																																		Clostridium_perfringens	0	9.5	11.7	0	0
inorganic nutrient metabolism	nitrate reduction (assimilatory)		Clostridium sp.	0	0	0	0	0	0	0	0	16.4	0	0	0		Enterobacter sp.	0	16.8	40.7	0	29.4	0	13.3		Enterobacter sp.	0	0	0	0	0	14.4		Clostridium_perfringens	0	34.1	50.8	0	0
			Escherichia_coli	0	0	0	0	0	0	0	0	0	29.8	42	0											Klebsiella_oxytoca	0	67.8	49.9	52.8	56.9	0		Escherichia_coli	0	0	4.2	2	0
			Klebsiella_pneumoniae	0	0	0	0	0	0	0	0	12.2	7.6	0	0																			Klebsiella_pneumoniae	38.2	46.9	34.3	7.7	5.2
																																		Proteus_mirabilis	0	0	0.7	0	0
	nitrate reduction (dissimilatory)		Escherichia_coli	0	0	0	0	0	0	0	0	3.6	39.8	4.3	1.6											Haemophilus_parainfluenzae	8.7	0	0	0	0	0		Eggerthella sp.	0	0	0	5.3	16
																																		Escherichia_coli	0	0	5.6	2.9	0
lipid degradation	anaerobic fatty acid beta-oxidation		Escherichia_coli	0	0	0	0	0	0	0	0	0	0	49.5	0		Enterobacter sp.	0	0	20.8	0	2.5	0	0
	glycerol degradation (propanediol pathway)		Clostridium sp.	0	0	0	0	0	0	0	125.6	35.6	35.2	0	0																			Clostridium_perfringens	0	0	0.9	0	0
																																		Klebsiella_pneumoniae	82.9	98.7	23.5	0	0
	glycerol degradation (dihydroxyacetone pathway)		Enterobacteriales sp.	0	0	0	0	0	120.5	4.1	0	0	0	0	0		Enterobacter sp.	8	107.6	262.9	0	124.5	33.4	53.3		Clostridium_sporogenes	0	0	0	0	2.9	7.9		Clostridium sp.	0	0	106.4	3.4	0
			Enterococcus faecalis	322.8	317.9	723.4	544.7	453.1	534.1	204.8	72.2	0	11	0	0		Enterococcus_faecalis_II	0	0	0	350.5	0	0	0		Enterobacter sp.	0	0	7.2	12.7	3.3	66.7		Clostridium_perfringens	0	0	67	0	0
			Escherichia_coli	0	0	0	0	0	0	0	0	15.5	189.8	185.2	46.4		Klebsiella_oxytoca	0	31.3	21.7	0	0	0	0		Enterococcus_faecalis	0	0	0	0	0	2.9		Enterococcus_faecalis	89.3	4.4	0	0	0
			Klebsiella_pneumoniae	0	0	0	0	0	0	0	0	29.6	23.5	30.9	0		Klebsiella_oxytoca_II	0	31.3	78.4	0	206.2	272.8	56.7		Finegoldia_magna	3.8	0	0	0	0	0		Escherichia_coli	0	0	7.6	6.2	2
			Propionibacterium sp.	0	0	0	0	0	71.8	39.8	0	22.6	0	0	0		Staphylococcus_epidermidis	7.7	0	0	0	0	0	0		Klebsiella_oxytoca	0	349.5	387.9	358	275.6	116.9		Klebsiella_pneumoniae	435.2	502.4	252.6	46.5	14.5
			Staphylococcus_epidermidis	0	33	88.8	56.8	66.7	44.6	28.9	4.1	0	0	0	0											Propionibacterium sp.	156.4	81	28.7	33.9	0	0		Propionibacterium_sp_HGH0353_rel	0	0	0	0	12.6
	glycerol degradation (glycerol kinase pathway)		Enterobacteriales sp.	0	0	0	0	0	85.1	3.7	0	0	0	0	0		Enterobacter sp.	8.8	104.8	229.3	0	92	16.8	24.2		Clostridium_sporogenes	0	0	0	0	4	8		Actinomycetales sp.	0	0	0	5.6	0
			Escherichia_coli	0	0	0	0	0	0	0	0	9.8	113.5	141.6	31.2		Haemophilus_parainfluenzae	0	0	0	0	0	13.2	0		Enterobacter sp.	0	0	10.2	24.9	2.9	69.1		Anaerococcus_vaginalis	0	0	0	27.8	0
			Klebsiella_pneumoniae	0	0	0	0	0	0	0	0	20.4	14.3	14.5	0		Klebsiella_oxytoca	0	0	22.2	0	0	0	0		Haemophilus_parainfluenzae	44.6	0	0	0	0	0		Clostridium sp.	0	0	58.7	0	0
			Lactobacillales sp.	0	0	0	0	0	0	0	0	0	0	32.4	0		Klebsiella_oxytoca_II	0	0	42.6	0	128.1	197	0		Klebsiella_oxytoca	0	244.3	264.8	251.3	207.3	97.4		Clostridium_perfringens	0	19.5	77.6	0	0
			Propionibacterium sp.	0	0	0	99	75.1	185.2	122.3	78.6	71	0	0	0		Propionibacterium sp.	0	9.3	52.9	0	0	0	0		Propionibacterium sp.	236.7	151.4	84	93.8	69.1	52.9		Escherichia_coli	0	0	11.8	7.9	2.4
			Staphylococcus_epidermidis	0	9.3	30.9	20.5	20.8	18.1	0	0	0	0	0	0											Staphylococcus_aureus	21.2	0	0	0	0	0		Klebsiella_pneumoniae	223.4	290.4	152.1	28.5	0
																																		Propionibacterium_sp_HGH0353_rel	0	0	0	0	24
	glyoxylate bypass		Enterobacteriales sp.	0	0	0	0	0	40.2	0	0	0	0	0	0		Enterobacter sp.	9.1	91	284.7	0	170.5	54.6	41		Enterobacter sp.	0	0	20.9	27.5	8.1	159.7		Actinomycetales sp.	0	0	0	26.2	0
			Escherichia_coli	0	0	0	0	0	0	0	0	14.4	73.5	229	55.6		Klebsiella_oxytoca	0	0	11.8	0	15.7	74.1	0		Klebsiella_oxytoca	0	181.7	181.6	174	119.1	55.4		Bacteroides sp.	0	0	0	32.7	42.5
			Klebsiella_pneumoniae	0	0	0	0	0	0	0	0	28	34.2	44.7	0		Klebsiella_oxytoca_II	0	8.1	62.8	0	86.5	349.6	52.2		Propionibacterium sp.	193.1	69.3	32.3	46.9	24.6	0		Escherichia_coli	0	0	28.1	19.5	3.6
			Propionibacterium sp.	0	0	0	23.6	25.3	77.2	27.1	14.6	29.4	0	0	0		Propionibacterium sp.	0	0	19.8	0	0	0	0										Klebsiella_pneumoniae	123.5	106.2	70.7	10.4	3.3
																																		Propionibacterium_sp_HGH0353_rel	0	0	0	0	13.4
organic acid metabolism	acetate to acetyl-CoA		Enterobacteriales sp.	0	0	0	0	0	54	0	0	0	0	0	0		Enterobacter sp.	0	0	38	0	5.1	0	0		Enterobacter sp.	0	0	0	0	0	10.6		Bacteroides sp.	0	0	0	0.9	1.4
			Escherichia_coli	0	0	0	0	0	0	0	0	0	0	148.1	0		Klebsiella_oxytoca_II	0	0	17.1	0	19.8	69.3	0		Klebsiella_oxytoca	0	29.2	48.1	33.6	26.6	1.1		Klebsiella_pneumoniae	6.8	7.9	4.2	0	0
			Klebsiella_pneumoniae	0	0	0	0	0	3	0	0	0	0	6.5	0		Propionibacterium sp.	0	0	7.2	0	0	0	0		Propionibacterium sp.	178.9	19.5	0	13	1.4	0
	acetyl-CoA to acetate		Enterobacteriales sp.	0	0	0	0	0	64.2	5.9	0	0	0	0	0		Clostridium_II sp.	0	0	0	0	0	0	42.5		Clostridium_sporogenes	0	0	0.7	0	2.3	11.1		Actinomycetales sp.	0	0	0	4.9	0
			Enterococcus faecalis	66	47.1	49.9	44	16.3	18.2	22	4.1	1.1	10.4	0	0		Enterobacter sp.	13.2	47.1	198.2	0	105.6	13.6	33.1		Enterobacter sp.	0	0	9.6	28.6	10.7	67.5		Anaerococcus_vaginalis	0.3	0	0	13.4	0.5
			Escherichia_coli	0	0	0	0	0	0	0	0	15.1	96.2	94.2	47.5		Enterococcus_faecalis_II	0	0	0	52.8	0	0	0		Enterococcus_faecalis	0	0	0	0	0	8.3		Bacteroides sp.	0	0	0	4.6	8.7
			Klebsiella_pneumoniae	0	0	0	0	0	0	0	0	26.9	28.6	12	0		Enterococcus_faecium	9.1	0	0.7	11	0	0	0		Finegoldia_magna	28.5	0	0	0	0	0		Bifidobacterium_breve	0	0	0	191.7	193.3
			Lactobacillales sp.	0	0	0	0	0	0	0	0	0	0	19.5	9.1		Haemophilus_parainfluenzae	0	0	0	0	0.7	2.8	0		Haemophilus_parainfluenzae	33	0	0	0	0	0		Clostridiales sp.	0	0	0	25.1	22.8
			Staphylococcus_epidermidis	0	4.5	18.8	10.1	6.1	1.1	4.8	0	0	0	0	0		Klebsiella_oxytoca_II	0	24.3	53.3	0	134.6	115.4	38.5		Klebsiella_oxytoca	0.5	111.1	147	156	110.2	45.2		Clostridium sp.	0	2.2	24.8	0	0
			Streptococcus_lutetiensis	0	0	0	0	0	0	0	0	18.2	19.7	0	0		Staphylococcus_aureus	1.4	0	0	0	0	0	0		Staphylococcus_aureus	16.5	0	0.7	0	0	0		Clostridium_perfringens	0	32.6	137.9	2.7	0
			Veillonella sp.	0	0	0	0	0	0	24	25.6	20	1.8	0	0.6		Staphylococcus_epidermidis	0.7	0	0	0	0	0	0										Eggerthella sp.	0	0	0	0	0.7
			Veillonella_partial	0	0	0	0	0	0	17.1	9.9	0	0	0	0		Streptococcus_anginosus	0	0	0	0	0	0	9.1										Enterococcus_faecalis	26.4	9.4	0	0	0
																	Veillonella_sp_oral_taxon_158_rel	0	0	0	0	0	0	36.7										Enterococcus_faecium	0	0	0	0	2.6
																																		Escherichia_coli	1.1	0.6	31.2	19.9	10.7
																																		Klebsiella_pneumoniae	157.4	251.1	155.7	20.5	17.5
																																		Lactobacillus_rhamnosus_rel	0	0	0	0	8
																																		Peptostreptococcus_rel	0	0	0	0.5	1.7
																																		Proteus_mirabilis	2.2	2.4	1.7	0	0
																																		Veillonella sp.	0	8	0.7	0.7	0
	acetyl-CoA to crotonyl-CoA		Clostridium sp.	0	0	0	0	0	0	3.5	71.5	99.4	175.8	0	0		Clostridium_difficile	0	0	0	0	0	0	23.5		Clostridium_sporogenes	0	0	0	0	0	11.9		Anaerococcus_vaginalis	0	0	0	28.4	4.1
			Escherichia_coli	0	0	0	0	0	0	0	0	0	0	70.2	0		Clostridium_II sp.	0	0	0	0	0	0	298		Klebsiella_oxytoca	0	2	1.3	2.5	0	0		Clostridiales sp.	0	0	0	72.8	62.7
			Klebsiella_pneumoniae	0	0	0	0	0	0	0	0	0	0	0.4	0		Enterobacter sp.	0	2.1	35.5	0	6.5	0	0										Clostridium sp.	0	0	186.5	0	0
																	Klebsiella_oxytoca_II	0	0	0.3	0	0	5.7	0										Clostridium_perfringens	0	103.9	251	18.1	0
																																		Klebsiella_pneumoniae	2.6	1.9	1.3	0	0
																																		Peptoniphilus_harei_rel	0	0	0	0	2.8
	butyrate production via transferase																Clostridium_difficile	0	0	0	0	0	0	31.3
	butyrate production via kinase		Clostridium sp.	0	0	0	0	0	0	0	84.8	90	91.8	0	0		Clostridium_difficile	0	0	0	0	0	0	26.7		Clostridium_sporogenes	0	0	42.3	0	69.3	133.2		Clostridium sp.	0	0	186.5	0	0
			Enterococcus faecalis	10.4	24.8	21.3	0	0	0	0	0	0	3.6	0	0		Clostridium_II sp.	0	0	0	0	0	0	142.4										Clostridium_perfringens	0	107.4	294.7	6.1	0
																																		Peptostreptococcus_rel	0	0	0	0	8
	formate conversion		Dermabacter_HFH0086	0	0	0	0	0	0	0	0	0	0.7	0	0		Enterobacter sp.	0	15.1	37	0	32.3	2.1	12.2		Enterobacter sp.	0	0	0.8	3.1	1	18.5		Coriobacteriaceae	0	0	0	0	3.6
			Enterobacteriales sp.	0	0	0	0	0	15.3	0.7	0	0	0	0	0		Haemophilus_parainfluenzae	0	0	0	0	0	5.5	0		Finegoldia_magna	2.8	0	0	0	0	0		Escherichia_coli	0	0	9.1	0.9	0.1
			Escherichia_coli	0	0	0	0	0	0	0	0	5.6	56.7	40.1	13.6		Klebsiella_oxytoca	0	0	1.2	0	2.2	0.1	0.5		Haemophilus_parainfluenzae	30.2	0	0	0	0	0		Finegoldia_magna	0	0	0	0.2	0
			Klebsiella_pneumoniae	0	0	0	0	0	0	0	0	15.4	18.5	6.2	0		Klebsiella_oxytoca_II	0	1.4	14	0	45.7	42.7	14.6		Klebsiella_oxytoca	0	34.8	56.5	57.6	41.8	15.2		Klebsiella_pneumoniae	38.2	32.9	24.1	5.5	2.9
																										Staphylococcus_aureus	0.8	0	0	0	0	0		Proteus_mirabilis	0	0.1	0	0.1	0
	lactate production		Clostridium sp.	0	0	0	0	0	0	0	10	16.3	17.7	0	0		Clostridium_II sp.	0	0	0	0	0	0	13.9		Clostridium_sporogenes	0	0	25.5	8	45.1	89.9		Bifidobacterium_breve	0	0	0	123.8	221.9
			Enterobacteriales sp.	0	0	0	0	0	34	0	0	0	0	0	0		Enterobacter sp.	0.9	24	74.5	0	47.6	2.5	16.1		Enterobacter sp.	0	0	0.9	2	0	39.3		Bifidobacterium_longum	0	0	0	164.7	120
			Enterococcus faecalis	78	70.5	87.4	41.5	13.4	25.3	36.1	0	0.6	22.1	8.7	0		Enterococcus_faecalis_II	1.4	0	0	175.1	0	0.9	0		Enterococcus_faecalis	0	0	0	0.9	0	0		Clostridium sp.	0	0	3.7	0	0
			Escherichia_coli	0	0	0	0	0	0	0	0	2.2	29.8	21.6	8.4		Enterococcus_faecium	7.7	0	0	34	0	0.9	0		Klebsiella_oxytoca	0	112.4	272.1	160.4	95.1	25.4		Clostridium_perfringens	0	0	5.6	0	0
			Klebsiella_pneumoniae	0	0	0	0	0	0	0	0	22.5	11.6	23.6	0		Klebsiella_oxytoca	0	1.5	5.8	0	0	0	0		Propionibacterium sp.	73.6	11.5	0.9	7.4	2.8	1.4		Enterococcus_faecalis	8.6	7.9	0	3.9	0
			Lactobacillales sp.	5.5	6.3	4.2	0	2.4	2.5	2.4	0	0	2.7	95.9	4		Klebsiella_oxytoca_II	0	7.2	48.7	0	151.2	125.3	23.7		Propionibacterium_acnes	4.8	0	0	0	0	0		Enterococcus_faecium	0	0	0	0	3
			Propionibacterium sp.	0	0	0	30.9	34.5	101.6	19.4	4.8	13.3	0	0	0		Propionibacterium sp.	0	0	3.6	0	0	0	0		Staphylococcus_aureus	52.6	0	2.8	0	0	0		Escherichia_coli	0	0	5.8	4.5	0
			Staphylococcus_epidermidis	0	4.8	13.5	12	3	6.2	1	0	0	0	0	0		Streptococcus_anginosus	0	0	0	0	0	0	103.7										Klebsiella_pneumoniae	52	49.6	32.1	11.6	5.2
			Staphylococcus_epidermidis_partial	0	0	4.3	1.6	0	0	2.5	0	0	0	0	0																			Lactobacillus_rhamnosus_rel	0	0	0	0	19.1
			Streptococcus_lutetiensis	0	0	0	1.1	0	0	2.9	2.4	195.1	208.4	0.6	0
	lactate consumption		Enterobacteriales sp.	0	0	0	0	0	3.9	0	0	0	0	0	0		Enterobacter sp.	0	3.7	9.1	0	15.6	12.2	0		Clostridium_sporogenes	0	0	0	0	5.2	5.7		Clostridium_perfringens	0	8.9	14.5	0	0
			Escherichia_coli	0	0	0	0	0	0	0	0	0	0	7.5	0											Enterobacter sp.	0	0	0	0	0	5.2		Peptostreptococcus_rel	0	0	0	0	0.9
																										Klebsiella_oxytoca	0	11.9	26.4	17.3	8.1	0
	propionate production (succinate pathway)		Escherichia_coli	0	0	0	0	0	0	0	0	0	0	29.1	0		Propionibacterium sp.	0	9.9	56	0	0	0	0		Propionibacterium sp.	307.9	134	115.4	119	69.8	77.6		Propionibacterium_sp_HGH0353_rel	0	0	0	0	54.7
			Propionibacterium sp.	0	0	0	88.9	80	159.2	97.7	54.7	72.7	8.2	0	0											Propionibacterium_acnes	21.4	0	0	0	0	0
	propionate production (propanediol pathway)		Clostridium sp.	0	0	0	0	0	0	0	33.6	0	9.8	0	0		Klebsiella_oxytoca_II	0	20.8	69.5	0	73.9	134.7	28.7		Klebsiella_oxytoca	0	117.1	118.7	94	81.5	39.8		Klebsiella_pneumoniae	96.7	104.3	63.2	26.8	6.8
			Klebsiella_pneumoniae	1	0	0	0	0	0	0	0	97.3	146.6	7.5	0		Veillonella_sp_oral_taxon_158_rel	0	0	0	0	0	0	25.9
	Fucose degradation		Escherichia_coli	0	0	0	0	0	0	0	0	103.6	767.3	152.5	29.3		Clostridium_II sp.	0	0	0	0	0	0	67.9		Haemophilus_parainfluenzae	58.1	1.6	0	0	0	0		Escherichia_coli	0	0	236.9	46.1	0
			Klebsiella_pneumoniae	0	0	0	0	0	0	0	0	196.2	170.2	11.1	0		Haemophilus_parainfluenzae	0	0	0	0	0	11.4	0		Klebsiella_oxytoca	0	408.2	425.8	388.7	381.3	307.3		Klebsiella_pneumoniae	366	449.6	306.6	64.4	8.1
																	Klebsiella_oxytoca	0	0	35.8	0	0	0	0
																	Klebsiella_oxytoca_II	0	87.5	305.4	0	272	527.4	187.8
	propionate production via kinase		Escherichia_coli	0	0	0	0	0	0	0	0	15.5	104	65.7	36.1		Enterobacter sp.	0	59.9	251.5	0	196.8	31	0		Enterobacter sp.	0	0	9.2	0	0	138.4		Escherichia_coli	0	0	26.5	0	0
																																		Klebsiella_pneumoniae	139.8	201.3	0	0	0
	Succinate production		Enterobacteriales sp.	0	0	0	0	0	80.5	0	0	0	0.8	3	0		Enterobacter sp.	11.8	103.3	290.4	0	214.8	72.8	54.7		Enterobacter sp.	0	2.4	23.8	42.3	10.7	200.5		Actinomycetales sp.	0	0	0	35.7	4.1
			Escherichia_coli	0	0	0	0	0	0	0	0	22.6	143.8	182.1	99.7		Haemophilus_parainfluenzae	0	0	0	0	0	10.7	0		Haemophilus_parainfluenzae	50	4.9	0	0	0	0		Bacteroides sp.	0	0	0	68	83.2
			Klebsiella_pneumoniae	0	0	0	0	0	0	0	0	33.5	41	46.1	0		Klebsiella_oxytoca	0	10.6	47.4	0	68.2	108.6	28.9		Klebsiella_oxytoca	0	211.5	201.2	202.7	154.2	99.7		Escherichia_coli	0	6.1	55.4	31.2	10.8
			Propionibacterium sp.	0	0	0	71.4	84.5	177.5	72.8	45.4	60.9	10.8	0	0		Klebsiella_oxytoca_II	0	13.9	86.9	0	127.7	395.3	73.4		Propionibacterium sp.	287.6	125.3	71.8	85	52	50.6		Klebsiella_pneumoniae	135.5	143.4	108.8	21.7	9.2
			Staphylococcus_epidermidis	0	10.6	21.7	12.1	12.8	9.8	6.4	0	0	0	0	0		Propionibacterium sp.	0	5.2	39.6	0	0	0	0		Staphylococcus_aureus	11.7	0	0	0	0	0		Lactobacillus_rhamnosus_rel	0	0	0	0	4.8
			Veillonella sp.	0	0	0	0	0	0	71.1	37.6	17.8	0	0	0		Staphylococcus_epidermidis	1.9	0	0	0	0	0	0										Propionibacterium_sp_HGH0353_rel	0	0	0	0	25.8
																	Veillonella_sp_oral_taxon_158_rel	0	0	0	0	0	0	33.2
	Propionate conversion to succinate		Escherichia_coli	0	0	0	0	0	0	0	0	0	0	79.1	0
protection against oxidative stress	catalase		Dermabacter_HFH0086	0	0	0	0	0	0	0	0	0	10.8	0	0		Enterobacter sp.	9	98.7	180.5	4.3	179.3	25.8	43		Enterobacter sp.	0	1.7	12.6	34.4	10.1	116.8		Clostridiales sp.	0	0	0	0.9	0
			Enterobacteriales sp.	0	0	0	0	0	43.5	3	0	0	0	0.6	0		Klebsiella_oxytoca	0	1.7	11.1	0	17.2	19.4	1.3		Klebsiella_oxytoca	0	103.8	182.8	118.5	93.6	45.4		Escherichia_coli	0	0	47.1	11.1	3.6
			Escherichia_coli	0	0	0	0	0	0	0	0	12.8	53.8	359.6	59.7		Klebsiella_oxytoca_II	0.8	13.5	55.8	0	148.9	200.8	43		Propionibacterium sp.	14.8	1.6	0	0	0	0		Klebsiella_pneumoniae	53.5	51.3	38.5	14.5	4.9
			Klebsiella_pneumoniae	0	0	0	0	0	0	0	0	18.6	24.9	25.2	0		Veillonella_sp_oral_taxon_158_rel	0	0	0	0	0	0	12.6		Staphylococcus_aureus	1.9	0	0	0	0	0
			Propionibacterium sp.	0	0	0	0	0	1.6	0	0	0	0	0	0
			Staphylococcus_epidermidis	0	0	0	1.6	0	0	0	0	0	0	0	0
			Veillonella sp.	0	0	0	0	0	0	1	0	0	0	0	0
	peroxidase		Dermabacter_HFH0086	0	0	0	0	0	0	0	0	0	6.8	0	0		Clostridium_II sp.	0	0	0	0	0	0	1.9		Clostridium_sporogenes	0	0	0	0	1.9	14.1		Actinomycetales sp.	0	0.9	0	8.2	0
			Enterobacteriales sp.	0	0	0	0	2.4	131.6	20.4	0	6.4	13.2	4.7	15.2		Enterobacter sp.	9.7	179.1	718.5	0	485.6	126.2	97.5		Enterobacter sp.	0	1.7	20.7	31.9	8.3	159.7		Anaerococcus_vaginalis	0	0	0	13.5	3.2
			Enterococcus faecalis	127.1	300.8	340.9	63.9	41.9	30.1	16.9	4.8	0	6.8	0	0		Enterococcus_faecalis_II	0	0	0	10.5	0	0	0		Enterococcus_faecalis	0	0	0	0	0	2.3		Bacteroides sp.	0	0	0	6.8	3.2
			Escherichia_coli	0	0	0	0	0	3	0	0	58.4	186.3	165.6	75.7		Enterococcus_faecium	6	0	2.2	10.5	0	0	0.9		Finegoldia_magna	88.9	0	0	0	0	0		Bifidobacterium_breve	0	0	0	24.3	33.4
			Klebsiella_pneumoniae	0	0	0	0	0	0.7	0	0	38	60.8	61.6	0		Klebsiella_oxytoca	0	12.7	21.4	0	57.3	74.3	13.7		Haemophilus_parainfluenzae	47.3	0	0	0	0	0		Bifidobacterium_longum	0	0	0	33.7	12.3
			Lactobacillales sp.	0	1.4	2.2	0	2.1	0.8	0	0	0	0	49.8	5		Klebsiella_oxytoca_II	0	20.8	107.5	0	141	227.7	110.9		Klebsiella_oxytoca	0.7	317.2	369.9	346.5	285.3	115.4		Clostridiales sp.	0	0	0	6.8	1.9
			Propionibacterium sp.	0	0	0	33.6	28.6	54.6	37.8	28.2	32.5	6.8	0	0		Negativicoccus_succinicivorans	0	0	19.6	0	0	0	0		Propionibacterium sp.	80.2	29.9	11.1	18.7	5.2	7.5		Clostridium_perfringens	0	7	29.9	0	0
			Staphylococcus_epidermidis	0	17.7	37.7	18.9	18.2	9.8	9.2	0	0	0	0	0		Propionibacterium sp.	0	0	16.4	0	0	0	0		Propionibacterium_acnes	2.5	0	0	0	0	0		Eggerthella sp.	0	0	0	0	1.9
			Streptococcus_lutetiensis	0	0	0	0	0	0	0	0	6.8	18.1	0	0		Staphylococcus_aureus	0	0	2.3	0	0	0	0		Staphylococcus_aureus	14.4	0	8.8	0	6.2	0.9		Enterococcus_faecalis	4.5	0.9	0	0	0
			Veillonella sp.	0	0	0	0	0	0	3.6	28.9	14.9	0	0	0		Staphylococcus_epidermidis	3.6	0	0	0	0	0	0										Enterococcus_faecium	0	0	0	0	4.7
																	Streptococcus_anginosus	0	0	0	0	0	0	7.5										Escherichia_coli	21.2	30	68.4	62.8	42
																	Veillonella_sp_oral_taxon_158_rel	0	0	0	0	0	0	32.1										Finegoldia_magna	0	0	0	16.9	10.4
																																		Klebsiella_pneumoniae	220.6	276.3	171.8	38.2	10.8
																																		Lactobacillus_rhamnosus_rel	0	0	0	0	28.7
																																		Negativicoccus_succinicivorans	0	0	0	8.2	1.4
																																		Peptostreptococcus_rel	0	0	0	0	6
																																		Propionibacterium_sp_HGH0353_rel	0	0	0	0	25.9
																																		Proteus_mirabilis	0.5	0	0	8.1	14.6
																																		Pseudomonas_aeruginosa	1.5	0	0	0	0
																																		Veillonella sp.	0	0.9	0	0	0
	superoxide dismutase		Clostridium sp.	0	0	0	0	0	0	0	75.7	73.2	41.9	0	0		Enterobacter sp.	0	35.8	148.2	0	82.3	58.9	22.1		Enterobacter sp.	0	0	0	0	5.9	34.7		Actinomycetales sp.	0	0	0	10.2	0
			Enterobacteriales sp.	0	0	0	0	0	243.2	10.7	0	0	0	0	0		Enterococcus_faecalis_II	0	0	0	19.6	0	0	0		Enterococcus_faecalis	0	0	0	0	0	6.6		Bacteroides sp.	0	0	0	9.7	6.2
			Enterococcus faecalis	28	120.4	107.1	29.6	44.6	41.3	20.4	10	5.8	9.3	0	0		Enterococcus_faecium	4	0	7.5	11.4	0	0	2.3		Haemophilus_parainfluenzae	2.9	0	0	0	0	0		Clostridium sp.	0	0	2.3	0	0
			Escherichia_coli	0	0	0	0	0	3.9	0	0	34.5	246.8	238.2	66		Klebsiella_oxytoca	0	0	3.3	0	0	0.7	0		Klebsiella_oxytoca	0	58.8	99.5	97.2	51	22.4		Clostridium_perfringens	0	22	64.8	7.2	0
			Klebsiella_pneumoniae	0	0	0	0	0	0	0	0	28.8	48.8	58.8	15.6		Klebsiella_oxytoca_II	0	0	3.2	0	12.4	16.4	0		Propionibacterium sp.	14.4	8.2	7.4	6.1	3.8	3.4		Enterococcus_faecalis	11	4.7	0	2.4	0
			Lactobacillales sp.	0	0	0	0	0	0	0	0	0	0	26.7	1.1		Negativicoccus_succinicivorans	0	0	0.9	0	0	0	0		Staphylococcus_aureus	9.6	0	0	0	0	0		Enterococcus_faecium	0	0	0	0	8.9
			Propionibacterium sp.	0	0	0	14.8	18.1	77.6	11.2	15.4	12.2	0.9	0	0		Propionibacterium sp.	0	0	15.9	0	0	0	0										Escherichia_coli	31.8	26.8	55.6	25.4	13.7
			Staphylococcus_epidermidis	0	10.2	35	13.6	13.4	9.4	12.8	0	1.1	0	6.4	0		Staphylococcus_aureus	1.2	0	4.2	0	0	0	0										Klebsiella_pneumoniae	73.7	73.7	78.3	20.1	10.8
			Streptococcus_lutetiensis	0	0	0	0	0	0	0	3.5	166.9	46.7	0	0		Staphylococcus_epidermidis	1.8	0	0	0	0	0	0										Propionibacterium_sp_HGH0353_rel	0	0	0	0	14.1
																	Streptococcus_anginosus	0	0	0	0	0	0	5
	superoxide reductase		Veillonella sp.	0	0	0	0	0	0	0	11.9	8.4	0	0	0		Clostridium_difficile	0	0	0	0	0	0	4.2										Anaerococcus_vaginalis	0	0	0	6.3	0
																	Veillonella_sp_oral_taxon_158_rel	0	0	0	0	0	0	18.6										Clostridiales sp.	0	0	0	42.5	35.8
																																		Veillonella sp.	0	1.9	1.4	1.4	0
secondary metabolites	menaquinone production		Enterobacteriales sp.	0	0	0	0	0	8.3	2	0	0	0	0	0		Enterobacter sp.	0	0	17.9	0	12.6	3	0		Enterobacter sp.	0	0	0	3.5	0	0		Escherichia_coli	0	0	2.4	0	0
			Escherichia_coli	0	0	0	0	0	0	0	0	0	9.6	10	0											Klebsiella_oxytoca	0	7.7	7	9.5	7.1	0		Klebsiella_pneumoniae	12.7	12.5	8	0	0
			Klebsiella_pneumoniae	0	0	0	0	0	0	0	0	1.8	1.8	4.4	0											Propionibacterium sp.	5.2	0	0	0	0	0
			Propionibacterium sp.	0	0	0	0	0	3.9	0	0	0	0	0	0
